# Supplementary material for: Origin and Evolution of H1N1/pdm2009: A Codon Usage Perspective
Source: Front Microbiol. 2020 Jul 14;11:1615. doi: 10.3389/fmicb.2020.01615 (PMC7372903; doi:10.3389/fmicb.2020.01615)
Supplement: TABLE S1 — Strain information, and CAI values of 320 complete SIV genomes collected between 1998 and April 2009. [file Table_1.XLSX]

## Sheet: Supplement Table 1
Accession Number	Strain Name	Host	Location	Subtype	Collection Date	Lineage	CAI-HA	CAI-MP	CAI-NA	CAI-NP	CAI-NS	CAI-PA	CAI-PB1	CAI-PB2
EPI_ISL_124038	A/swine/Hubei/02/2008	Swine	Asia	H1N1	11/2008_(Day_unknown)	Csw	0.753	0.716	0.748	0.753	0.722	0.751	0.75	0.724
EPI_ISL_97012	A/swine/Guangdong/L3/2009	Swine	Asia	H1N1	03/20/2009	Others	0.753	0.733	0.754	0.772	0.731	0.775	0.765	0.742
EPI_ISL_91638	A/swine/Hubei/03/2009	Swine	Asia	H1N1	01/30/2009	EAsw	0.768	0.75	0.76	0.76	0.731	0.755	0.753	0.726
EPI_ISL_91637	A/swine/Hubei/01/2009	Swine	Asia	H1N1	01/30/2009	EAsw	0.77	0.75	0.76	0.76	0.731	0.755	0.753	0.726
EPI_ISL_91636	A/swine/Guangdong/01/2008	Swine	Asia	H1N1	07/30/2008	Csw	0.744	0.715	0.754	0.746	0.734	0.754	0.747	0.728
EPI_ISL_90155	A/swine/Guangdong/34/2006	Swine	Asia	H1N1	2006_(Month_and_day_unknown)	Csw	0.744	0.715	0.754	0.748	0.734	0.754	0.746	0.728
EPI_ISL_88315	A/swine/Hong_Kong/6250/2000	Swine	Asia	H1N1	03/30/2000	Csw	0.755	0.724	0.751	0.751	0.724	0.758	0.753	0.73
EPI_ISL_88950	A/swine/Hong_Kong/5683/1999	Swine	Asia	H1N1	12/21/1999	Csw	0.755	0.727	0.757	0.752	0.727	0.753	0.752	0.725
EPI_ISL_88403	A/swine/Hong_Kong/NS266/2009	Swine	Asia	H1N1	03/19/2009	EAsw	0.769	0.749	0.756	0.762	0.725	0.757	0.751	0.725
EPI_ISL_88401	A/swine/Hong_Kong/414/2009	Swine	Asia	H1N1	03/19/2009	EAsw	0.765	0.746	0.757	0.762	0.714	0.764	0.756	0.727
EPI_ISL_88400	A/swine/Hong_Kong/NS186/2009	Swine	Asia	H1N1	02/19/2009	EAsw	0.762	0.747	0.757	0.759	0.731	0.762	0.751	0.729
EPI_ISL_88399	A/swine/Hong_Kong/NS184/2009	Swine	Asia	H1N1	02/19/2009	EAsw	0.758	0.749	0.761	0.756	0.727	0.754	0.755	0.725
EPI_ISL_88398	A/swine/Hong_Kong/NS152/2009	Swine	Asia	H1N1	02/19/2009	EAsw	0.758	0.749	0.761	0.756	0.727	0.756	0.755	0.726
EPI_ISL_88397	A/swine/Hong_Kong/255/2009	Swine	Asia	H1N1	02/19/2009	EAsw	0.757	0.749	0.761	0.756	0.727	0.756	0.755	0.726
EPI_ISL_88396	A/swine/Hong_Kong/248/2009	Swine	Asia	H1N1	02/19/2009	EAsw	0.757	0.749	0.761	0.757	0.727	0.755	0.755	0.726
EPI_ISL_88395	A/swine/Hong_Kong/247/2009	Swine	Asia	H1N1	02/19/2009	EAsw	0.761	0.747	0.757	0.759	0.719	0.762	0.751	0.728
EPI_ISL_88394	A/swine/Hong_Kong/245/2009	Swine	Asia	H1N1	02/19/2009	EAsw	0.758	0.749	0.761	0.757	0.727	0.756	0.755	0.727
EPI_ISL_88393	A/swine/Hong_Kong/243/2009	Swine	Asia	H1N1	02/19/2009	EAsw	0.758	0.749	0.761	0.757	0.727	0.755	0.755	0.726
EPI_ISL_88392	A/swine/Hong_Kong/199/2009	Swine	Asia	H1N1	02/05/2009	EAsw	0.766	0.747	0.757	0.757	0.728	0.758	0.751	0.722
EPI_ISL_88391	A/swine/Hong_Kong/NS43/2009	Swine	Asia	H1N1	01/08/2009	EAsw	0.769	0.749	0.761	0.757	0.728	0.758	0.754	0.726
EPI_ISL_88390	A/swine/Hong_Kong/72/2009	Swine	Asia	H1N1	01/08/2009	EAsw	0.766	0.747	0.761	0.758	0.725	0.755	0.751	0.722
EPI_ISL_88389	A/swine/Hong_Kong/71/2009	Swine	Asia	H1N1	01/08/2009	EAsw	0.766	0.747	0.761	0.758	0.725	0.755	0.751	0.722
EPI_ISL_88388	A/swine/Hong_Kong/1780/2008	Swine	Asia	H1N1	12/18/2008	EAsw	0.759	0.749	0.76	0.758	0.723	0.761	0.751	0.727
EPI_ISL_88387	A/swine/Hong_Kong/1559/2008	Swine	Asia	H1N1	11/06/2008	EAsw	0.764	0.746	0.756	0.762	0.721	0.765	0.749	0.728
EPI_ISL_88384	A/swine/Hong_Kong/676/2008	Swine	Asia	H1N1	05/15/2008	EAsw	0.766	0.747	0.765	0.76	0.728	0.759	0.755	0.721
EPI_ISL_88383	A/swine/Hong_Kong/61/2008	Swine	Asia	H1N1	01/10/2008	EAsw	0.77	0.75	0.759	0.758	0.729	0.755	0.752	0.723
EPI_ISL_88382	A/swine/Hong_Kong/558/2007	Swine	Asia	H1N1	04/24/2007	EAsw	0.766	0.745	0.758	0.764	0.731	0.762	0.753	0.722
EPI_ISL_88381	A/swine/Hong_Kong/435/2007	Swine	Asia	H1N1	03/27/2007	EAsw	0.768	0.749	0.765	0.758	0.732	0.759	0.753	0.721
EPI_ISL_88380	A/swine/Hong_Kong/NS120/2007	Swine	Asia	H1N1	02/06/2007	EAsw	0.762	0.746	0.769	0.76	0.736	0.759	0.75	0.723
EPI_ISL_88379	A/swine/Hong_Kong/72/2007	Swine	Asia	H1N1	01/09/2007	EAsw	0.761	0.749	0.764	0.758	0.716	0.762	0.756	0.727
EPI_ISL_88378	A/swine/Hong_Kong/1791/2006	Swine	Asia	H1N1	12/14/2006	EAsw	0.764	0.746	0.768	0.759	0.736	0.759	0.752	0.723
EPI_ISL_88377	A/swine/Hong_Kong/1716/2006	Swine	Asia	H1N1	12/01/2006	EAsw	0.768	0.751	0.757	0.755	0.727	0.761	0.752	0.723
EPI_ISL_88376	A/swine/Hong_Kong/1323/2006	Swine	Asia	H1N1	09/26/2006	EAsw	0.765	0.751	0.765	0.763	0.731	0.756	0.752	0.722
EPI_ISL_88375	A/swine/Hong_Kong/NS376/2006	Swine	Asia	H1N1	04/25/2006	EAsw	0.767	0.75	0.764	0.766	0.727	0.758	0.75	0.722
EPI_ISL_88374	A/swine/Hong_Kong/434/2006	Swine	Asia	H1N1	03/28/2006	EAsw	0.766	0.748	0.763	0.762	0.732	0.757	0.752	0.723
EPI_ISL_88373	A/swine/Hong_Kong/421/2006	Swine	Asia	H1N1	03/28/2006	EAsw	0.755	0.749	0.766	0.762	0.732	0.76	0.755	0.726
EPI_ISL_88372	A/swine/Hong_Kong/170/2006	Swine	Asia	H1N1	02/09/2006	EAsw	0.765	0.75	0.764	0.759	0.735	0.76	0.75	0.723
EPI_ISL_88370	A/swine/Hong_Kong/1683/2005	Swine	Asia	H1N1	12/06/2005	EAsw	0.769	0.751	0.762	0.763	0.725	0.757	0.753	0.725
EPI_ISL_88368	A/swine/Hong_Kong/404/2005	Swine	Asia	H1N1	03/21/2005	EAsw	0.757	0.747	0.766	0.77	0.732	0.762	0.751	0.726
EPI_ISL_88367	A/swine/Hong_Kong/NS210/2005	Swine	Asia	H1N1	03/08/2005	EAsw	0.759	0.749	0.762	0.767	0.727	0.762	0.752	0.726
EPI_ISL_88366	A/swine/Hong_Kong/NS74/2005	Swine	Asia	H1N1	01/28/2005	EAsw	0.76	0.749	0.764	0.765	0.735	0.761	0.749	0.725
EPI_ISL_88365	A/swine/Hong_Kong/275/2005	Swine	Asia	H1N1	01/28/2005	EAsw	0.756	0.744	0.763	0.763	0.728	0.764	0.747	0.726
EPI_ISL_88364	A/swine/Hong_Kong/51/2005	Swine	Asia	H1N1	01/14/2005	EAsw	0.761	0.749	0.764	0.766	0.735	0.763	0.75	0.728
EPI_ISL_88363	A/swine/Hong_Kong/NS1170/2004	Swine	Asia	H1N1	12/15/2004	EAsw	0.756	0.751	0.765	0.769	0.732	0.759	0.749	0.726
EPI_ISL_88361	A/swine/Hong_Kong/NS856/2004	Swine	Asia	H1N1	09/21/2004	EAsw	0.765	0.751	0.763	0.761	0.733	0.762	0.75	0.723
EPI_ISL_88359	A/swine/Hong_Kong/NS318/2004	Swine	Asia	H1N1	04/15/2004	EAsw	0.764	0.751	0.762	0.766	0.731	0.755	0.749	0.729
EPI_ISL_88358	A/swine/Hong_Kong/424/2004	Swine	Asia	H1N1	03/29/2004	EAsw	0.76	0.751	0.764	0.766	0.732	0.764	0.751	0.726
EPI_ISL_88348	A/swine/Hong_Kong/841/2003	Swine	Asia	H1N1	06/26/2003	EAsw	0.763	0.748	0.765	0.764	0.733	0.757	0.75	0.728
EPI_ISL_88347	A/swine/Hong_Kong/638/2003	Swine	Asia	H1N1	05/09/2003	EAsw	0.765	0.747	0.759	0.763	0.733	0.759	0.752	0.728
EPI_ISL_88346	A/swine/Hong_Kong/NS129/2003	Swine	Asia	H1N1	02/06/2003	EAsw	0.763	0.751	0.769	0.765	0.732	0.763	0.752	0.725
EPI_ISL_88345	A/swine/Hong_Kong/1733/2002	Swine	Asia	H1N1	12/09/2002	Csw	0.748	0.71	0.744	0.751	0.731	0.754	0.742	0.723
EPI_ISL_88344	A/swine/Hong_Kong/1669/2002	Swine	Asia	H1N1	11/28/2002	EAsw	0.765	0.751	0.763	0.763	0.734	0.758	0.747	0.729
EPI_ISL_88341	A/swine/Hong_Kong/762/2002	Swine	Asia	H1N1	06/13/2002	Csw	0.75	0.714	0.748	0.745	0.719	0.755	0.751	0.726
EPI_ISL_88340	A/swine/Hong_Kong/752/2002	Swine	Asia	H1N1	05/24/2002	Csw	0.747	0.709	0.747	0.747	0.731	0.754	0.747	0.721
EPI_ISL_88339	A/swine/Hong_Kong/227/2002	Swine	Asia	H1N1	02/19/2002	Csw	0.749	0.71	0.749	0.749	0.729	0.758	0.739	0.72
EPI_ISL_88337	A/swine/Hong_Kong/NS1680/2001	Swine	Asia	H1N1	12/28/2001	Csw	0.747	0.717	0.76	0.749	0.718	0.763	0.759	0.726
EPI_ISL_88336	A/swine/Hong_Kong/10022/2001	Swine	Asia	H1N1	12/28/2001	Csw	0.747	0.717	0.76	0.749	0.719	0.762	0.759	0.726
EPI_ISL_88335	A/swine/Hong_Kong/NS1586/2001	Swine	Asia	H1N1	11/30/2001	Csw	0.748	0.709	0.747	0.749	0.732	0.755	0.747	0.723
EPI_ISL_88334	A/swine/Hong_Kong/NS1344/2001	Swine	Asia	H1N1	09/18/2001	Csw	0.747	0.71	0.749	0.754	0.734	0.755	0.745	0.717
EPI_ISL_88333	A/swine/Hong_Kong/9420/2001	Swine	Asia	H1N1	08/30/2001	Csw	0.752	0.716	0.743	0.747	0.717	0.753	0.752	0.718
EPI_ISL_88332	A/swine/Hong_Kong/9303/2001	Swine	Asia	H1N1	07/31/2001	Csw	0.753	0.709	0.75	0.75	0.733	0.759	0.739	0.724
EPI_ISL_88331	A/swine/Hong_Kong/NS1022/2001	Swine	Asia	H1N1	06/15/2001	Csw	0.751	0.714	0.748	0.747	0.724	0.755	0.75	0.724
EPI_ISL_88329	A/swine/Hong_Kong/NS885/2001	Swine	Asia	H1N1	04/24/2001	Csw	0.751	0.712	0.746	0.748	0.733	0.755	0.744	0.719
EPI_ISL_88328	A/swine/Hong_Kong/8709/2001	Swine	Asia	H1N1	03/27/2001	Csw	0.75	0.717	0.754	0.754	0.726	0.759	0.758	0.732
EPI_ISL_88327	A/swine/Hong_Kong/8690/2001	Swine	Asia	H1N1	03/27/2001	Csw	0.75	0.714	0.747	0.748	0.731	0.759	0.744	0.72
EPI_ISL_88326	A/swine/Hong_Kong/8631/2001	Swine	Asia	H1N1	03/12/2001	Csw	0.752	0.714	0.747	0.749	0.731	0.757	0.743	0.72
EPI_ISL_88325	A/swine/Hong_Kong/8376/2001	Swine	Asia	H1N1	01/31/2001	Csw	0.752	0.706	0.746	0.752	0.733	0.756	0.743	0.72
EPI_ISL_88324	A/swine/Hong_Kong/8278/2001	Swine	Asia	H1N1	01/17/2001	Csw	0.753	0.722	0.747	0.741	0.713	0.766	0.754	0.724
EPI_ISL_88323	A/swine/Hong_Kong/7945/2000	Swine	Asia	H1N1	10/31/2000	Csw	0.751	0.71	0.748	0.753	0.73	0.757	0.741	0.717
EPI_ISL_88322	A/swine/Hong_Kong/NS241/2000	Swine	Asia	H1N1	10/20/2000	Csw	0.754	0.712	0.75	0.749	0.734	0.757	0.743	0.723
EPI_ISL_88321	A/swine/Hong_Kong/NS143/2000	Swine	Asia	H1N1	09/15/2000	Csw	0.752	0.719	0.76	0.752	0.727	0.75	0.745	0.731
EPI_ISL_88320	A/swine/Hong_Kong/7635/2000	Swine	Asia	H1N1	08/29/2000	Csw	0.751	0.713	0.752	0.75	0.726	0.758	0.742	0.724
EPI_ISL_88319	A/swine/Hong_Kong/NS9/2000	Swine	Asia	H1N1	08/15/2000	Csw	0.75	0.713	0.752	0.75	0.726	0.759	0.744	0.724
EPI_ISL_88318	A/swine/Hong_Kong/7287/2000	Swine	Asia	H1N1	07/28/2000	Csw	0.745	0.726	0.755	0.744	0.717	0.754	0.751	0.729
EPI_ISL_88317	A/swine/Hong_Kong/7191/2000	Swine	Asia	H1N1	07/11/2000	Csw	0.749	0.724	0.752	0.749	0.73	0.765	0.752	0.725
EPI_ISL_88316	A/swine/Hong_Kong/6301/2000	Swine	Asia	H1N1	04/27/2000	Csw	0.753	0.708	0.749	0.752	0.732	0.755	0.743	0.72
EPI_ISL_84428	A/swine/Shandong/LY/2008	Swine	Asia	H1N1	11/12/2008	Csw	0.742	0.715	0.746	0.752	0.733	0.754	0.744	0.728
EPI_ISL_81514	A/swine/Shandong/101/2008	Swine	Asia	H1N1	2008_(Month_and_day_unknown)	EAsw	0.77	0.747	0.758	0.759	0.725	0.754	0.747	0.72
EPI_ISL_81513	A/swine/Guangdong/628/2006	Swine	Asia	H1N1	2006_(Month_and_day_unknown)	Csw	0.744	0.716	0.753	0.749	0.733	0.752	0.746	0.728
EPI_ISL_81512	A/swine/Guangdong/611/2006	Swine	Asia	H1N1	2006_(Month_and_day_unknown)	Csw	0.743	0.717	0.753	0.751	0.738	0.755	0.745	0.727
EPI_ISL_81511	A/swine/Guangdong/446/2006	Swine	Asia	H1N1	2006_(Month_and_day_unknown)	Csw	0.744	0.713	0.748	0.746	0.731	0.754	0.748	0.728
EPI_ISL_81510	A/swine/Guangdong/322/2006	Swine	Asia	H1N1	2006_(Month_and_day_unknown)	Csw	0.742	0.718	0.754	0.746	0.735	0.754	0.747	0.728
EPI_ISL_81509	A/swine/Guangdong/109/2006	Swine	Asia	H1N1	2006_(Month_and_day_unknown)	Csw	0.743	0.717	0.756	0.749	0.737	0.754	0.744	0.726
EPI_ISL_81508	A/swine/Guangdong/33/2006	Swine	Asia	H1N1	2006_(Month_and_day_unknown)	Csw	0.744	0.715	0.751	0.748	0.734	0.755	0.746	0.728
EPI_ISL_106912	A/swine/Saraburi/NIAH100761-22/2009	Swine	Asia	H1N1	01/2009_(Day_unknown)	Others	0.75	0.74	0.772	0.767	0.722	0.755	0.751	0.719
EPI_ISL_90156	A/swine/Okinawa/1/2005	Swine	Asia	H1N1	2005_(Month_and_day_unknown)	Others	0.756	0.729	0.758	0.743	0.712	0.753	0.747	0.726
EPI_ISL_77730	A/swine/Okinawa/2/2005	Swine	Asia	H1N1	2005_(Month_and_day_unknown)	Others	0.755	0.729	0.758	0.746	0.713	0.753	0.749	0.726
EPI_ISL_75778	A/swine/Guangdong/09/2008	Swine	Asia	H1N1	09/01/2008	Csw	0.744	0.716	0.754	0.748	0.737	0.752	0.745	0.728
EPI_ISL_75777	A/swine/Guangdong/07/2008	Swine	Asia	H1N1	07/02/2008	Csw	0.744	0.717	0.755	0.747	0.733	0.755	0.747	0.728
EPI_ISL_75776	A/swine/Guangdong/02/2008	Swine	Asia	H1N1	02/03/2008	Csw	0.744	0.715	0.754	0.748	0.734	0.756	0.746	0.729
EPI_ISL_71591	A/swine/Ratchaburi/NIAH101942/2008	Swine	Asia	H1N1	01/2008_(Day_unknown)	Others	0.749	0.747	0.769	0.762	0.721	0.757	0.75	0.723
EPI_ISL_3669	A/swine/Taichung/200-8/2002	Swine	Asia	H1N1	2002_(Month_and_day_unknown)	Others	0.746	0.746	0.74	0.75	0.727	0.752	0.745	0.727
EPI_ISL_67905	A/swine/Guangdong/103/2002	Swine	Asia	H1N1	2002_(Month_and_day_unknown)	Csw	0.744	0.715	0.754	0.748	0.734	0.756	0.746	0.729
EPI_ISL_63702	A/swine/Shanghai/1/2005	Swine	Asia	H1N1	2005_(Month_and_day_unknown)	Csw	0.742	0.716	0.754	0.75	0.734	0.756	0.749	0.727
EPI_ISL_63703	A/swine/Shanghai/2/2005	Swine	Asia	H1N1	2005_(Month_and_day_unknown)	Csw	0.744	0.716	0.754	0.748	0.734	0.755	0.748	0.727
EPI_ISL_33887	A/swine/Fujian/204/2007	Swine	Asia	H1N1	2007_(Month_and_day_unknown)	EAsw	0.771	0.747	0.758	0.759	0.725	0.758	0.749	0.724
EPI_ISL_29264	A/swine/Shanghai/3/2005	Swine	Asia	H1N1	2005_(Month_and_day_unknown)	Csw	0.743	0.713	0.755	0.748	0.731	0.755	0.748	0.728
EPI_ISL_28429	A/swine/Chonburi/NIAH9469/2004	Swine	Asia	H1N1	2004_(Month_and_day_unknown)	Others	0.74	0.736	0.774	0.767	0.726	0.757	0.759	0.727
EPI_ISL_28428	A/swine/Ratchaburi/NIAH550/2003	Swine	Asia	H1N1	2003_(Month_and_day_unknown)	Others	0.753	0.741	0.767	0.763	0.725	0.763	0.756	0.721
EPI_ISL_28425	A/swine/Ratchaburi/NIAH1481/2000	Swine	Asia	H1N1	2000_(Month_and_day_unknown)	Others	0.764	0.749	0.775	0.768	0.729	0.758	0.755	0.73
EPI_ISL_13917	A/swine/Chachoengsao/NIAH587/2005	Swine	Asia	H1N1	2005_(Month_and_day_unknown)	Others	0.742	0.737	0.775	0.77	0.721	0.757	0.756	0.726
EPI_ISL_13916	A/swine/Chonburi/NIAH589/2005	Swine	Asia	H1N1	2005_(Month_and_day_unknown)	Others	0.742	0.737	0.775	0.77	0.721	0.757	0.756	0.726
EPI_ISL_28426	A/swine/Chonburi/NIAH977/2004	Swine	Asia	H1N1	2004_(Month_and_day_unknown)	Others	0.736	0.737	0.772	0.767	0.725	0.759	0.758	0.726
EPI_ISL_25600	A/swine/Zhejiang/1/2007	Swine	Asia	H1N1	11/15/2007	EAsw	0.771	0.743	0.762	0.753	0.726	0.759	0.749	0.725
EPI_ISL_24572	A/swine/KorEAsw/CAS08/2005	Swine	Asia	H1N1	2005_(Month_and_day_unknown)	TRsw	0.747	0.723	0.75	0.756	0.717	0.765	0.751	0.752
EPI_ISL_24571	A/swine/KorEAsw/CAN01/2004	Swine	Asia	H1N1	2004_(Month_and_day_unknown)	TRsw	0.744	0.723	0.75	0.756	0.717	0.765	0.754	0.751
EPI_ISL_12793	A/swine/Henan/01/06	Swine	Asia	H1N1	2006_(Month_and_day_unknown)	Human-like H1	0.755	0.74	0.748	0.77	0.723	0.768	0.758	0.737
EPI_ISL_12792	A/swine/Tianjin/01/04	Swine	Asia	H1N1	2004_(Month_and_day_unknown)	Human-like H1	0.754	0.74	0.749	0.768	0.723	0.774	0.757	0.737
EPI_ISL_146867	A/swine/Thailand/CB001/2009	Swine	Asia	H1N1	01/15/2009	Others	0.762	0.739	0.761	0.75	0.722	0.757	0.755	0.731
EPI_ISL_132838	A/swine/Henan/11/2005	Swine	Asia	H1N1	08/2005_(Day_unknown)	EAsw	0.759	0.745	0.769	0.762	0.731	0.758	0.754	0.728
EPI_ISL_132837	A/swine/Guangxi/12/2005	Swine	Asia	H1N1	11/2005_(Day_unknown)	Csw	0.743	0.716	0.758	0.752	0.73	0.756	0.747	0.729
EPI_ISL_132826	A/swine/KorEAsw/VDS4/2008	Swine	Asia	H1N1	08/2008_(Day_unknown)	Others	0.738	0.728	0.741	0.753	0.713	0.764	0.753	0.751
EPI_ISL_129529	A/swine/Lutol/3/2000	Swine	Europe	H1N1	2000_(Month_and_day_unknown)	EAsw	0.762	0.748	0.767	0.76	0.734	0.765	0.751	0.731
EPI_ISL_129528	A/swine/Italy/289171/2003	Swine	Europe	H1N1	2003_(Month_and_day_unknown)	EAsw	0.767	0.754	0.756	0.764	0.724	0.762	0.748	0.732
EPI_ISL_129526	A/swine/Italy/186678-2/2005	Swine	Europe	H1N1	2005_(Month_and_day_unknown)	EAsw	0.757	0.745	0.758	0.764	0.721	0.76	0.748	0.728
EPI_ISL_129525	A/swine/Italy/172336/2001	Swine	Europe	H1N1	2001_(Month_and_day_unknown)	EAsw	0.751	0.75	0.761	0.759	0.711	0.762	0.753	0.729
EPI_ISL_129522	A/swine/Italy/151672-3/2003	Swine	Europe	H1N1	2003_(Month_and_day_unknown)	EAsw	0.769	0.758	0.756	0.766	0.724	0.761	0.751	0.732
EPI_ISL_129521	A/swine/Italy/1513-1/1998	Swine	Europe	H1N1	1998_(Month_and_day_unknown)	EAsw	0.758	0.748	0.776	0.768	0.72	0.769	0.752	0.73
EPI_ISL_129516	A/swine/Cotes_dArmor/1624/2002	Swine	Europe	H1N1	2002_(Month_and_day_unknown)	EAsw	0.764	0.75	0.763	0.761	0.725	0.767	0.75	0.732
EPI_ISL_129515	A/swine/Ille_et_Vilaine/1455/1999	Swine	Europe	H1N1	1999_(Month_and_day_unknown)	EAsw	0.767	0.748	0.763	0.764	0.732	0.765	0.752	0.731
EPI_ISL_129511	A/swine/Finnistere/800/2004	Swine	Europe	H1N1	2004_(Month_and_day_unknown)	EAsw	0.76	0.749	0.774	0.768	0.735	0.76	0.754	0.733
EPI_ISL_129499	A/swine/England/68327/1998	Swine	Europe	H1N1	11/19/1998	EAsw	0.755	0.739	0.777	0.771	0.719	0.763	0.744	0.728
EPI_ISL_129492	A/swine/England/57610/1999	Swine	Europe	H1N1	11/12/1999	EAsw	0.761	0.733	0.769	0.774	0.719	0.766	0.745	0.732
EPI_ISL_129490	A/swine/England/453/2006	Swine	Europe	H1N1	05/05/2006	EAsw	0.762	0.74	0.764	0.765	0.724	0.767	0.75	0.729
EPI_ISL_129483	A/swine/England/39572/2001	Swine	Europe	H1N1	11/14/2001	EAsw	0.762	0.74	0.769	0.777	0.726	0.765	0.751	0.729
EPI_ISL_129482	A/swine/England/383/2005	Swine	Europe	H1N1	04/08/2005	EAsw	0.756	0.742	0.771	0.764	0.721	0.762	0.75	0.729
EPI_ISL_129479	A/swine/England/35320/1999	Swine	Europe	H1N1	06/16/1999	EAsw	0.758	0.746	0.767	0.768	0.726	0.763	0.747	0.724
EPI_ISL_129478	A/swine/England/33780/2006	Swine	Europe	H1N1	03/13/2006	EAsw	0.754	0.743	0.766	0.766	0.73	0.761	0.75	0.722
EPI_ISL_129473	A/swine/England/26029/1998	Swine	Europe	H1N1	06/17/1998	EAsw	0.756	0.749	0.762	0.772	0.731	0.777	0.751	0.725
EPI_ISL_129472	A/swine/England/254/2002	Swine	Europe	H1N1	03/06/2002	EAsw	0.762	0.737	0.776	0.757	0.72	0.761	0.746	0.727
EPI_ISL_129467	A/swine/England/193667/1998	Swine	Europe	H1N1	03/04/1998	EAsw	0.757	0.739	0.766	0.774	0.723	0.761	0.745	0.722
EPI_ISL_129466	A/swine/England/17788/2000	Swine	Europe	H1N1	03/17/2000	EAsw	0.756	0.742	0.77	0.772	0.726	0.76	0.743	0.725
EPI_ISL_129465	A/swine/England/17787/2000	Swine	Europe	H1N1	03/17/2000	EAsw	0.761	0.741	0.775	0.77	0.72	0.765	0.741	0.729
EPI_ISL_129458	A/swine/England/1131/2004	Swine	Europe	H1N1	09/08/2004	EAsw	0.756	0.742	0.765	0.763	0.717	0.761	0.746	0.724
EPI_ISL_129457	A/swine/England/1093/2005	Swine	Europe	H1N1	10/03/2005	EAsw	0.76	0.741	0.76	0.769	0.725	0.763	0.752	0.733
EPI_ISL_129454	A/swine/England/010402/2003	Swine	Europe	H1N1	02/11/2003	EAsw	0.756	0.741	0.768	0.765	0.718	0.764	0.745	0.728
EPI_ISL_129451	A/swine/England/001195/2007	Swine	Europe	H1N1	11/06/2007	EAsw	0.751	0.737	0.769	0.766	0.734	0.756	0.752	0.722
EPI_ISL_129448	A/swine/Brno/00/2000	Swine	Europe	H1N1	2000_(Month_and_day_unknown)	EAsw	0.765	0.75	0.768	0.762	0.732	0.762	0.751	0.727
EPI_ISL_129447	A/swine/Bieganow/1/2001	Swine	Europe	H1N1	2001_(Month_and_day_unknown)	EAsw	0.767	0.752	0.77	0.774	0.726	0.767	0.76	0.725
EPI_ISL_142642	A/Swine/Spain/SF11131/2007	Swine	Europe	H1N1	2007_(Month_and_day_unknown)	EAsw	0.753	0.745	0.769	0.757	0.716	0.762	0.752	0.726
EPI_ISL_129579	A/swine/Italy/29313/2006	Swine	Europe	H1N1	2006_(Month_and_day_unknown)	EAsw	0.761	0.746	0.763	0.756	0.721	0.76	0.749	0.723
EPI_ISL_129573	A/swine/Gent/132/2005	Swine	Europe	H1N1	2005_(Month_and_day_unknown)	EAsw	0.757	0.743	0.768	0.758	0.727	0.758	0.749	0.726
EPI_ISL_129559	A/swine/Gent/112/2007	Swine	Europe	H1N1	2007_(Month_and_day_unknown)	EAsw	0.755	0.742	0.764	0.757	0.726	0.756	0.747	0.724
EPI_ISL_129453	A/swine/England/004772/2001	Swine	Europe	H1N1	01/15/2001	EAsw	0.758	0.74	0.774	0.775	0.72	0.766	0.741	0.733
EPI_ISL_29116	A/swine/Greven/IDT2889/2004	Swine	Europe	H1N1	2004_(Month_and_day_unknown)	EAsw	0.768	0.743	0.755	0.759	0.733	0.758	0.746	0.728
EPI_ISL_13578	A/swine/Haseluenne/IDT2617/03	Swine	Europe	H1N1	2003_(Month_and_day_unknown)	EAsw	0.766	0.739	0.762	0.762	0.715	0.764	0.753	0.726
EPI_ISL_29416	A/swine/Scotland/WVL17/1999	Swine	Europe	H1N1	1999_(Month_and_day_unknown)	EAsw	0.752	0.738	0.773	0.769	0.724	0.763	0.753	0.726
EPI_ISL_29415	A/swine/England/WVL16/1998	Swine	Europe	H1N1	1998_(Month_and_day_unknown)	EAsw	0.763	0.748	0.772	0.777	0.722	0.774	0.752	0.726
EPI_ISL_29308	A/swine/Hungary/19774/2006	Swine	Europe	H1N1	2006_(Month_and_day_unknown)	EAsw	0.755	0.747	0.773	0.758	0.73	0.759	0.75	0.723
EPI_ISL_2481	A/swine/Ille_et_Vilaine/1455/99	Swine	Europe	H1N1	1999_(Month_and_day_unknown)	EAsw	0.765	0.759	0.764	0.762	0.729	0.765	0.752	0.731
EPI_ISL_199472	A/swine/England/453/06	Swine	Europe	H1N1	2006_(Month_and_day_unknown)	EAsw	0.763	0.735	0.764	0.765	0.724	0.767	0.75	0.729
EPI_ISL_199470	A/swine/Belgium/1/98	Swine	Europe	H1N1	1998_(Month_and_day_unknown)	EAsw	0.767	0.756	0.772	0.769	0.722	0.761	0.749	0.729
EPI_ISL_83315	A/swine/Iowa/H02NJ56371/2002	Swine	North_America	H1N1	10/2002_(Day_unknown)	TRsw	0.746	0.726	0.751	0.755	0.716	0.768	0.754	0.751
EPI_ISL_83314	A/swine/Iowa/H02NJ56391/2002	Swine	North_America	H1N1	10/2002_(Day_unknown)	TRsw	0.749	0.722	0.749	0.755	0.715	0.771	0.756	0.752
EPI_ISL_83313	A/swine/Iowa/H02PW7/2002	Swine	North_America	H1N1	10/2002_(Day_unknown)	TRsw	0.741	0.724	0.761	0.757	0.715	0.766	0.75	0.754
EPI_ISL_83310	A/swine/Iowa/H03G1/2003	Swine	North_America	H1N1	04/2003_(Day_unknown)	TRsw	0.748	0.722	0.749	0.755	0.719	0.765	0.753	0.753
EPI_ISL_83307	A/swine/Iowa/H03HS5/2003	Swine	North_America	H1N1	06/2003_(Day_unknown)	TRsw	0.746	0.725	0.757	0.756	0.716	0.765	0.751	0.756
EPI_ISL_83305	A/swine/Iowa/H03LJ10/2003	Swine	North_America	H1N1	12/2003_(Day_unknown)	TRsw	0.745	0.724	0.753	0.752	0.713	0.771	0.758	0.75
EPI_ISL_83304	A/swine/Iowa/H03LS4/2003	Swine	North_America	H1N1	06/2003_(Day_unknown)	TRsw	0.743	0.725	0.748	0.756	0.715	0.766	0.756	0.751
EPI_ISL_83303	A/swine/Iowa/H03US3/2003	Swine	North_America	H1N1	09/2003_(Day_unknown)	TRsw	0.746	0.727	0.752	0.755	0.721	0.766	0.754	0.748
EPI_ISL_83302	A/swine/Iowa/H03UWF2/2003	Swine	North_America	H1N1	10/2003_(Day_unknown)	TRsw	0.743	0.724	0.752	0.755	0.715	0.766	0.756	0.757
EPI_ISL_79862	A/swine/Minnesota/02053/2008	Swine	North_America	H1N1	2008_(Month_and_day_unknown)	TRsw	0.748	0.72	0.751	0.758	0.714	0.764	0.757	0.753
EPI_ISL_79859	A/swine/Kentucky/02086/2008	Swine	North_America	H1N1	2008_(Month_and_day_unknown)	TRsw	0.748	0.725	0.76	0.752	0.716	0.764	0.753	0.747
EPI_ISL_79858	A/swine/Minnesota/02093/2008	Swine	North_America	H1N1	2008_(Month_and_day_unknown)	TRsw	0.75	0.725	0.755	0.758	0.711	0.767	0.76	0.752
EPI_ISL_79855	A/swine/North_Carolina/02023/2008	Swine	North_America	H1N1	2008_(Month_and_day_unknown)	TRsw	0.745	0.727	0.747	0.752	0.718	0.765	0.757	0.746
EPI_ISL_79854	A/swine/North_Carolina/02084/2008	Swine	North_America	H1N1	2008_(Month_and_day_unknown)	TRsw	0.746	0.727	0.74	0.759	0.718	0.769	0.758	0.746
EPI_ISL_79852	A/swine/Iowa/02096/2008	Swine	North_America	H1N1	2008_(Month_and_day_unknown)	TRsw	0.737	0.725	0.74	0.746	0.71	0.762	0.757	0.751
EPI_ISL_13466	A/swine/Minnesota/37866/1999	Swine	North_America	H1N1	1999_(Month_and_day_unknown)	Others	0.755	0.727	0.751	0.756	0.714	0.756	0.754	0.724
EPI_ISL_91942	A/swine/Minnesota/00272/2004	Swine	North_America	H1N1	03/31/2004	TRsw	0.742	0.725	0.752	0.745	0.726	0.772	0.752	0.75
EPI_ISL_92314	A/swine/Missouri/00564/2005	Swine	North_America	H1N1	03/30/2005	TRsw	0.754	0.731	0.754	0.748	0.719	0.766	0.757	0.76
EPI_ISL_92022	A/swine/Minnesota/01076/2006	Swine	North_America	H1N1	03/31/2006	TRsw	0.746	0.72	0.75	0.761	0.721	0.763	0.757	0.756
EPI_ISL_106287	A/swine/North_Carolina/3793/2008	Swine	North_America	H1N1	12/18/2008	TRsw	0.749	0.72	0.744	0.762	0.71	0.762	0.76	0.75
EPI_ISL_100196	A/swine/Ohio/FAH2-1/2008	Swine	North_America	H1N1	02/01/2008	TRsw	0.744	0.725	0.746	0.751	0.707	0.764	0.756	0.755
EPI_ISL_30360	A/swine/North_Carolina/38448-1/2005	Swine	North_America	H1N1	2005_(Month_and_day_unknown)	Human-like H1	0.753	0.712	0.766	0.761	0.71	0.765	0.755	0.751
EPI_ISL_95802	A/swine/North_Carolina/18161/2002	Swine	North_America	H1N1	2002_(Month_and_day_unknown)	TRsw	0.753	0.722	0.746	0.758	0.709	0.77	0.754	0.752
EPI_ISL_79860	A/swine/Ohio/02026/2008	Swine	North_America	H1N1	2008_(Month_and_day_unknown)	TRsw	0.741	0.724	0.748	0.762	0.716	0.766	0.755	0.748
EPI_ISL_79856	A/swine/Missouri/02060/2008	Swine	North_America	H1N1	2008_(Month_and_day_unknown)	TRsw	0.747	0.722	0.746	0.753	0.711	0.762	0.759	0.745
EPI_ISL_79853	A/swine/Nebraska/02013/2008	Swine	North_America	H1N1	2008_(Month_and_day_unknown)	TRsw	0.746	0.722	0.744	0.748	0.709	0.763	0.751	0.76
EPI_ISL_63614	A/swine/Kansas/77778/2007	Swine	North_America	H1N1	12/2007_(Day_unknown)	TRsw	0.744	0.725	0.752	0.76	0.714	0.766	0.759	0.749
EPI_ISL_30163	A/swine/NC/00573/2005	Swine	North_America	H1N1	2005_(Month_and_day_unknown)	Human-like H1	0.759	0.73	0.764	0.751	0.728	0.77	0.75	0.751
EPI_ISL_30162	A/swine/IL/00685/2005	Swine	North_America	H1N1	2005_(Month_and_day_unknown)	Human-like H1	0.76	0.728	0.765	0.75	0.729	0.769	0.75	0.751
EPI_ISL_28826	A/swine/OH/511445/2007	Swine	North_America	H1N1	2007_(Month_and_day_unknown)	TRsw	0.744	0.726	0.753	0.763	0.717	0.765	0.758	0.75
EPI_ISL_19587	A/swine/Ohio/24366/07	Swine	North_America	H1N1	2007_(Month_and_day_unknown)	TRsw	0.747	0.726	0.752	0.767	0.719	0.765	0.758	0.749
EPI_ISL_9883	A/swine/Ontario/23866/04	Swine	North_America	H1N1	2004_(Month_and_day_unknown)	Others	0.746	0.722	0.751	0.753	0.717	0.759	0.756	0.721
EPI_ISL_9880	A/swine/Ontario/53518/03	Swine	North_America	H1N1	2003_(Month_and_day_unknown)	Others	0.756	0.729	0.744	0.75	0.706	0.758	0.755	0.749
EPI_ISL_9878	A/swine/Alberta/56626/03	Swine	North_America	H1N1	2003_(Month_and_day_unknown)	Others	0.753	0.718	0.764	0.748	0.711	0.773	0.743	0.727
EPI_ISL_9877	A/swine/Ontario/57561/03	Swine	North_America	H1N1	2003_(Month_and_day_unknown)	Others	0.753	0.715	0.748	0.749	0.709	0.766	0.742	0.717
EPI_ISL_4038	A/swine/Saskatchewan/18789/02	Swine	North_America	H1N1	2002_(Month_and_day_unknown)	Others	0.76	0.741	0.762	0.779	0.741	0.776	0.763	0.739
EPI_ISL_96927	A/swine/Minnesota/SG1133/2008	Swine	North_America	H1N2	04/28/2008	Human-like H1	0.763	0.725		0.759	0.708	0.766	0.756	0.752
EPI_ISL_96921	A/swine/Indiana/00427/2004	Swine	North_America	H1N2	11/02/2004	TRsw	0.744	0.722		0.756	0.705	0.772	0.753	0.749
EPI_ISL_95808	A/swine/Minnesota/1192/2001	Swine	North_America	H1N2	2001_(Month_and_day_unknown)	TRsw	0.755	0.723		0.759	0.716	0.769	0.753	0.75
EPI_ISL_79861	A/swine/Iowa/02039/2008	Swine	North_America	H1N2	2008_(Month_and_day_unknown)	Human-like H1	0.768	0.728		0.76	0.712	0.766	0.756	0.752
EPI_ISL_79857	A/swine/Minnesota/02011/2008	Swine	North_America	H1N2	2008_(Month_and_day_unknown)	Human-like H1	0.755	0.722		0.748	0.71	0.761	0.752	0.75
EPI_ISL_177503	A/swine/Minnesota/01082/2006	Swine	North_America	H1N2	04/10/2006	TRsw	0.747	0.724		0.754	0.709	0.766	0.757	0.751
EPI_ISL_79851	A/swine/Texas/01976/2008	Swine	North_America	H1N2	2008_(Month_and_day_unknown)	Human-like H1	0.759	0.728		0.74	0.718	0.764	0.75	0.749
EPI_ISL_63212	A/swine/Texas/050625/2008	Swine	North_America	H1N2	2008_(Month_and_day_unknown)	Human-like H1	0.759	0.726		0.756	0.723	0.763	0.758	0.751
EPI_ISL_63211	A/swine/Texas/050593/2008	Swine	North_America	H1N2	2008_(Month_and_day_unknown)	Human-like H1	0.759	0.725		0.755	0.711	0.763	0.758	0.751
EPI_ISL_63210	A/swine/Texas/008648/2008	Swine	North_America	H1N2	2008_(Month_and_day_unknown)	Human-like H1	0.76	0.722		0.743	0.714	0.763	0.755	0.75
EPI_ISL_63208	A/swine/Oklahoma/053259/2008	Swine	North_America	H1N2	2008_(Month_and_day_unknown)	Human-like H1	0.758	0.73		0.758	0.713	0.763	0.758	0.753
EPI_ISL_63207	A/swine/Oklahoma/042169/2008	Swine	North_America	H1N2	2008_(Month_and_day_unknown)	Human-like H1	0.761	0.729		0.757	0.712	0.763	0.756	0.754
EPI_ISL_63206	A/swine/Oklahoma/032726/2008	Swine	North_America	H1N2	2008_(Month_and_day_unknown)	Human-like H1	0.76	0.73		0.757	0.711	0.766	0.757	0.752
EPI_ISL_63205	A/swine/Oklahoma/020736-2/2008	Swine	North_America	H1N2	2008_(Month_and_day_unknown)	Human-like H1	0.759	0.73		0.758	0.713	0.763	0.757	0.752
EPI_ISL_63204	A/swine/Oklahoma/020736-1/2008	Swine	North_America	H1N2	2008_(Month_and_day_unknown)	Human-like H1	0.759	0.732		0.757	0.713	0.765	0.758	0.752
EPI_ISL_63203	A/swine/Oklahoma/020734-3/2008	Swine	North_America	H1N2	2008_(Month_and_day_unknown)	Human-like H1	0.76	0.73		0.758	0.711	0.765	0.757	0.754
EPI_ISL_63202	A/swine/Oklahoma/020734-2/2008	Swine	North_America	H1N2	2008_(Month_and_day_unknown)	Human-like H1	0.759	0.73		0.758	0.711	0.765	0.757	0.752
EPI_ISL_63201	A/swine/Oklahoma/016179-9/2008	Swine	North_America	H1N2	2008_(Month_and_day_unknown)	Human-like H1	0.759	0.73		0.756	0.711	0.765	0.757	0.754
EPI_ISL_63200	A/swine/Oklahoma/016179-8/2008	Swine	North_America	H1N2	2008_(Month_and_day_unknown)	Human-like H1	0.759	0.73		0.757	0.71	0.766	0.757	0.754
EPI_ISL_63199	A/swine/Oklahoma/011521-5/2008	Swine	North_America	H1N2	2008_(Month_and_day_unknown)	Human-like H1	0.759	0.73		0.758	0.711	0.765	0.757	0.754
EPI_ISL_63198	A/swine/Oklahoma/011521-4/2008	Swine	North_America	H1N2	2008_(Month_and_day_unknown)	Human-like H1	0.759	0.73		0.757	0.711	0.765	0.757	0.754
EPI_ISL_63197	A/swine/Oklahoma/011289-9/2008	Swine	North_America	H1N2	2008_(Month_and_day_unknown)	Human-like H1	0.759	0.73		0.758	0.711	0.766	0.757	0.754
EPI_ISL_63196	A/swine/Oklahoma/011289-8/2008	Swine	North_America	H1N2	2008_(Month_and_day_unknown)	Human-like H1	0.759	0.73		0.758	0.711	0.766	0.757	0.754
EPI_ISL_63195	A/swine/Oklahoma/011289-10/2008	Swine	North_America	H1N2	2008_(Month_and_day_unknown)	Human-like H1	0.759	0.73		0.759	0.711	0.765	0.757	0.754
EPI_ISL_63194	A/swine/Oklahoma/010710-9/2008	Swine	North_America	H1N2	2008_(Month_and_day_unknown)	Human-like H1	0.759	0.73		0.757	0.725	0.765	0.757	0.754
EPI_ISL_63193	A/swine/Oklahoma/010710-8/2008	Swine	North_America	H1N2	2008_(Month_and_day_unknown)	Human-like H1	0.759	0.73		0.757	0.711	0.765	0.757	0.754
EPI_ISL_63192	A/swine/Oklahoma/010226-17/2008	Swine	North_America	H1N2	2008_(Month_and_day_unknown)	Human-like H1	0.759	0.73		0.757	0.708	0.766	0.756	0.753
EPI_ISL_63191	A/swine/Oklahoma/010226-16/2008	Swine	North_America	H1N2	2008_(Month_and_day_unknown)	Human-like H1	0.76	0.728		0.757	0.711	0.763	0.755	0.753
EPI_ISL_25306	A/swine/Minnesota/SG-00239/2007	Swine	North_America	H1N2	02/23/2007	Human-like H1	0.756	0.723		0.749	0.714	0.765	0.751	0.749
EPI_ISL_30164	A/swine/IL/07003243/2007	Swine	North_America	H1N2	2007_(Month_and_day_unknown)	Human-like H1	0.753	0.73		0.742	0.709	0.768	0.756	0.756
EPI_ISL_9882	A/swine/Ontario/48235/04	Swine	North_America	H1N2	2004_(Month_and_day_unknown)	Human-like H1	0.763	0.722		0.749	0.723	0.759	0.758	0.724
EPI_ISL_9881	A/swine/Ontario/52156/03	Swine	North_America	H1N2	2003_(Month_and_day_unknown)	Human-like H1	0.759	0.742		0.764	0.728	0.764	0.757	0.729
EPI_ISL_9879	A/swine/Ontario/55383/04	Swine	North_America	H1N2	2004_(Month_and_day_unknown)	Human-like H1	0.764	0.72		0.758	0.723	0.756	0.755	0.724
EPI_ISL_1695	A/Swine/Indiana/9K035/99	Swine	North_America	H1N2	1999_(Month_and_day_unknown)	TRsw	0.754	0.721		0.755	0.721	0.775	0.755	0.756
EPI_ISL_129532	A/swine/Spain/40564/2002	Swine	Europe	H1N2	2002_(Month_and_day_unknown)	EAsw	0.75	0.738		0.762	0.726	0.762	0.758	0.726
EPI_ISL_129530	A/swine/Ploufragan/0214/2006	Swine	Europe	H1N2	09/02/2006	EAsw	0.762	0.743		0.758	0.727	0.76	0.751	0.727
EPI_ISL_129495	A/swine/England/61605/1998	Swine	Europe	H1N2	11/18/1998	EAsw	0.755	0.744		0.769	0.725	0.762	0.753	0.723
EPI_ISL_129493	A/swine/England/60797/2000	Swine	Europe	H1N2	12/22/2000	EAsw	0.743	0.74		0.77	0.722	0.763	0.748	0.726
EPI_ISL_129491	A/swine/England/483/2006	Swine	Europe	H1N2	05/12/2006	EAsw	0.748	0.747		0.753	0.719	0.764	0.747	0.728
EPI_ISL_129452	A/swine/England/002295/2002	Swine	Europe	H1N2	12/04/2002	EAsw	0.754	0.751		0.769	0.726	0.763	0.75	0.724
EPI_ISL_129450	A/swine/England/00003/2009	Swine	Europe	H1N2	01/12/2009	Human-like H1	0.759	0.739		0.763	0.726	0.759	0.751	0.717
EPI_ISL_195118	A/swine/England/00034/2005	Swine	Europe	H1N2	2005_(Month_and_day_unknown)	EAsw	0.761	0.741		0.769	0.721	0.76	0.748	0.728
EPI_ISL_195117	A/swine/England/1437/2004	Swine	Europe	H1N2	11/01/2004	EAsw	0.746	0.739		0.771	0.723	0.768	0.744	0.726
EPI_ISL_195116	A/swine/England/33766/2003	Swine	Europe	H1N2	06/01/2003	EAsw	0.758	0.74		0.768	0.729	0.763	0.751	0.73
EPI_ISL_195083	A/swine/Spain/79976/2007	Swine	Europe	H1N2	2007_(Month_and_day_unknown)	EAsw	0.751	0.748		0.761	0.714	0.758	0.744	0.731
EPI_ISL_195082	A/swine/Scotland/51190/1999	Swine	Europe	H1N2	09/30/1999	EAsw	0.751	0.739		0.773	0.719	0.769	0.753	0.725
EPI_ISL_195081	A/swine/England/997/2008	Swine	Europe	H1N2	12/09/2008	EAsw	0.746	0.744		0.757	0.718	0.758	0.75	0.734
EPI_ISL_129508	A/swine/England/P185/2008	Swine	Europe	H1N2	12/25/2008	EAsw	0.746	0.743		0.755	0.718	0.756	0.751	0.735
EPI_ISL_129488	A/swine/England/43142/2001	Swine	Europe	H1N2	12/21/2001	EAsw	0.742	0.738		0.769	0.717	0.76	0.748	0.728
EPI_ISL_129558	A/swine/Gent/100/2007	Swine	Europe	H1N2	2007_(Month_and_day_unknown)	EAsw	0.749	0.747		0.752	0.73	0.757	0.748	0.722
EPI_ISL_95863	A/swine/Italy/4675/2003	Swine	Europe	H1N2	01/2003_(Day_unknown)	EAsw	0.759	0.756		0.757	0.717	0.764	0.759	0.726
EPI_ISL_95862	A/swine/Italy/259543/2003	Swine	Europe	H1N2	10/2003_(Day_unknown)	EAsw	0.746	0.742		0.769	0.719	0.763	0.742	0.729
EPI_ISL_95867	A/swine/Italy/62/1998	Swine	Europe	H1N2	02/1998_(Day_unknown)	EAsw	0.752	0.745		0.762	0.718	0.759	0.755	0.732
EPI_ISL_95866	A/swine/Italy/3592/1999	Swine	Europe	H1N2	1999_(Month_and_day_unknown)	EAsw	0.747	0.755		0.759	0.717	0.758	0.755	0.729
EPI_ISL_95878	A/swine/Italy/18/2000	Swine	Europe	H1N2	01/2000_(Day_unknown)	EAsw	0.752	0.742		0.764	0.72	0.761	0.755	0.737
EPI_ISL_95877	A/swine/Italy/198260/2008	Swine	Europe	H1N2	09/2008_(Day_unknown)	EAsw	0.756	0.73		0.768	0.721	0.758	0.752	0.725
EPI_ISL_95876	A/swine/Italy/233139/2005	Swine	Europe	H1N2	10/2005_(Day_unknown)	EAsw	0.757	0.746		0.76	0.714	0.756	0.746	0.725
EPI_ISL_95875	A/swine/Italy/50568/2005	Swine	Europe	H1N2	03/2005_(Day_unknown)	EAsw	0.757	0.746		0.758	0.719	0.758	0.746	0.727
EPI_ISL_61669	A/swine/Sweden/1021/2009	Swine	Europe	H1N2	02/26/2009	EAsw	0.77	0.743		0.755	0.733	0.768	0.75	0.724
EPI_ISL_4666	A/swine/Bakum/1832/2000	Swine	Europe	H1N2	2000_(Month_and_day_unknown)	EAsw	0.75	0.752		0.768	0.723	0.761	0.752	0.729
EPI_ISL_12996	A/swine/Cloppenburg/IDT4777/2005	Swine	Europe	H1N2	12/13/2005	EAsw	0.747	0.741		0.761	0.72	0.765	0.745	0.725
EPI_ISL_12995	A/swine/Doetlingen/IDT4735/2005	Swine	Europe	H1N2	12/07/2005	EAsw	0.749	0.744		0.759	0.719	0.761	0.745	0.724
EPI_ISL_2488	A/swine/Cotes_dArmor/604/99	Swine	Europe	H1N2	1999_(Month_and_day_unknown)	EAsw		0.74		0.771	0.723	0.767	0.75	0.715
EPI_ISL_2487	A/swine/Italy/1521/98	Swine	Europe	H1N2	1998_(Month_and_day_unknown)	EAsw	0.75	0.75		0.766	0.718	0.759	0.752	0.731
EPI_ISL_73783	A/swine/Italy/18/2000	Swine	Europe	H1N2	01/03/2000	EAsw	0.752	0.763		0.764	0.72	0.761	0.756	0.737
EPI_ISL_124039	A/swine/Hunan/3/2008	Swine	Asia	H3N2	07/2008_(Day_unknown)	Human-origin H3N2		0.741		0.759	0.712	0.77	0.755	0.734
EPI_ISL_81524	A/swine/Guangdong/423/2006	Swine	Asia	H3N2	2006_(Month_and_day_unknown)	Human-origin H3N2		0.723		0.757	0.71	0.766	0.755	0.735
EPI_ISL_106920	A/swine/Saraburi/NIAH107725-28/2008	Swine	Asia	H3N2	06/2008_(Day_unknown)	Others		0.739		0.763	0.729	0.756	0.74	0.73
EPI_ISL_91632	A/swine/Fujian/F2/2007	Swine	Asia	H3N2	10/05/2007	Human-origin H3N2		0.723		0.759	0.709	0.768	0.755	0.735
EPI_ISL_3668	A/swine/Pingtung/199-2/2002	Swine	Asia	H3N2	11/29/2002	Others		0.719		0.749	0.715	0.759	0.744	0.731
EPI_ISL_67910	A/swine/Guangdong/113/2002	Swine	Asia	H3N2	2002_(Month_and_day_unknown)	Human-origin H3N2		0.723		0.759	0.711	0.767	0.755	0.735
EPI_ISL_67909	A/swine/Guangdong/111/2002	Swine	Asia	H3N2	2002_(Month_and_day_unknown)	Human-origin H3N2		0.723		0.759	0.709	0.768	0.755	0.735
EPI_ISL_67908	A/swine/Guangdong/110/2002	Swine	Asia	H3N2	2002_(Month_and_day_unknown)	Human-origin H3N2		0.723		0.759	0.709	0.767	0.755	0.735
EPI_ISL_67907	A/swine/Guangdong/107/2002	Swine	Asia	H3N2	2002_(Month_and_day_unknown)	Human-origin H3N2		0.722		0.759	0.709	0.767	0.755	0.735
EPI_ISL_67906	A/swine/Guangdong/106/2002	Swine	Asia	H3N2	2002_(Month_and_day_unknown)	Human-origin H3N2		0.723		0.759	0.709	0.767	0.755	0.735
EPI_ISL_67417	A/swine/Chachoengsao/2003	Swine	Asia	H3N2	2003_(Month_and_day_unknown)	Others		0.739		0.741	0.731	0.755	0.754	0.725
EPI_ISL_65628	A/swine/Guangxi/1/2004	Swine	Asia	H3N2	03/25/2004	Human-origin H3N2		0.74		0.76	0.724	0.766	0.759	0.737
EPI_ISL_64592	A/swine/Guangdong/102/2002	Swine	Asia	H3N2	2002_(Month_and_day_unknown)	Human-origin H3N2		0.723		0.759	0.709	0.767	0.755	0.735
EPI_ISL_29506	A/swine/Guangdong/01/2002	Swine	Asia	H3N2	2002_(Month_and_day_unknown)	Human-origin H3N2		0.74		0.758	0.708	0.767	0.754	0.736
EPI_ISL_13925	A/swine/Ratchaburi/NIAH874/2005	Swine	Asia	H3N2	2005_(Month_and_day_unknown)	Others		0.745		0.751	0.709	0.76	0.748	0.729
EPI_ISL_28431	A/swine/Ratchaburi/NIAH59/2004	Swine	Asia	H3N2	2004_(Month_and_day_unknown)	Others		0.739		0.767	0.722	0.758	0.756	0.726
EPI_ISL_13923	A/swine/Nakhon_pathom/NIAH586-1/2005	Swine	Asia	H3N2	2005_(Month_and_day_unknown)	Others		0.739		0.754	0.716	0.758	0.758	0.727
EPI_ISL_28430	A/swine/Udon_Thani/NIAH464/2004	Swine	Asia	H3N2	2004_(Month_and_day_unknown)	EAsw		0.748		0.769	0.729	0.758	0.75	0.731
EPI_ISL_13928	A/swine/KorEAsw/JNS06/2004	Swine	Asia	H3N2	2004_(Month_and_day_unknown)	TRsw		0.72		0.755	0.728	0.768	0.76	0.76
EPI_ISL_24590	A/swine/KorEAsw/CY10/2007	Swine	Asia	H3N2	2007_(Month_and_day_unknown)	TRsw		0.721		0.749	0.721	0.77	0.757	0.756
EPI_ISL_24589	A/swine/KorEAsw/CY09/2007	Swine	Asia	H3N2	2007_(Month_and_day_unknown)	Others		0.719		0.757	0.709	0.769	0.744	0.751
EPI_ISL_24588	A/swine/KorEAsw/CY07/2007	Swine	Asia	H3N2	2007_(Month_and_day_unknown)	TRsw		0.721		0.748	0.717	0.771	0.758	0.759
EPI_ISL_24587	A/swine/KorEAsw/CY05/2007	Swine	Asia	H3N2	2007_(Month_and_day_unknown)	Others		0.719		0.757	0.709	0.768	0.755	0.751
EPI_ISL_24586	A/swine/KorEAsw/CY04/2007	Swine	Asia	H3N2	2007_(Month_and_day_unknown)	Others		0.719		0.757	0.709	0.768	0.755	0.751
EPI_ISL_24585	A/swine/KorEAsw/CAS09/2006	Swine	Asia	H3N2	2006_(Month_and_day_unknown)	TRsw		0.72		0.756	0.719	0.767	0.758	0.752
EPI_ISL_24584	A/swine/KorEAsw/CAS07/2005	Swine	Asia	H3N2	2005_(Month_and_day_unknown)	TRsw		0.721		0.755	0.718	0.766	0.758	0.752
EPI_ISL_24583	A/swine/KorEAsw/CAN04/2005	Swine	Asia	H3N2	2005_(Month_and_day_unknown)	TRsw		0.721		0.756	0.718	0.767	0.761	0.75
EPI_ISL_24582	A/swine/KorEAsw/CAS05/2004	Swine	Asia	H3N2	2004_(Month_and_day_unknown)	TRsw		0.72		0.753	0.715	0.764	0.765	0.755
EPI_ISL_22865	A/swine/Sichuan/01/2006	Swine	Asia	H3N2	2006_(Month_and_day_unknown)	Human-origin H3N2		0.741		0.76	0.723	0.767	0.76	0.734
EPI_ISL_13899	A/swine/Guangdong/166/06	Swine	Asia	H3N2	2006_(Month_and_day_unknown)	Human-origin H3N2		0.74		0.759	0.726	0.766	0.756	0.733
EPI_ISL_13898	A/swine/Guangdong/165/06	Swine	Asia	H3N2	2006_(Month_and_day_unknown)	Human-origin H3N2		0.74		0.76	0.727	0.766	0.757	0.736
EPI_ISL_13897	A/swine/Guangdong/164/06	Swine	Asia	H3N2	2006_(Month_and_day_unknown)	Human-origin H3N2		0.74		0.76	0.726	0.768	0.754	0.734
EPI_ISL_13896	A/swine/Heilongjiang/1/05	Swine	Asia	H3N2	2005_(Month_and_day_unknown)	Human-origin H3N2		0.741		0.759	0.71	0.766	0.755	0.736
EPI_ISL_13217	A/Swine/Shandong/3/2005/	Swine	Asia	H3N2	2005_(Month_and_day_unknown)	Human-origin H3N2		0.738		0.761	0.732	0.766	0.757	0.745
EPI_ISL_129533	A/swine/Spain/82108/2007	Swine	Europe	H3N2	2007_(Month_and_day_unknown)	EAsw		0.744		0.752	0.709	0.757	0.754	0.729
EPI_ISL_129527	A/swine/Italy/272121-1/2002	Swine	Europe	H3N2	2002_(Month_and_day_unknown)	EAsw		0.742		0.753	0.715	0.754	0.759	0.721
EPI_ISL_129523	A/swine/Italy/15360-3/2001	Swine	Europe	H3N2	2001_(Month_and_day_unknown)	EAsw		0.746		0.757	0.715	0.761	0.754	0.73
EPI_ISL_129520	A/swine/Gent/96/2007	Swine	Europe	H3N2	2007_(Month_and_day_unknown)	EAsw		0.747		0.751	0.708	0.756	0.75	0.728
EPI_ISL_195182	A/swine/Belgium/Gent-131/2000	Swine	Europe	H3N2	2000_(Month_and_day_unknown)	EAsw		0.738		0.759	0.721	0.755	0.749	0.721
EPI_ISL_29102	A/swine/Bissendorf/IDT1864/03	Swine	Europe	H3N2	2003_(Month_and_day_unknown)	EAsw		0.747		0.752	0.717	0.763	0.752	0.722
EPI_ISL_30583	A/swine/Bakum/IDT1769/2003	Swine	Europe	H3N2	2003_(Month_and_day_unknown)	EAsw		0.746		0.758	0.717	0.763	0.748	0.723
EPI_ISL_29309	A/swine/Hungary/13509/2007	Swine	Europe	H3N2	2007_(Month_and_day_unknown)	EAsw		0.748		0.755	0.71	0.76	0.746	0.723
EPI_ISL_26009	A/swine/Nordkirchen/IDT1993/2003	Swine	Europe	H3N2	2003_(Month_and_day_unknown)	EAsw		0.752		0.754	0.723	0.763	0.755	0.731
EPI_ISL_94059	A/swine/Texas/4199-2/1998	Swine	North_America	H3N2	1998_(Month_and_day_unknown)	TRsw		0.722		0.758	0.721	0.772	0.757	0.754
EPI_ISL_83312	A/swine/Iowa/H03BF5/2003	Swine	North_America	H3N2	08/2003_(Day_unknown)	TRsw		0.719		0.755	0.715	0.778	0.755	0.747
EPI_ISL_83309	A/swine/Iowa/H03HB4/2003	Swine	North_America	H3N2	02/2003_(Day_unknown)	TRsw		0.721		0.752	0.719	0.771	0.756	0.754
EPI_ISL_83306	A/swine/Iowa/H03LDH5/2003	Swine	North_America	H3N2	08/2003_(Day_unknown)	TRsw		0.723		0.761	0.715	0.766	0.756	0.752
EPI_ISL_129582	A/swine/Wisconsin/H02AS8/2002	Swine	North_America	H3N2	2002_(Month_and_day_unknown)	TRsw		0.723		0.754	0.717	0.767	0.759	0.749
EPI_ISL_64466	A/swine/Minnesota/65767/2006	Swine	North_America	H3N2	12/26/2006	TRsw		0.722		0.755	0.714	0.77	0.753	0.753
EPI_ISL_63618	A/swine/Minnesota/5947/2007	Swine	North_America	H3N2	02/20/2007	TRsw		0.723		0.752	0.717	0.766	0.755	0.757
EPI_ISL_67421	A/swine/North_Carolina/2003	Swine	North_America	H3N2	2003_(Month_and_day_unknown)	TRsw		0.725		0.757	0.719	0.773	0.753	0.751
EPI_ISL_63633	A/swine/Oklahoma/011506/2007	Swine	North_America	H3N2	2007_(Month_and_day_unknown)	TRsw		0.721		0.739	0.719	0.765	0.753	0.747
EPI_ISL_63632	A/swine/Oklahoma/008722/2007	Swine	North_America	H3N2	2007_(Month_and_day_unknown)	TRsw		0.724		0.749	0.711	0.767	0.759	0.752
EPI_ISL_63617	A/swine/Minnesota/1145/2007	Swine	North_America	H3N2	2007_(Month_and_day_unknown)	TRsw		0.725		0.754	0.712	0.77	0.755	0.754
EPI_ISL_20134	A/swine/Quebec/4001/2005	Swine	North_America	H3N2	07/12/2005	TRsw		0.724		0.756	0.711	0.768	0.758	0.754
EPI_ISL_29807	A/swine/Minnesota/761/2007	Swine	North_America	H3N2	2007_(Month_and_day_unknown)	Others		0.728		0.751	0.725	0.767	0.755	0.749
EPI_ISL_29806	A/swine/Minnesota/578/2007	Swine	North_America	H3N2	2007_(Month_and_day_unknown)	TRsw		0.723		0.749	0.72	0.764	0.755	0.748
EPI_ISL_29805	A/swine/Minnesota/66960/2006	Swine	North_America	H3N2	2006_(Month_and_day_unknown)	Others		0.713		0.765	0.709	0.761	0.755	0.752
EPI_ISL_29804	A/swine/Minnesota/66853/2006	Swine	North_America	H3N2	2006_(Month_and_day_unknown)	TRsw		0.724		0.749	0.709	0.764	0.754	0.748
EPI_ISL_10149	A/swine/Ontario/33853/2005	Swine	North_America	H3N2	2005_(Month_and_day_unknown)	TRsw		0.724		0.755	0.711	0.768	0.756	0.754
EPI_ISL_10148	A/swine/Manitoba/12707/2005	Swine	North_America	H3N2	2005_(Month_and_day_unknown)	TRsw		0.724		0.756	0.711	0.767	0.758	0.752
EPI_ISL_10147	A/swine/British_Columbia/28103/2005	Swine	North_America	H3N2	2005_(Month_and_day_unknown)	TRsw		0.724		0.756	0.711	0.767	0.754	0.754
EPI_ISL_10146	A/swine/Alberta/14722/2005	Swine	North_America	H3N2	2005_(Month_and_day_unknown)	TRsw		0.724		0.757	0.714	0.767	0.757	0.752
EPI_ISL_1719	A/Swine/Minnesota/593/99	Swine	North_America	H3N2	1999_(Month_and_day_unknown)	TRsw		0.721		0.756	0.725	0.77	0.755	0.761
EPI_ISL_1718	A/Swine/Iowa/569/99	Swine	North_America	H3N2	1999_(Month_and_day_unknown)	TRsw		0.726		0.754	0.724	0.77	0.755	0.761
EPI_ISL_1717	A/Swine/Iowa/533/99	Swine	North_America	H3N2	1999_(Month_and_day_unknown)	TRsw		0.722		0.757	0.725	0.77	0.755	0.761
EPI_ISL_1716	A/Swine/Nebraska/209/98	Swine	North_America	H3N2	1998_(Month_and_day_unknown)	TRsw		0.723		0.744	0.725	0.77	0.755	0.761
