# Supplementary material for: Origin and Evolution of H1N1/pdm2009: A Codon Usage Perspective
Source: Front Microbiol. 2020 Jul 14;11:1615. doi: 10.3389/fmicb.2020.01615 (PMC7372903; doi:10.3389/fmicb.2020.01615)
Supplement: TABLE S2 — Strain information, and CAI values of H1N1/pdm2009 viruses collected from April 2009 to April 2019. [file Table_2.XLSX]

## Sheet: Accession Number
Striain Name	Subtype	Host	Collection Date	Flu Season	HA(Accession Number)	MP(Accession Number)	NA(Accession Number)	NP(Accession Number)	NS(Accession Number)	PA(Accession Number)	PB1(Accession Number)	PB2(Accession Number)
A/England/195/2009	pdm2009	Human	04/28/2009	FS2009	EPI_ISL_29994	EPI_ISL_29994	EPI_ISL_29994	EPI_ISL_29994	EPI_ISL_29994	EPI_ISL_29994	EPI_ISL_29994	EPI_ISL_29994
A/ENG/223/2009	pdm2009	Human	04/2009_(Day_unknown)	FS2009	EPI_ISL_76170	EPI_ISL_76170	EPI_ISL_76170	EPI_ISL_76170	EPI_ISL_76170	EPI_ISL_76170	EPI_ISL_76170	EPI_ISL_76170
A/ENG/XFL00071/2009	pdm2009	Human	04/2009_(Day_unknown)	FS2009	EPI_ISL_76164	EPI_ISL_76164	EPI_ISL_76164	EPI_ISL_76164	EPI_ISL_76164	EPI_ISL_76164	EPI_ISL_76164	EPI_ISL_76164
A/ENG/197/2009	pdm2009	Human	04/2009_(Day_unknown)	FS2009	EPI_ISL_76158	EPI_ISL_76158	EPI_ISL_76158	EPI_ISL_76158	EPI_ISL_76158	EPI_ISL_76158	EPI_ISL_76158	EPI_ISL_76158
A/Eng/XFL00137/2009	pdm2009	Human	04/2009_(Day_unknown)	FS2009	EPI_ISL_69052	EPI_ISL_69052	EPI_ISL_69052	EPI_ISL_69052	EPI_ISL_69052	EPI_ISL_69052	EPI_ISL_69052	EPI_ISL_69052
A/Eng/91800797/2009	pdm2009	Human	04/2009_(Day_unknown)	FS2009	EPI_ISL_69051	EPI_ISL_69051	EPI_ISL_69051	EPI_ISL_69051	EPI_ISL_69051	EPI_ISL_69051	EPI_ISL_69051	EPI_ISL_69051
A/ENG/551/2009	pdm2009	Human	04/2009_(Day_unknown)	FS2009	EPI_ISL_69042	EPI_ISL_69042	EPI_ISL_69042	EPI_ISL_69042	EPI_ISL_69042	EPI_ISL_69042	EPI_ISL_69042	EPI_ISL_69042
A/ENG/205/2009	pdm2009	Human	04/2009_(Day_unknown)	FS2009	EPI_ISL_69040	EPI_ISL_69040	EPI_ISL_69040	EPI_ISL_69040	EPI_ISL_69040	EPI_ISL_69040	EPI_ISL_69040	EPI_ISL_69040
A/Eng/91800799/2009	pdm2009	Human	04/2009_(Day_unknown)	FS2009	EPI_ISL_69039	EPI_ISL_69039	EPI_ISL_69039	EPI_ISL_69039	EPI_ISL_69039	EPI_ISL_69039	EPI_ISL_69039	EPI_ISL_69039
A/ENG/202/2009	pdm2009	Human	04/2009_(Day_unknown)	FS2009	EPI_ISL_69036	EPI_ISL_69036	EPI_ISL_69036	EPI_ISL_69036	EPI_ISL_69036	EPI_ISL_69036	EPI_ISL_69036	EPI_ISL_69036
A/ENG/204/2009	pdm2009	Human	04/2009_(Day_unknown)	FS2009	EPI_ISL_69033	EPI_ISL_69033	EPI_ISL_69033	EPI_ISL_69033	EPI_ISL_69033	EPI_ISL_69033	EPI_ISL_69033	EPI_ISL_69033
A/England/200/2009	pdm2009	Human	04/30/2009	FS2009	EPI_ISL_30626	EPI_ISL_30626	EPI_ISL_30626	EPI_ISL_30626	EPI_ISL_30626	EPI_ISL_30626	EPI_ISL_30626	EPI_ISL_30626
A/England/207/2009	pdm2009	Human	04/30/2009	FS2009	EPI_ISL_30625	EPI_ISL_30625	EPI_ISL_30625	EPI_ISL_30625	EPI_ISL_30625	EPI_ISL_30625	EPI_ISL_30625	EPI_ISL_30625
A/Auckland/1/2009	pdm2009	Human	04/25/2009	FS2009	EPI_ISL_30628	EPI_ISL_30628	EPI_ISL_30628	EPI_ISL_30628	EPI_ISL_30628	EPI_ISL_30628	EPI_ISL_30628	EPI_ISL_30628
A/Mexico/4486/2009	pdm2009	Human	04/14/2009	FS2009	EPI_ISL_30122	EPI_ISL_30122	EPI_ISL_30122	EPI_ISL_30122	EPI_ISL_30122	EPI_ISL_30122	EPI_ISL_30122	EPI_ISL_30122
A/Mexico/4269/2009	pdm2009	Human	04/15/2009	FS2009	EPI_ISL_31182	EPI_ISL_31182	EPI_ISL_31182	EPI_ISL_31182	EPI_ISL_31182	EPI_ISL_31182	EPI_ISL_31182	EPI_ISL_31182
A/Mexico/4604/2009	pdm2009	Human	04/19/2009	FS2009	EPI_ISL_29617	EPI_ISL_29617	EPI_ISL_29617	EPI_ISL_29617	EPI_ISL_29617	EPI_ISL_29617	EPI_ISL_29617	EPI_ISL_29617
A/Mexico/4603/2009	pdm2009	Human	04/19/2009	FS2009	EPI_ISL_29734	EPI_ISL_29734	EPI_ISL_29616	EPI_ISL_29734	EPI_ISL_29734	EPI_ISL_29734	EPI_ISL_29616	EPI_ISL_29734
A/Mexico/4108/2009	pdm2009	Human	04/03/2009	FS2009	EPI_ISL_29731	EPI_ISL_29614	EPI_ISL_29731	EPI_ISL_29731	EPI_ISL_29614	EPI_ISL_29731	EPI_ISL_29731	EPI_ISL_29614
A/Mexico/4115/2009	pdm2009	Human	04/07/2009	FS2009	EPI_ISL_29717	EPI_ISL_29717	EPI_ISL_29717	EPI_ISL_29717	EPI_ISL_29717	EPI_ISL_29717	EPI_ISL_29717	EPI_ISL_29717
A/Israel/644/2009	pdm2009	Human	04/2009_(Day_unknown)	FS2009	EPI_ISL_29975	EPI_ISL_29975	EPI_ISL_29975	EPI_ISL_29975	EPI_ISL_29975	EPI_ISL_29975	EPI_ISL_29975	EPI_ISL_29975
A/El_Salvador/213/2009	pdm2009	Human	04/26/2009	FS2009	EPI_ISL_30082	EPI_ISL_30082	EPI_ISL_30082	EPI_ISL_30082	EPI_ISL_30082	EPI_ISL_30082	EPI_ISL_30082	EPI_ISL_30082
A/Hong_Kong/01/2009	pdm2009	Human	04/30/2009	FS2009	EPI_ISL_30627	EPI_ISL_30627	EPI_ISL_30627	EPI_ISL_30627	EPI_ISL_30627	EPI_ISL_30627	EPI_ISL_30627	EPI_ISL_30627
A/Kansas/02/2009	pdm2009	Human	04/24/2009	FS2009	EPI_ISL_29960	EPI_ISL_29960	EPI_ISL_29960	EPI_ISL_29960	EPI_ISL_29960	EPI_ISL_29960	EPI_ISL_29960	EPI_ISL_29960
A/California/07/2009	pdm2009	Human	04/09/2009	FS2009	EPI_ISL_159428	EPI_ISL_159428	EPI_ISL_159427	EPI_ISL_159428	EPI_ISL_159428	EPI_ISL_159427	EPI_ISL_159428	EPI_ISL_159428
A/California/06/2009	pdm2009	Human	04/16/2009	FS2009	EPI_ISL_77636	EPI_ISL_77636	EPI_ISL_77636	EPI_ISL_77636	EPI_ISL_77636	EPI_ISL_77636	EPI_ISL_77636	EPI_ISL_77636
A/Nevada/05/2009	pdm2009	Human	04/29/2009	FS2009	EPI_ISL_30140	EPI_ISL_30140	EPI_ISL_30140	EPI_ISL_30140	EPI_ISL_30140	EPI_ISL_30140	EPI_ISL_30140	EPI_ISL_30140
A/Alabama/02/2009	pdm2009	Human	04/27/2009	FS2009	EPI_ISL_30133	EPI_ISL_30133	EPI_ISL_30133	EPI_ISL_30133	EPI_ISL_30133	EPI_ISL_30133	EPI_ISL_30133	EPI_ISL_30133
A/New_York/15/2009	pdm2009	Human	04/25/2009	FS2009	EPI_ISL_29741	EPI_ISL_29741	EPI_ISL_29741	EPI_ISL_29741	EPI_ISL_29741	EPI_ISL_29741	EPI_ISL_29741	EPI_ISL_29741
A/Nebraska/02/2009	pdm2009	Human	04/2009_(Day_unknown)	FS2009	EPI_ISL_29967	EPI_ISL_29967	EPI_ISL_29967	EPI_ISL_29967	EPI_ISL_29967	EPI_ISL_29967	EPI_ISL_29967	EPI_ISL_29967
A/California/08/2009	pdm2009	Human	04/09/2009	FS2009	EPI_ISL_29621	EPI_ISL_29622	EPI_ISL_29622	EPI_ISL_29621	EPI_ISL_29622	EPI_ISL_29621	EPI_ISL_29621	EPI_ISL_29621
A/Nevada/04/2009	pdm2009	Human	04/29/2009	FS2009	EPI_ISL_31571	EPI_ISL_31571	EPI_ISL_31571	EPI_ISL_31571	EPI_ISL_31571	EPI_ISL_31571	EPI_ISL_31571	EPI_ISL_31571
A/Minnesota/02/2009	pdm2009	Human	04/27/2009	FS2009	EPI_ISL_29957	EPI_ISL_29957	EPI_ISL_29957	EPI_ISL_29957	EPI_ISL_29957	EPI_ISL_29957	EPI_ISL_29957	EPI_ISL_29957
A/Rhode_Island/02/2009	pdm2009	Human	04/28/2009	FS2009	EPI_ISL_30700	EPI_ISL_30700	EPI_ISL_30700	EPI_ISL_30700	EPI_ISL_30700	EPI_ISL_30700	EPI_ISL_30700	EPI_ISL_30700
A/New_York/21/2009	pdm2009	Human	04/24/2009	FS2009	EPI_ISL_30190	EPI_ISL_30190	EPI_ISL_30190	EPI_ISL_30190	EPI_ISL_30190	EPI_ISL_30190	EPI_ISL_30190	EPI_ISL_30190
A/Georgia/01/2009	pdm2009	Human	04/27/2009	FS2009	EPI_ISL_30187	EPI_ISL_30187	EPI_ISL_30187	EPI_ISL_30187	EPI_ISL_30187	EPI_ISL_30187	EPI_ISL_30187	EPI_ISL_30187
A/Texas/19/2009	pdm2009	Human	04/26/2009	FS2009	EPI_ISL_30158	EPI_ISL_30158	EPI_ISL_30158	EPI_ISL_30158	EPI_ISL_30158	EPI_ISL_30158	EPI_ISL_30158	EPI_ISL_30158
A/Iowa/04/2009	pdm2009	Human	04/24/2009	FS2009	EPI_ISL_30138	EPI_ISL_30138	EPI_ISL_30138	EPI_ISL_30138	EPI_ISL_30138	EPI_ISL_30138	EPI_ISL_30138	EPI_ISL_30138
A/Washington/09/2009	pdm2009	Human	04/28/2009	FS2009	EPI_ISL_30120	EPI_ISL_30120	EPI_ISL_30120	EPI_ISL_30120	EPI_ISL_30120	EPI_ISL_30120	EPI_ISL_30120	EPI_ISL_30120
A/Texas/22/2009	pdm2009	Human	04/26/2009	FS2009	EPI_ISL_30117	EPI_ISL_30117	EPI_ISL_30117	EPI_ISL_30117	EPI_ISL_30117	EPI_ISL_30117	EPI_ISL_30117	EPI_ISL_30117
A/Texas/05/2009	pdm2009	Human	04/15/2009	FS2009	EPI_ISL_29716	EPI_ISL_29716	EPI_ISL_29716	EPI_ISL_29716	EPI_ISL_29716	EPI_ISL_29716	EPI_ISL_29716	EPI_ISL_29716
A/Tennessee/05/2009	pdm2009	Human	04/28/2009	FS2009	EPI_ISL_30116	EPI_ISL_30116	EPI_ISL_30116	EPI_ISL_30116	EPI_ISL_30116	EPI_ISL_30116	EPI_ISL_30116	EPI_ISL_30116
A/New_York/09/2009	pdm2009	Human	04/25/2009	FS2009	EPI_ISL_29970	EPI_ISL_29970	EPI_ISL_29970	EPI_ISL_29970	EPI_ISL_29970	EPI_ISL_29970	EPI_ISL_29970	EPI_ISL_29970
A/New_York/06/2009	pdm2009	Human	04/25/2009	FS2009	EPI_ISL_29737	EPI_ISL_29737	EPI_ISL_29737	EPI_ISL_29737	EPI_ISL_29737	EPI_ISL_29737	EPI_ISL_29737	EPI_ISL_29737
A/Maryland/05/2009	pdm2009	Human	04/29/2009	FS2009	EPI_ISL_30101	EPI_ISL_30101	EPI_ISL_30101	EPI_ISL_30101	EPI_ISL_30101	EPI_ISL_30101	EPI_ISL_30101	EPI_ISL_30101
A/Florida/04/2009	pdm2009	Human	04/27/2009	FS2009	EPI_ISL_30100	EPI_ISL_30100	EPI_ISL_30100	EPI_ISL_30100	EPI_ISL_30100	EPI_ISL_30100	EPI_ISL_30100	EPI_ISL_30100
A/New_Mexico/04/2009	pdm2009	Human	04/26/2009	FS2009	EPI_ISL_30096	EPI_ISL_30096	EPI_ISL_30096	EPI_ISL_30096	EPI_ISL_30096	EPI_ISL_30096	EPI_ISL_30096	EPI_ISL_30096
A/Texas/15/2009	pdm2009	Human	04/15/2009	FS2009	EPI_ISL_29990	EPI_ISL_29990	EPI_ISL_29990	EPI_ISL_29990	EPI_ISL_29990	EPI_ISL_29990	EPI_ISL_29990	EPI_ISL_29990
A/California/04/2009	pdm2009	Human	04/01/2009	FS2009	EPI_ISL_29618	EPI_ISL_29618	EPI_ISL_29618	EPI_ISL_29618	EPI_ISL_29618	EPI_ISL_29618	EPI_ISL_29618	EPI_ISL_29618
A/Kansas/03/2009	pdm2009	Human	04/24/2009	FS2009	EPI_ISL_29969	EPI_ISL_29969	EPI_ISL_29969	EPI_ISL_29969	EPI_ISL_29969	EPI_ISL_29969	EPI_ISL_29969	EPI_ISL_29969
A/Colorado/03/2009	pdm2009	Human	04/27/2009	FS2009	EPI_ISL_29968	EPI_ISL_29968	EPI_ISL_29968	EPI_ISL_29968	EPI_ISL_29968	EPI_ISL_29968	EPI_ISL_29968	EPI_ISL_29968
A/Massachusetts/06/2009	pdm2009	Human	04/26/2009	FS2009	EPI_ISL_29965	EPI_ISL_29965	EPI_ISL_29965	EPI_ISL_29965	EPI_ISL_29965	EPI_ISL_29965	EPI_ISL_29965	EPI_ISL_29965
A/New_York/13/2009	pdm2009	Human	04/25/2009	FS2009	EPI_ISL_29963	EPI_ISL_29963	EPI_ISL_29963	EPI_ISL_29963	EPI_ISL_29963	EPI_ISL_29963	EPI_ISL_29963	EPI_ISL_29963
A/Ohio/07/2009	pdm2009	Human	04/24/2009	FS2009	EPI_ISL_29962	EPI_ISL_29962	EPI_ISL_29736	EPI_ISL_29736	EPI_ISL_29735	EPI_ISL_29962	EPI_ISL_29962	EPI_ISL_29962
A/Arizona/02/2009	pdm2009	Human	04/26/2009	FS2009	EPI_ISL_29959	EPI_ISL_29959	EPI_ISL_29959	EPI_ISL_29959	EPI_ISL_29959	EPI_ISL_29959	EPI_ISL_29959	EPI_ISL_29959
A/South_Carolina/09/2009	pdm2009	Human	04/26/2009	FS2009	EPI_ISL_29958	EPI_ISL_29958	EPI_ISL_29958	EPI_ISL_29958	EPI_ISL_29958	EPI_ISL_29958	EPI_ISL_29958	EPI_ISL_29958
A/Michigan/02/2009	pdm2009	Human	04/26/2009	FS2009	EPI_ISL_29956	EPI_ISL_29956	EPI_ISL_29956	EPI_ISL_29956	EPI_ISL_29956	EPI_ISL_29956	EPI_ISL_29956	EPI_ISL_29956
A/Arizona/01/2009	pdm2009	Human	04/22/2009	FS2009	EPI_ISL_29955	EPI_ISL_29955	EPI_ISL_29955	EPI_ISL_29955	EPI_ISL_29955	EPI_ISL_29955	EPI_ISL_29955	EPI_ISL_29955
A/Indiana/09/2009	pdm2009	Human	04/22/2009	FS2009	EPI_ISL_29954	EPI_ISL_29954	EPI_ISL_29954	EPI_ISL_29954	EPI_ISL_29954	EPI_ISL_29954	EPI_ISL_29954	EPI_ISL_29954
A/California/14/2009	pdm2009	Human	04/25/2009	FS2009	EPI_ISL_29953	EPI_ISL_29953	EPI_ISL_29953	EPI_ISL_29953	EPI_ISL_29953	EPI_ISL_29953	EPI_ISL_29953	EPI_ISL_29953
A/Texas/09/2009	pdm2009	Human	04/25/2009	FS2009	EPI_ISL_29952	EPI_ISL_29952	EPI_ISL_29952	EPI_ISL_29952	EPI_ISL_29952	EPI_ISL_29952	EPI_ISL_29952	EPI_ISL_29952
A/Texas/08/2009	pdm2009	Human	04/24/2009	FS2009	EPI_ISL_29951	EPI_ISL_29951	EPI_ISL_29951	EPI_ISL_29951	EPI_ISL_29951	EPI_ISL_29951	EPI_ISL_29951	EPI_ISL_29951
A/Texas/07/2009	pdm2009	Human	04/25/2009	FS2009	EPI_ISL_29950	EPI_ISL_29950	EPI_ISL_29950	EPI_ISL_29950	EPI_ISL_29950	EPI_ISL_29950	EPI_ISL_29950	EPI_ISL_29950
A/New_York/22/2009	pdm2009	Human	04/24/2009	FS2009	EPI_ISL_29949	EPI_ISL_29949	EPI_ISL_29949	EPI_ISL_29949	EPI_ISL_29949	EPI_ISL_29949	EPI_ISL_29949	EPI_ISL_29949
A/New_York/20/2009	pdm2009	Human	04/25/2009	FS2009	EPI_ISL_29948	EPI_ISL_29948	EPI_ISL_29948	EPI_ISL_29948	EPI_ISL_29948	EPI_ISL_29948	EPI_ISL_29948	EPI_ISL_29948
A/Texas/06/2009	pdm2009	Human	04/23/2009	FS2009	EPI_ISL_29746	EPI_ISL_29746	EPI_ISL_29746	EPI_ISL_29746	EPI_ISL_29746	EPI_ISL_29746	EPI_ISL_29746	EPI_ISL_29746
A/New_York/31/2009	pdm2009	Human	04/24/2009	FS2009	EPI_ISL_29745	EPI_ISL_29745	EPI_ISL_29745	EPI_ISL_29745	EPI_ISL_29745	EPI_ISL_29745	EPI_ISL_29745	EPI_ISL_29745
A/New_York/23/2009	pdm2009	Human	04/24/2009	FS2009	EPI_ISL_29744	EPI_ISL_29744	EPI_ISL_29744	EPI_ISL_29744	EPI_ISL_29744	EPI_ISL_29744	EPI_ISL_29744	EPI_ISL_29744
A/New_York/19/2009	pdm2009	Human	04/25/2009	FS2009	EPI_ISL_29743	EPI_ISL_29743	EPI_ISL_29743	EPI_ISL_29743	EPI_ISL_29743	EPI_ISL_29743	EPI_ISL_29743	EPI_ISL_29743
A/New_York/12/2009	pdm2009	Human	04/25/2009	FS2009	EPI_ISL_29740	EPI_ISL_29740	EPI_ISL_29740	EPI_ISL_29740	EPI_ISL_29740	EPI_ISL_29740	EPI_ISL_29740	EPI_ISL_29740
A/New_York/11/2009	pdm2009	Human	04/25/2009	FS2009	EPI_ISL_29739	EPI_ISL_29739	EPI_ISL_29739	EPI_ISL_29739	EPI_ISL_29739	EPI_ISL_29739	EPI_ISL_29739	EPI_ISL_29739
A/New_York/10/2009	pdm2009	Human	04/25/2009	FS2009	EPI_ISL_29738	EPI_ISL_29738	EPI_ISL_29738	EPI_ISL_29738	EPI_ISL_29738	EPI_ISL_29738	EPI_ISL_29738	EPI_ISL_29738
A/Texas/04/2009	pdm2009	Human	04/14/2009	FS2009	EPI_ISL_29715	EPI_ISL_29715	EPI_ISL_29715	EPI_ISL_29715	EPI_ISL_29715	EPI_ISL_29715	EPI_ISL_29715	EPI_ISL_29715
A/Regensburg/Germany/02/2009	pdm2009	Human	04/29/2009	FS2009	EPI_ISL_29947	EPI_ISL_29947	EPI_ISL_29947	EPI_ISL_29947		EPI_ISL_29947	EPI_ISL_29947	EPI_ISL_29947
A/England/197/2009	pdm2009	Human	04/27/2009	FS2009	EPI_ISL_32520	EPI_ISL_32520	EPI_ISL_32520	EPI_ISL_32520	EPI_ISL_32520	EPI_ISL_32520	EPI_ISL_32520	EPI_ISL_32520
A/England/196/2009	pdm2009	Human	04/27/2009	FS2009	EPI_ISL_32519	EPI_ISL_32519	EPI_ISL_32519	EPI_ISL_32519	EPI_ISL_32519	EPI_ISL_32519	EPI_ISL_32519	EPI_ISL_32519
A/England/223/2009	pdm2009	Human	04/29/2009	FS2009	EPI_ISL_32518	EPI_ISL_32518	EPI_ISL_32518	EPI_ISL_32518	EPI_ISL_32518	EPI_ISL_32518	EPI_ISL_32518	EPI_ISL_32518
A/England/217/2009	pdm2009	Human	04/30/2009	FS2009	EPI_ISL_32514	EPI_ISL_32514	EPI_ISL_32514	EPI_ISL_32514	EPI_ISL_32514	EPI_ISL_32514	EPI_ISL_32514	EPI_ISL_32514
A/England/216/2009	pdm2009	Human	04/30/2009	FS2009	EPI_ISL_32513	EPI_ISL_32513	EPI_ISL_32513	EPI_ISL_32513	EPI_ISL_32513	EPI_ISL_32513	EPI_ISL_32513	EPI_ISL_32513
A/England/215/2009	pdm2009	Human	04/30/2009	FS2009	EPI_ISL_32512	EPI_ISL_32512	EPI_ISL_32512	EPI_ISL_32512	EPI_ISL_32512	EPI_ISL_32512	EPI_ISL_32512	EPI_ISL_32512
A/England/214/2009	pdm2009	Human	04/30/2009	FS2009	EPI_ISL_32511	EPI_ISL_32511	EPI_ISL_32511	EPI_ISL_32511	EPI_ISL_32511	EPI_ISL_32511	EPI_ISL_32511	EPI_ISL_32511
A/England/213/2009	pdm2009	Human	04/29/2009	FS2009	EPI_ISL_32510	EPI_ISL_32510	EPI_ISL_32510	EPI_ISL_32510	EPI_ISL_32510	EPI_ISL_32510	EPI_ISL_32510	EPI_ISL_32510
A/England/211/2009	pdm2009	Human	04/28/2009	FS2009	EPI_ISL_32509	EPI_ISL_32509	EPI_ISL_32509	EPI_ISL_32509	EPI_ISL_32509	EPI_ISL_32509	EPI_ISL_32509	EPI_ISL_32509
A/Paris/2590/2009	pdm2009	Human	04/30/2009	FS2009	EPI_ISL_30488	EPI_ISL_30488	EPI_ISL_30488	EPI_ISL_30488	EPI_ISL_30488	EPI_ISL_30488	EPI_ISL_30488	EPI_ISL_30488
A/Paris/2580/2009	pdm2009	Human	04/30/2009	FS2009	EPI_ISL_30487	EPI_ISL_30487	EPI_ISL_30487	EPI_ISL_30487	EPI_ISL_30487	EPI_ISL_30487	EPI_ISL_30487	EPI_ISL_30487
A/Paris/2573/2009	pdm2009	Human	04/29/2009	FS2009	EPI_ISL_30486	EPI_ISL_30486	EPI_ISL_30486	EPI_ISL_30486	EPI_ISL_30486	EPI_ISL_30486	EPI_ISL_30486	EPI_ISL_30486
A/Alabama/WRAIR1235P/2009	pdm2009	Human	04/01/2009	FS2009	CY100844	CY100847	CY100846		CY100848	CY100843	CY100842	CY100841
A/Arizona/04/2009	pdm2009	Human	04/27/2009	FS2009	GQ221809
A/Arizona/06/2009	pdm2009	Human	04/28/2009	FS2009	GQ232037			GQ232036
A/Bayern/62/2009	pdm2009	Human	04/29/2009	FS2009	GQ365658
A/Boston/100/2009	pdm2009	Human	04/27/2009	FS2009	CY080618		CY080620	CY080621		CY080623	CY080624	CY080625
A/Boston/95/2009	pdm2009	Human	04/01/2009	FS2009	CY080610	CY080611	CY080612	CY080613	CY080614	CY080615		CY080617
A/Brawley/40081/2009	pdm2009	Human	04/22/2009	FS2009	CY043086						CY043084
A/Brawley/WR1636P/2009	pdm2009	Human	04/29/2009	FS2009	CY073402			CY073403
A/British_Columbia/GFA0401/2009	pdm2009	Human	04//2009	FS2009	CY065762	CY065765						CY065759
A/California/07-JRO02/2009	pdm2009	Human	04/09/2009	FS2009	CY181393	CY181394	CY181395	CY181396	CY181397	CY181398	CY181399	CY181400
A/California/07-JRO08/2009	pdm2009	Human	04/09/2009	FS2009	CY181409
A/California/07-JRO09/2009	pdm2009	Human	04/09/2009	FS2009	CY181417						CY181423	CY181424
A/California/07-JRO10/2009	pdm2009	Human	04/09/2009	FS2009	CY181425			CY181428				CY181432
A/California/11/2009	pdm2009	Human	04/24/2009	FS2009	GQ221818
A/California/12/2009	pdm2009	Human	04/22/2009	FS2009	GQ160606	GQ377094	GQ377092
A/California/13/2009	pdm2009	Human	04/21/2009	FS2009	GQ232010		GQ323523	GQ232011
A/California/17/2009	pdm2009	Human	04/25/2009	FS2009	GQ232038		GQ323555
A/California/19/2009	pdm2009	Human	04/30/2009	FS2009	GQ377101
A/California/26/2009	pdm2009	Human	04/27/2009	FS2009	GQ475936	GQ475938
A/California/VRDL134/2009	pdm2009	Human	04/27/2009	FS2009	CY064799	CY064800	CY064801	CY064802	CY064803	CY064804	CY064805	CY064806
A/California/VRDL135/2009	pdm2009	Human	04/27/2009	FS2009	CY064807		CY064809	CY064810	CY064811	CY064812	CY064813	CY064814
A/California/VRDL137/2009	pdm2009	Human	04/27/2009	FS2009	CY087143		CY087145	CY087146		CY087148		CY087150
A/California/VRDL140/2009	pdm2009	Human	04/27/2009	FS2009	CY064831		CY064833	CY064834	CY064835	CY064836	CY064837	CY064838
A/California/VRDL141/2009	pdm2009	Human	04/28/2009	FS2009	CY064839	CY064840	CY064841	CY064842	CY064843	CY064844	CY064845	CY064846
A/California/VRDL146/2009	pdm2009	Human	04/25/2009	FS2009	CY064871	CY064872	CY064873	CY064874	CY064875	CY064876	CY064877	CY064878
A/California/VRDL148/2009	pdm2009	Human	04/27/2009	FS2009	CY087151		CY087153
A/California/VRDL149/2009	pdm2009	Human	04/27/2009	FS2009	CY070895		CY070897	CY070898	CY070899	CY070900	CY070901	CY070902
A/California/VRDL151/2009	pdm2009	Human	04/28/2009	FS2009	CY070911	CY070912	CY070913		CY070915	CY070916	CY070917	CY070918
A/California/VRDL152/2009	pdm2009	Human	04/27/2009	FS2009	CY073805		CY073807	CY073808	CY073809	CY073810	CY073811	CY073812
A/California/VRDL153/2009	pdm2009	Human	04/27/2009	FS2009	CY073813	CY073814	CY073815	CY073816	CY073817	CY073818	CY073819	CY073820
A/California/VRDL154/2009	pdm2009	Human	04/28/2009	FS2009	CY073821		CY073823	CY073824	CY073825	CY073826	CY073827	CY073828
A/California/VRDL163/2009	pdm2009	Human	04/29/2009	FS2009	CY073837	CY073838	CY073839	CY073840	CY073841	CY073842	CY073843	CY073844
A/California/VRDL175/2009	pdm2009	Human	04/28/2009	FS2009	CY073853		CY073855	CY073856	CY073857	CY073858	CY073859	CY073860
A/California/VRDL186/2009	pdm2009	Human	04/29/2009	FS2009	CY074091		CY074093	CY074094	CY074095	CY074096	CY074097	CY074098
A/California/VRDL189/2009	pdm2009	Human	04/29/2009	FS2009	CY074099	CY074100	CY074101	CY074102			CY074105
A/California/VRDL190/2009	pdm2009	Human	04/29/2009	FS2009	CY092337	CY092338	CY092339	CY092340	CY092341	CY092342	CY092343	CY092344
A/California/VRDL191/2009	pdm2009	Human	04/28/2009	FS2009	CY092345	CY092346	CY092347	CY092348	CY092349	CY092350	CY092351	CY092352
A/California/VRDL192/2009	pdm2009	Human	04/28/2009	FS2009	CY074107		CY074109		CY074111	CY074112	CY074113
A/California/VRDL193/2009	pdm2009	Human	04/29/2009	FS2009	CY074115	CY074116	CY074117	CY074118	CY074119	CY074120	CY074121	CY074122
A/California/VRDL194/2009	pdm2009	Human	04/27/2009	FS2009	CY074123	CY074124	CY074125	CY074126	CY074127	CY074128	CY074129	CY074130
A/California/VRDL200/2009	pdm2009	Human	04/30/2009	FS2009	CY074131	CY074132	CY074133			CY074136	CY074137	CY074138
A/California/VRDL202/2009	pdm2009	Human	04/29/2009	FS2009	CY074139		CY074141	CY074142	CY074143	CY074144		CY074146
A/California/VRDL206/2009	pdm2009	Human	04/28/2009	FS2009	CY074147		CY074149		CY074151
A/California/VRDL209/2009	pdm2009	Human	04/29/2009	FS2009	CY074155		CY074157	CY074158	CY074159			CY074162
A/California/VRDL213/2009	pdm2009	Human	04/29/2009	FS2009	CY074163	CY074164	CY074165	CY074166	CY074167	CY074168	CY074169	CY074170
A/California/VRDL215/2009	pdm2009	Human	04/28/2009	FS2009	CY074171				CY074175
A/California/VRDL217/2009	pdm2009	Human	04/29/2009	FS2009	CY074179		CY074181		CY074183
A/California/VRDL218/2009	pdm2009	Human	04/29/2009	FS2009	CY074187		CY074189
A/California/VRDL219/2009	pdm2009	Human	04/29/2009	FS2009	CY074195				CY074199			CY074202
A/California/VRDL220/2009	pdm2009	Human	04/29/2009	FS2009	CY074203		CY074205	CY074206	CY074207	CY074208	CY074209	CY074210
A/California/VRDL221/2009	pdm2009	Human	04/29/2009	FS2009	CY074211		CY074213				CY074217
A/California/VRDL222/2009	pdm2009	Human	04/29/2009	FS2009	CY074219	CY074220	CY074221	CY074222	CY074223	CY074224	CY074225
A/California/VRDL223/2009	pdm2009	Human	04/29/2009	FS2009	CY074227		CY074229		CY074231	CY074232		CY074234
A/California/VRDL224/2009	pdm2009	Human	04/29/2009	FS2009	CY074235		CY074237			CY074240	CY074241	CY074242
A/California/VRDL229/2009	pdm2009	Human	04/29/2009	FS2009	CY073861	CY073862	CY073863	CY073864	CY073865	CY073866	CY073867	CY073868
A/California/VRDL235/2009	pdm2009	Human	04/29/2009	FS2009	CY074283	CY074284	CY074285	CY074286	CY074287	CY074288	CY074289	CY074290
A/California/VRDL236/2009	pdm2009	Human	04/29/2009	FS2009	CY074291	CY074292	CY074293	CY074294	CY074295	CY074296	CY074297	CY074298
A/California/VRDL239/2009	pdm2009	Human	04/29/2009	FS2009	CY074315
A/California/VRDL244/2009	pdm2009	Human	04/30/2009	FS2009	CY074323
A/California/VRDL245/2009	pdm2009	Human	04/29/2009	FS2009	CY074331		CY074333		CY074335	CY074336	CY074337	CY074338
A/California/VRDL249/2009	pdm2009	Human	04/29/2009	FS2009	CY074339	CY074340	CY074341	CY074342	CY074343	CY074344	CY074345	CY074346
A/California/VRDL251/2009	pdm2009	Human	04/29/2009	FS2009	CY074347		CY074349		CY074351	CY074352
A/California/VRDL252/2009	pdm2009	Human	04/29/2009	FS2009	CY074355	CY074356	CY074357	CY074358	CY074359	CY074360	CY074361	CY074362
A/California/VRDL254/2009	pdm2009	Human	04/29/2009	FS2009	CY074363		CY074365	CY074366				CY074370
A/California/VRDL256/2009	pdm2009	Human	04/29/2009	FS2009	CY074371	CY074372	CY074373	CY074374	CY074375	CY074376	CY074377	CY074378
A/California/VRDL264/2009	pdm2009	Human	04/25/2009	FS2009	CY074387	CY074388	CY074389	CY074390	CY074391		CY074393
A/California/VRDL267/2009	pdm2009	Human	04/27/2009	FS2009	CY074395	CY074396	CY074397	CY074398	CY074399	CY074400	CY074401	CY074402
A/California/VRDL270/2009	pdm2009	Human	04/30/2009	FS2009	CY074403		CY074405		CY074407		CY074409	CY074410
A/California/VRDL275/2009	pdm2009	Human	04/30/2009	FS2009	CY074419		CY074421		CY074423	CY074424	CY074425	CY074426
A/California/VRDL276/2009	pdm2009	Human	04/30/2009	FS2009	CY074427		CY074429	CY074430				CY074434
A/California/VRDL283/2009	pdm2009	Human	04/30/2009	FS2009	CY074451		CY074453	CY074454	CY074455	CY074456	CY074457	CY074458
A/California/VRDL290/2009	pdm2009	Human	04/30/2009	FS2009	CY074475		CY074477	CY074478	CY074479			CY074482
A/California/VRDL292/2009	pdm2009	Human	04/30/2009	FS2009	CY074483	CY074484	CY074485		CY074487	CY074488	CY074489	CY074490
A/California/VRDL297/2009	pdm2009	Human	04/30/2009	FS2009	CY074499						CY074505
A/California/VRDL300/2009	pdm2009	Human	04/30/2009	FS2009	CY074523		CY074525					CY074530
A/California/VRDL301/2009	pdm2009	Human	04/30/2009	FS2009	CY074531		CY074533	CY074534	CY074535
A/California/VRDL365/2009	pdm2009	Human	04/27/2009	FS2009	CY074603		CY074605	CY074606	CY074607	CY074608	CY074609	CY074610
A/California/VRDL366/2009	pdm2009	Human	04/26/2009	FS2009	CY074611	CY074612	CY074613	CY074614	CY074615	CY074616	CY074617	CY074618
A/California/VRDL369/2009	pdm2009	Human	04/27/2009	FS2009	CY074619		CY074621	CY074622	CY074623	CY074624	CY074625	CY074626
A/California/VRDL371/2009	pdm2009	Human	04/26/2009	FS2009	CY074627	CY074628	CY074629	CY074630	CY074631	CY074632	CY074633	CY074634
A/California/VRDL372/2009	pdm2009	Human	04/26/2009	FS2009	CY092093	CY092094	CY092095	CY092096	CY092097		CY092099	CY092100
A/California/VRDL378/2009	pdm2009	Human	04/26/2009	FS2009	CY074643	CY074644	CY074645	CY074646	CY074647	CY074648	CY074649	CY074650
A/California/VRDL379/2009	pdm2009	Human	04/27/2009	FS2009	CY074651	CY074652	CY074653	CY074654		CY074656	CY074657	CY074658
A/California/VRDL380/2009	pdm2009	Human	04/27/2009	FS2009	CY074659	CY074660	CY074661	CY074662	CY074663	CY074664	CY074665	CY074666
A/California/VRDL382/2009	pdm2009	Human	04/27/2009	FS2009	CY074667		CY074669	CY074670	CY074671	CY074672	CY074673
A/Canada-AB/RV1531/2009	pdm2009	Human	04/28/2009	FS2009	GQ465673
A/Canada-NS/RV1535/2009	pdm2009	Human	04/24/2009	FS2009	FJ998207		FJ998213	FJ998216		FJ998222	FJ998225	GQ120442
A/Canada-ON/RV1527/2009	pdm2009	Human	04/24/2009	FS2009	FJ998209	FJ998212	FJ998215	FJ998218	FJ998221	FJ998224		FJ998205
A/Canada-QC/RV1595/2009	pdm2009	Human	04/16/2009	FS2009	GQ402194		GQ402234	GQ402254	GQ402274	GQ402294	GQ402314	GQ402174
A/Canada-SK/RV1788/2009	pdm2009	Human	04/30/2009	FS2009	GQ465681		GQ465704	GQ465717		GQ465741	GQ465753	GQ465669
A/Canada/GFA0402/2009	pdm2009	Human	04//2009	FS2009	CY065770	CY065773		CY065771
A/Catalonia/63/2009	pdm2009	Human	04/28/2009	FS2009	GQ464408			GQ464409	GQ464411	GQ464407	GQ464406	GQ464405
A/Cherry_Point/WR0080/2009	pdm2009	Human	04/30/2009	FS2009	CY049828
A/Cherry_Point/WR1355/2009	pdm2009	Human	04/28/2009	FS2009	CY050067			CY050068			CY050065
A/Delaware/05/2009	pdm2009	Human	04/28/2009	FS2009	GQ221823
A/Delaware/06/2009	pdm2009	Human	04/28/2009	FS2009	GQ338394
A/Delaware/07/2009	pdm2009	Human	04/28/2009	FS2009	GQ338355
A/Delaware/08/2009	pdm2009	Human	04/28/2009	FS2009	GQ232057
A/District_of_Columbia/03/2009	pdm2009	Human	04/27/2009	FS2009	GQ200268	GQ168665	GQ894858
A/England/204/2009	pdm2009	Human	04/28/2009	FS2009	CY065206					CY065205	CY065204
A/Florida/10/2009	pdm2009	Human	04/30/2009	FS2009	GQ894862		GQ323562
A/Florida/11/2009	pdm2009	Human	04/30/2009	FS2009	GQ323443
A/Hamburg/05/2009	pdm2009	Human	04//2009	FS2009	HQ111364		HQ111366
A/Hawaii/13/2009	pdm2009	Human	04/16/2009	FS2009	GQ476034	GQ476036	GQ476035
A/Hawaii/17/2009	pdm2009	Human	04/13/2009	FS2009	GQ476078		GQ476079
A/Hong_Kong/415742/2009	pdm2009	Human	04/30/2009	FS2009	GU931801			GU931813		GU931809	GU931815	GU931811
A/Houston/13OS/2009	pdm2009	Human	04/28/2009	FS2009	CY053071		CY053073	CY053074		CY053076	CY053077	CY053078
A/Israel/276/2009	pdm2009	Human	04//2009	FS2009	CY041968	CY041971	CY041970	CY041969		CY041967	CY041966	CY041965
A/Kentucky/05/2009	pdm2009	Human	04/30/2009	FS2009	GQ232009		GQ323515	GQ338354	GQ232008
A/Mexico_City/020/2009	pdm2009	Human	04/30/2009	FS2009	CY064708	CY064709		CY064711				CY064715
A/Mexico_City/024/2009	pdm2009	Human	04/30/2009	FS2009	CY064740		CY064742		CY064744	CY064745	CY064746
A/Mexico/24015/2009	pdm2009	Human	04/25/2009	FS2009	CY147675	CY147676	CY147677			CY147680		CY147682
A/Mexico/24021/2009	pdm2009	Human	04/23/2009	FS2009	CY147699	CY147700		CY147702		CY147704	CY147705	CY147706
A/Mexico/24026/2009	pdm2009	Human	04/28/2009	FS2009	CY147731		CY147733			CY147736		CY147738
A/Mexico/24027/2009	pdm2009	Human	04/28/2009	FS2009	CY147739		CY147741					CY147746
A/Mexico/24028/2009	pdm2009	Human	04/28/2009	FS2009	CY147747				CY147751	CY147752	CY147753	CY147754
A/Mexico/24032/2009	pdm2009	Human	04/17/2009	FS2009	CY147763	CY147764	CY147765		CY147767	CY147768	CY147769	CY147770
A/Mexico/24033/2009	pdm2009	Human	04/14/2009	FS2009	CY147771	CY147772	CY147773	CY147774	CY147775	CY147776		CY147778
A/Mexico/24038/2009	pdm2009	Human	04/28/2009	FS2009	CY147787		CY147789	CY147790	CY147791	CY147792	CY147793	CY147794
A/Mexico/24039/2009	pdm2009	Human	04/29/2009	FS2009	CY147795		CY147797		CY147799	CY147800	CY147801	CY147802
A/Mexico/24040/2009	pdm2009	Human	04/29/2009	FS2009	CY147803		CY147805	CY147806	CY147807	CY147808	CY147809
A/Mexico/24043/2009	pdm2009	Human	04/17/2009	FS2009	CY147819	CY147820	CY147821			CY147824		CY147826
A/Mexico/24044/2009	pdm2009	Human	04/20/2009	FS2009	CY147827	CY147828				CY147832	CY147833	CY147834
A/Mexico/24047/2009	pdm2009	Human	04/27/2009	FS2009	CY147843				CY147847
A/Mexico/24048/2009	pdm2009	Human	04/27/2009	FS2009	CY147851		CY147853			CY147856	CY147857
A/Mexico/24049/2009	pdm2009	Human	04/27/2009	FS2009	CY147859	CY147860	CY147861		CY147863	CY147864	CY147865	CY147866
A/Mexico/24050/2009	pdm2009	Human	04/27/2009	FS2009	CY147867		CY147869			CY147872		CY147874
A/Mexico/24051/2009	pdm2009	Human	04/27/2009	FS2009	CY147875			CY147878	CY147879	CY147880
A/Mexico/24052/2009	pdm2009	Human	04/27/2009	FS2009	CY147883			CY147886	CY147887	CY147888
A/Mexico/24053/2009	pdm2009	Human	04/27/2009	FS2009	CY147891		CY147893
A/Mexico/24054/2009	pdm2009	Human	04/27/2009	FS2009	CY147899			CY147902		CY147904	CY147905	CY147906
A/Mexico/24055/2009	pdm2009	Human	04/28/2009	FS2009	CY147907		CY147909	CY147910	CY147911	CY147912	CY147913	CY147914
A/Mexico/24057/2009	pdm2009	Human	04/28/2009	FS2009	CY147923							CY147930
A/Mexico/24058/2009	pdm2009	Human	04/28/2009	FS2009	CY147931		CY147933			CY147936	CY147937	CY147938
A/Mexico/24060/2009	pdm2009	Human	04/28/2009	FS2009	CY147939		CY147941	CY147942		CY147944
A/Mexico/24061/2009	pdm2009	Human	04/28/2009	FS2009	CY147947	CY147948	CY147949		CY147951	CY147952		CY147954
A/Mexico/3955/2009	pdm2009	Human	04/02/2009	FS2009	GQ162194		GQ162193
A/Mexico/4482/2009	pdm2009	Human	04/14/2009	FS2009	GQ149671	GQ379817	GQ149670	GQ149673		GQ149676		CY098505
A/Mexico/4502/2009	pdm2009	Human	04/17/2009	FS2009	GQ162195						GQ303350
A/Mexico/4627/2009	pdm2009	Human	04/20/2009	FS2009	GQ162183		GQ894939
A/Mexico/4635/2009	pdm2009	Human	04/20/2009	FS2009	GQ162200		GQ397117	GQ339884			GQ397119
A/Mexico/47N/2009	pdm2009	Human	04/25/2009	FS2009	CY040888		CY040890				CY040886
A/Mexico/InDRE13494/2009	pdm2009	Human	04/29/2009	FS2009	GQ402189			GQ402249		GQ402289	GQ402309	GQ402169
A/Mexico/InDRE13547/2009	pdm2009	Human	04/27/2009	FS2009	GQ402191		GQ402231	GQ402251	GQ402271	GQ402291	GQ402311	GQ402171
A/Mexico/InDRE13551/2009	pdm2009	Human	04/28/2009	FS2009	GQ402192			GQ402252	GQ402272	GQ402292	GQ402312	GQ402172
A/Mexico/InDRE4487/2009	pdm2009	Human	04/14/2009	FS2009	GQ303340	FJ998211	FJ998214	GQ303342	FJ998220	FJ998223	FJ998226	FJ998206
A/Michigan/07/2009	pdm2009	Human	04/08/2009	FS2009	GQ476023		GQ476024
A/Minnesota/04/2009	pdm2009	Human	04/30/2009	FS2009	GQ476145	GQ476147	GQ476146
A/Montreal/01/2009	pdm2009	Human	04/26/2009	FS2009	JN171868
A/New_Jersey/01/2009	pdm2009	Human	04//2009	FS2009	GQ160534		GQ160533
A/New_York/04/2009	pdm2009	Human	04//2009	FS2009	GQ160568
A/New_York/1669/2009	pdm2009	Human	04/26/2009	FS2009	CY039893	CY039894	CY039895	CY039896	CY039897	CY039898	CY039899	CY039900
A/New_York/1682/2009	pdm2009	Human	04/27/2009	FS2009	CY039901		CY039903	CY039904	CY039905	CY039906		CY039908
A/New_York/1692/2009	pdm2009	Human	04/27/2009	FS2009	CY050476	CY050477	CY050478	CY050479	CY050480	CY050481	CY050482	CY050483
A/New_York/17/2009	pdm2009	Human	04//2009	FS2009	GQ221803		GQ221804
A/New_York/25/2009	pdm2009	Human	04/24/2009	FS2009	GQ232049			GQ377091	GQ232048		GQ232047
A/New_York/27/2009	pdm2009	Human	04//2009	FS2009	GQ168659		GQ168658
A/New_York/28/2009	pdm2009	Human	04//2009	FS2009	GQ168645
A/New_York/3002/2009	pdm2009	Human	04/25/2009	FS2009	CY041613	CY041614	CY041615	CY041616
A/New_York/3007/2009	pdm2009	Human	04/27/2009	FS2009	CY040042			CY040045			CY040048
A/New_York/3008/2009	pdm2009	Human	04/27/2009	FS2009	CY039999		CY040001	CY040002
A/New_York/3012/2009	pdm2009	Human	04/27/2009	FS2009	CY040007		CY040009			CY040012	CY040013	CY040014
A/New_York/3014/2009	pdm2009	Human	04/27/2009	FS2009	CY040015		CY040017		CY040019			CY040022
A/New_York/3049/2009	pdm2009	Human	04/27/2009	FS2009	CY040023		CY040025		CY040027	CY040028
A/New_York/3095/2009	pdm2009	Human	04/29/2009	FS2009	CY050548	CY050549	CY050550	CY050551	CY050552	CY050553	CY050554	CY050555
A/New_York/3099/2009	pdm2009	Human	04/29/2009	FS2009	CY040031		CY040033			CY040036		CY040038
A/New_York/3100/2009	pdm2009	Human	04/30/2009	FS2009	CY041621				CY041625	CY041626		CY041628
A/New_York/3150/2009	pdm2009	Human	04/27/2009	FS2009	CY050660		CY050662	CY050663	CY050664	CY050665	CY050666	CY050667
A/New_York/3166/2009	pdm2009	Human	04/26/2009	FS2009	CY041050		CY041052		CY041054	CY041055	CY041056	CY041057
A/New_York/3167/2009	pdm2009	Human	04/28/2009	FS2009	CY047326				CY047330
A/New_York/3168/2009	pdm2009	Human	04/26/2009	FS2009	CY041058					CY041063	CY041064	CY041065
A/New_York/3172/2009	pdm2009	Human	04/27/2009	FS2009	CY041082		CY041084			CY041087		CY041089
A/New_York/3173/2009	pdm2009	Human	04/28/2009	FS2009	CY041090				CY041094		CY041096
A/New_York/3178/2009	pdm2009	Human	04/28/2009	FS2009	CY041106	CY041107	CY041108	CY041109	CY041110	CY041111	CY041112
A/New_York/3181/2009	pdm2009	Human	04/28/2009	FS2009	CY041146		CY041148	CY041149	CY041150	CY041151	CY041152	CY041153
A/New_York/3183/2009	pdm2009	Human	04/28/2009	FS2009	CY041154	CY041155	CY041156	CY041157		CY041159	CY041160
A/New_York/3185/2009	pdm2009	Human	04/29/2009	FS2009	CY041162
A/New_York/3186/2009	pdm2009	Human	04/26/2009	FS2009	CY041170			CY041173			CY041176	CY041177
A/New_York/3189/2009	pdm2009	Human	04/29/2009	FS2009	CY041482			CY041485	CY041486			CY041489
A/New_York/3193/2009	pdm2009	Human	04/28/2009	FS2009	CY041114		CY041116		CY041118		CY041120	CY041121
A/New_York/3195/2009	pdm2009	Human	04/28/2009	FS2009	CY041498		CY041500			CY041503	CY041504	CY041505
A/New_York/3196/2009	pdm2009	Human	04/28/2009	FS2009	CY041506
A/New_York/3198/2009	pdm2009	Human	04/29/2009	FS2009	CY086969		CY086971		CY086973			CY086976
A/New_York/3199/2009	pdm2009	Human	04/28/2009	FS2009	CY041202						CY041208	CY041209
A/New_York/3203/2009	pdm2009	Human	04/27/2009	FS2009	CY041514		CY041516		CY041518		CY041520
A/New_York/3205/2009	pdm2009	Human	04/26/2009	FS2009	CY041530					CY041535	CY041536
A/New_York/3206/2009	pdm2009	Human	04/26/2009	FS2009	CY041734			CY041737		CY041739	CY041740	CY041741
A/New_York/3207/2009	pdm2009	Human	04/26/2009	FS2009	CY041605		CY041607	CY041608	CY041609	CY041610	CY041611
A/New_York/3209/2009	pdm2009	Human	04/25/2009	FS2009	CY041541		CY041543	CY041544	CY041545	CY041546	CY041547
A/New_York/3210/2009	pdm2009	Human	04/24/2009	FS2009	CY041549	CY041550	CY041551	CY041552	CY041553	CY041554	CY041555	CY041556
A/New_York/3214/2009	pdm2009	Human	04/25/2009	FS2009	CY041122				CY041126	CY041127	CY041128	CY041129
A/New_York/3215/2009	pdm2009	Human	04/25/2009	FS2009	CY041130		CY041132	CY041133	CY041134	CY041135	CY041136
A/New_York/3217/2009	pdm2009	Human	04/25/2009	FS2009	CY086977		CY086979		CY086981	CY086982	CY086983	CY086984
A/New_York/3232/2009	pdm2009	Human	04/30/2009	FS2009	CY040693
A/New_York/3234/2009	pdm2009	Human	04/28/2009	FS2009	CY040629							CY040636
A/New_York/3235/2009	pdm2009	Human	04/28/2009	FS2009	CY040701	CY040702
A/New_York/3238/2009	pdm2009	Human	04/28/2009	FS2009	CY040717	CY040718	CY040719		CY040721
A/New_York/3260/2009	pdm2009	Human	04/27/2009	FS2009	CY040822
A/New_York/3261/2009	pdm2009	Human	04/29/2009	FS2009	CY040830				CY040834
A/New_York/3262/2009	pdm2009	Human	04/27/2009	FS2009	CY040838		CY040840	CY040841		CY040843		CY040845
A/New_York/3264/2009	pdm2009	Human	04/29/2009	FS2009	CY040854					CY040859
A/New_York/3265/2009	pdm2009	Human	04/29/2009	FS2009	CY040862			CY040865		CY040867	CY040868	CY040869
A/New_York/3315/2009	pdm2009	Human	04/29/2009	FS2009	CY050764	CY050765	CY050766	CY050767	CY050768		CY050770	CY050771
A/New_York/3348/2009	pdm2009	Human	04/28/2009	FS2009	CY041830			CY041833		CY041835	CY041836	CY041837
A/New_York/3365/2009	pdm2009	Human	04/30/2009	FS2009	CY047350	CY047351		CY047353	CY047354		CY047356
A/New_York/34/2009	pdm2009	Human	04/25/2009	FS2009	GQ160567
A/New_York/35/2009	pdm2009	Human	04/25/2009	FS2009	GQ231995		GQ323460	GQ231994
A/New_York/37/2009	pdm2009	Human	04/25/2009	FS2009	GQ160527
A/New_York/45/2009	pdm2009	Human	04/25/2009	FS2009	GQ377103
A/New_York/64/2009	pdm2009	Human	04/09/2009	FS2009	GQ476148		GQ476149
A/North_Carolina/05/2009	pdm2009	Human	04/28/2009	FS2009	GQ160586		GQ160585			GQ200267
A/Novosibirsk/1062/2009	pdm2009	Human	04//2009	FS2009	CY053650
A/Novosibirsk/3/2009	pdm2009	Human	04//2009	FS2009	CY053658		CY053659
A/Novosibirsk/4/2009	pdm2009	Human	04//2009	FS2009	CY053664		CY053665
A/Novosibirsk/7/2009	pdm2009	Human	04//2009	FS2009	CY053670		CY053671
A/Novosibirsk/8/2009	pdm2009	Human	04//2009	FS2009	CY053676		CY053677
A/Oregon/04/2009	pdm2009	Human	04/27/2009	FS2009	GQ232003		GQ894811
A/Oregon/05/2009	pdm2009	Human	04/29/2009	FS2009	GQ200270	GQ168674
A/Rhode_Island/03/2009	pdm2009	Human	04/30/2009	FS2009	GQ323451	GQ323452
A/San_Diego/WR1629P/2009	pdm2009	Human	04/30/2009	FS2009	CY073350			CY073351				CY073347
A/South_Carolina/10/2009	pdm2009	Human	04/26/2009	FS2009	GQ231981		GQ231980
A/Tennessee/07/2009	pdm2009	Human	04/30/2009	FS2009	GQ377045		GQ377044
A/Texas/10/2009	pdm2009	Human	04/23/2009	FS2009	GQ232002
A/Texas/17/2009	pdm2009	Human	04/24/2009	FS2009	GQ232019			GQ232018
A/Texas/20/2009	pdm2009	Human	04/25/2009	FS2009	GQ377061
A/Texas/23/2009	pdm2009	Human	04/27/2009	FS2009	GQ160550						GQ160546	GQ200226
A/Texas/36/2009	pdm2009	Human	04/29/2009	FS2009	GQ338375
A/Texas/37/2009	pdm2009	Human	04/26/2009	FS2009	GQ338409
A/Toronto/3141/2009	pdm2009	Human	04/24/2009	FS2009	FJ974026	GQ373264	GQ373263	GQ373262	GQ373265	GQ373261	GQ373260	GQ373259
A/Washington/11/2009	pdm2009	Human	04/26/2009	FS2009	GQ168676			GQ338408
A/Washington/12/2009	pdm2009	Human	04/27/2009	FS2009	GQ168664
A/Wisconsin/629-D00015/2009	pdm2009	Human	04/30/2009	FS2009	CY046475		CY046477
A/Wisconsin/629-D00750/2009	pdm2009	Human	04/30/2009	FS2009	CY046387		CY046389	CY046390		CY046392	CY046393
A/Wisconsin/629-D01486/2009	pdm2009	Human	04/29/2009	FS2009	CY046299	CY046300	CY046301	CY046302		CY046304
A/Wisconsin/629-D01505/2009	pdm2009	Human	04/28/2009	FS2009	CY046331	CY046332	CY046333	CY046334				CY046338
A/Wisconsin/629-D01558/2009	pdm2009	Human	04/30/2009	FS2009	CY046451		CY046453	CY046454
A/Wisconsin/629-D01642/2009	pdm2009	Human	04/29/2009	FS2009	CY046307		CY046309	CY046310	CY046311	CY046312	CY046313
A/Wisconsin/629-D01773/2009	pdm2009	Human	04/30/2009	FS2009	CY046259		CY046261	CY046262		CY046264	CY046265	CY046266
A/Wisconsin/629-D02141/2009	pdm2009	Human	04/30/2009	FS2009	CY046515		CY046517					CY046522
A/Wisconsin/629-D02361/2009	pdm2009	Human	04/30/2009	FS2009	CY046843	CY046844	CY046845				CY046849	CY046850
A/Brawley/WR1635P/2009	pdm2009	Human	04/28/2009	FS2009		CY073397		CY073395		CY073393
A/California/VRDL150/2009	pdm2009	Human	04/27/2009	FS2009		CY070904	CY070905	CY070906	CY070907	CY070908	CY070909	CY070910
A/California/VRDL155/2009	pdm2009	Human	04/27/2009	FS2009		CY073830	CY073831	CY073832	CY073833
A/California/VRDL238/2009	pdm2009	Human	04/29/2009	FS2009		CY074308	CY074309	CY074310	CY074311	CY074312	CY074313	CY074314
A/Canada-ON/RV1589/2009	pdm2009	Human	04/27/2009	FS2009		GQ465690	GQ465701	GQ465714	GQ465726			GQ465666
A/Christchurch/2/2009	pdm2009	Human	04/29/2009	FS2009		GQ150334
A/Hawaii/09/2009	pdm2009	Human	04/30/2009	FS2009		GQ338359
A/Israel/70/2009	pdm2009	Human	04//2009	FS2009		CY041978	CY041977
A/Mexico_City/019/2009	pdm2009	Human	04/30/2009	FS2009		CY064701	CY064702		CY064704
A/Mexico/24007/2009	pdm2009	Human	04/23/2009	FS2009		CY147612		CY147614	CY147615	CY147616	CY147617	CY147618
A/Mexico/24024/2009	pdm2009	Human	04/27/2009	FS2009		CY147716	CY147717	CY147718	CY147719	CY147720	CY147721	CY147722
A/Mexico/24045/2009	pdm2009	Human	04/20/2009	FS2009		CY147836	CY147837			CY147840	CY147841	CY147842
A/Mexico/4646/2009	pdm2009	Human	04/20/2009	FS2009		GQ162203		GQ397122
A/New_Hampshire/02/2009	pdm2009	Human	04/28/2009	FS2009		GQ894855		GQ160580		GQ200265	GQ396744	GQ396743
A/New_York/3074/2009	pdm2009	Human	04/29/2009	FS2009		CY047311	CY047312	CY047313	CY047314	CY047315	CY047316	CY047317
A/New_York/3169/2009	pdm2009	Human	04/26/2009	FS2009		CY041067		CY041069		CY041071
A/New_York/33/2009	pdm2009	Human	04/25/2009	FS2009		GQ231997		GQ231998
A/North_Carolina/06/2009	pdm2009	Human	04/28/2009	FS2009		GQ168630
A/San_Diego/WR1631P/2009	pdm2009	Human	04/30/2009	FS2009		CY073369	CY073368				CY073364
A/Scotland/91800797/2009	pdm2009	Human	04/25/2009	FS2009		CY065145	CY065144
A/Toronto/3184/2009	pdm2009	Human	04//2009	FS2009		CY045933	CY045932	CY045931	CY045934		CY045929	CY045928
A/Valencia/GP4/2009	pdm2009	Human	04/26/2009	FS2009		FJ985755			FJ985757
A/Wisconsin/08/2009	pdm2009	Human	04/27/2009	FS2009		GQ232055
A/Wisconsin/629-D00447/2009	pdm2009	Human	04/30/2009	FS2009		CY046412	CY046413
A/Brawley/40082/2009	pdm2009	Human	04/21/2009	FS2009			CY043096				CY043092
A/California/VRDL167/2009	pdm2009	Human	04/28/2009	FS2009			CY073847		CY073849		CY073851	CY073852
A/California/VRDL180/2009	pdm2009	Human	04/28/2009	FS2009			CY074085	CY074086		CY074088		CY074090
A/California/VRDL226/2009	pdm2009	Human	04/29/2009	FS2009			CY074253
A/California/VRDL237/2009	pdm2009	Human	04/29/2009	FS2009			CY074301				CY074305
A/California/VRDL273/2009	pdm2009	Human	04/30/2009	FS2009			CY074413				CY074417
A/California/VRDL280/2009	pdm2009	Human	04/30/2009	FS2009			CY074437				CY074441
A/California/VRDL295/2009	pdm2009	Human	04/30/2009	FS2009			CY074493
A/California/VRDL377/2009	pdm2009	Human	04/27/2009	FS2009			CY074637
A/Canada-NS/RV1551/2009	pdm2009	Human	04/29/2009	FS2009			GQ465698	GQ465710		GQ465734	GQ465746
A/Canada-PQ/RV1586/2009	pdm2009	Human	04/26/2009	FS2009			GQ465700	GQ465713	GQ465725	GQ465737	GQ465749	GQ465665
A/Idaho/02/2009	pdm2009	Human	04/28/2009	FS2009			GQ221827
A/Illinois/03/2009	pdm2009	Human	04/27/2009	FS2009			GQ377059
A/Indiana/12/2009	pdm2009	Human	04/29/2009	FS2009			GQ338418
A/Louisiana/01/2009	pdm2009	Human	04/28/2009	FS2009			GQ338333
A/Louisiana/02/2009	pdm2009	Human	04/29/2009	FS2009			GQ338341
A/Mexico/24030/2009	pdm2009	Human	04/29/2009	FS2009			CY147757	CY147758		CY147760	CY147761	CY147762
A/Mexico/24036/2009	pdm2009	Human	04/27/2009	FS2009			CY147781	CY147782		CY147784	CY147785	CY147786
A/Mexico/24056/2009	pdm2009	Human	04/28/2009	FS2009			CY147917
A/Mexico/4176/2009	pdm2009	Human	04/13/2009	FS2009			GQ162181				GQ397124
A/Mexico/4575/2009	pdm2009	Human	04/20/2009	FS2009			GQ162196
A/Mexico/4593/2009	pdm2009	Human	04/20/2009	FS2009			GQ162173
A/Mexico/4595/2009	pdm2009	Human	04/20/2009	FS2009			GQ397116					GQ303344
A/Mexico/48N/2009	pdm2009	Human	04/25/2009	FS2009			CY044165			CY044162
A/Mexico/LaGloria-3/2009	pdm2009	Human	04/03/2009	FS2009			CY077597	CY077596	CY077599
A/Michigan/30/2009	pdm2009	Human	04/10/2009	FS2009			KC781678
A/New_York/16/2009	pdm2009	Human	04/24/2009	FS2009			GQ221815
A/New_York/3124/2009	pdm2009	Human	04/28/2009	FS2009			CY047320	CY047321				CY047325
A/New_York/3176/2009	pdm2009	Human	04/26/2009	FS2009			CY041100	CY041101				CY041105
A/New_York/3190/2009	pdm2009	Human	04/29/2009	FS2009			CY041196			CY041199	CY041200
A/Novosibirsk/02/2009	pdm2009	Human	04//2009	FS2009			CY053657
A/Novosibirsk/716/2009	pdm2009	Human	04//2009	FS2009			CY053675
A/Pennsylvania/06/2009	pdm2009	Human	04/29/2009	FS2009			GQ323544		GQ221817
A/Pennsylvania/10/2009	pdm2009	Human	04/28/2009	FS2009			GQ338401
A/San_Antonio/PR921/2009	pdm2009	Human	04/14/2009	FS2009			CY044237		CY044239			CY044192
A/Tennessee/06/2009	pdm2009	Human	04/27/2009	FS2009			GQ338413
A/Texas/28/2009	pdm2009	Human	04/29/2009	FS2009			GQ323524
A/Washington/08/2009	pdm2009	Human	04/27/2009	FS2009			GQ338393
A/Wisconsin/07/2009	pdm2009	Human	04/27/2009	FS2009			GQ338415
A/Wisconsin/629-D00767/2009	pdm2009	Human	04/30/2009	FS2009			CY046421					CY046426
A/Wisconsin/629-D01529/2009	pdm2009	Human	04/30/2009	FS2009			CY046357		CY046359	CY046360	CY046361	CY046362
A/Canada-NS/RV1554/2009	pdm2009	Human	04/29/2009	FS2009				GQ465711		GQ465735
A/Castilla-La_Mancha/GP9/2009	pdm2009	Human	04/26/2009	FS2009				FJ985766
A/District_of_Columbia/01/2009	pdm2009	Human	04/27/2009	FS2009				GQ232021
A/Hawaii/08/2009	pdm2009	Human	04/28/2009	FS2009				GQ338397
A/Mexico/24022/2009	pdm2009	Human	04/27/2009	FS2009				CY147710	CY147711	CY147712	CY147713	CY147714
A/Mexico/4516/2009	pdm2009	Human	04/25/2009	FS2009				GQ149648
A/Mexico/6882/2009	pdm2009	Human	04/26/2009	FS2009				GQ303356	GQ303354			GQ303355
A/Mexico/InDRE13555/2009	pdm2009	Human	04/29/2009	FS2009				GQ402253			GQ402313	GQ402173
A/Missouri/01/2009	pdm2009	Human	04/27/2009	FS2009				GQ231983	GQ231984
A/New_York/3188/2009	pdm2009	Human	04/28/2009	FS2009				CY041189				CY041193
A/New_York/3204/2009	pdm2009	Human	04/27/2009	FS2009				CY041525		CY041527	CY041528	CY041529
A/Ohio/10/2009	pdm2009	Human	04/30/2009	FS2009				GQ232051
A/Oklahoma/02/2009	pdm2009	Human	04/29/2009	FS2009				GQ168653
A/Oregon/06/2009	pdm2009	Human	04/28/2009	FS2009				GQ200206
A/San_Diego/WRAIR1648P/2009	pdm2009	Human	04/28/2009	FS2009				CY083305
A/South_Dakota/05/2009	pdm2009	Human	04/30/2009	FS2009				GQ232053
A/Texas/11/2009	pdm2009	Human	04/23/2009	FS2009				GQ232075
A/Valencia/GP272/2009	pdm2009	Human	04/29/2009	FS2009				GQ396564	GQ396565
A/Andalucia/GP251/2009	pdm2009	Human	04/29/2009	FS2009					GQ396593
A/California/VRDL298/2009	pdm2009	Human	04/30/2009	FS2009					CY074511
A/Castilla-La_Mancha/GP13/2009	pdm2009	Human	04/26/2009	FS2009					FJ985752
A/England/551/2009	pdm2009	Human	04/27/2009	FS2009					CY065242	CY065237
A/Lisboa/26/2009	pdm2009	Human	04//2009	FS2009					GQ166749
A/Madrid/GP193/2009	pdm2009	Human	04/28/2009	FS2009					GQ396540
A/Madrid/GP62/2009	pdm2009	Human	04/26/2009	FS2009					GQ396588
A/Mexico/24029/2009	pdm2009	Human	04/30/2009	FS2009					CY147554	CY147555
A/Mexico/4283/2009	pdm2009	Human	04/15/2009	FS2009					GQ339883	GQ339882
A/Mexico/UASLP-016/2009	pdm2009	Human	04/27/2009	FS2009					CY117606
A/Mexico/UASLP-017/2009	pdm2009	Human	04/29/2009	FS2009					CY117608
A/Minnesota/03/2009	pdm2009	Human	04//2009	FS2009					GQ200219
A/Murcia/GP78/2009	pdm2009	Human	04/27/2009	FS2009					GQ396516
A/New_York/3237/2009	pdm2009	Human	04/28/2009	FS2009					CY040713
A/Virginia/04/2009	pdm2009	Human	04/27/2009	FS2009					GQ160590			GQ160588
A/England/205/2009	pdm2009	Human	04/27/2009	FS2009						CY065213
A/Mexico/InDRE13495/2009	pdm2009	Human	04/29/2009	FS2009						GQ402290	GQ402310	GQ402170
A/Nebraska/03/2009	pdm2009	Human	04/27/2009	FS2009						GQ200269		GQ160597
A/New_York/3184/2009	pdm2009	Human	04/28/2009	FS2009						CY041495	CY041496	CY041497
A/New_York/3191/2009	pdm2009	Human	04/25/2009	FS2009						CY040642
A/New_York/3211/2009	pdm2009	Human	04/28/2009	FS2009						CY041562		CY041564
A/New_York/3225/2009	pdm2009	Human	04/27/2009	FS2009						CY041570
A/California/VRDL227/2009	pdm2009	Human	04/29/2009	FS2009							CY074265	CY074266
A/Delaware/03/2009	pdm2009	Human	04/28/2009	FS2009							GQ396738	GQ894926
A/England/XFL00137/2009	pdm2009	Human	04/29/2009	FS2009							CY065260	CY065259
A/Illinois/01/2009	pdm2009	Human	04/24/2009	FS2009							GQ232026
A/New_York/3194/2009	pdm2009	Human	04/30/2009	FS2009							CY040651
A/New_York/3247/2009	pdm2009	Human	04/29/2009	FS2009							CY041732	CY041733
A/California/18/2009	pdm2009	Human	04/30/2009	FS2009								GQ323484
A/California/VRDL228/2009	pdm2009	Human	04/29/2009	FS2009								CY074274
A/New_Jersey/02/2009	pdm2009	Human	04//2009	FS2009								GQ200242
A/New_York/3227/2009	pdm2009	Human	04/28/2009	FS2009								CY041580
A/New_York/3236/2009	pdm2009	Human	04/28/2009	FS2009								CY041596
A/ENG/359/2009	pdm2009	Human	05/2009_(Day_unknown)	FS2009	EPI_ISL_76198	EPI_ISL_76198	EPI_ISL_76198	EPI_ISL_76198	EPI_ISL_76198	EPI_ISL_76198	EPI_ISL_76198	EPI_ISL_76198
A/ENG/252/2009	pdm2009	Human	05/2009_(Day_unknown)	FS2009	EPI_ISL_76197	EPI_ISL_76197	EPI_ISL_76197	EPI_ISL_76197	EPI_ISL_76197	EPI_ISL_76197	EPI_ISL_76197	EPI_ISL_76197
A/ENG/253/2009	pdm2009	Human	05/2009_(Day_unknown)	FS2009	EPI_ISL_76196	EPI_ISL_76196	EPI_ISL_76196	EPI_ISL_76196	EPI_ISL_76196	EPI_ISL_76196	EPI_ISL_76196	EPI_ISL_76196
A/ENG/XFL00532/2009	pdm2009	Human	05/2009_(Day_unknown)	FS2009	EPI_ISL_76178	EPI_ISL_76178	EPI_ISL_76178	EPI_ISL_76178	EPI_ISL_76178	EPI_ISL_76178	EPI_ISL_76178	EPI_ISL_76178
A/ENG/266/2009	pdm2009	Human	05/2009_(Day_unknown)	FS2009	EPI_ISL_76177	EPI_ISL_76177	EPI_ISL_76177	EPI_ISL_76177	EPI_ISL_76177	EPI_ISL_76177	EPI_ISL_76177	EPI_ISL_76177
A/ENG/XFL00482/2009	pdm2009	Human	05/2009_(Day_unknown)	FS2009	EPI_ISL_76176	EPI_ISL_76176	EPI_ISL_76176	EPI_ISL_76176	EPI_ISL_76176	EPI_ISL_76176	EPI_ISL_76176	EPI_ISL_76176
A/SC/4/2009	pdm2009	Human	05/2009_(Day_unknown)	FS2009	EPI_ISL_76175	EPI_ISL_76175	EPI_ISL_76175	EPI_ISL_76175	EPI_ISL_76175	EPI_ISL_76175	EPI_ISL_76175	EPI_ISL_76175
A/ENG/XFL00300/2009	pdm2009	Human	05/2009_(Day_unknown)	FS2009	EPI_ISL_76171	EPI_ISL_76171	EPI_ISL_76171	EPI_ISL_76171	EPI_ISL_76171	EPI_ISL_76171	EPI_ISL_76171	EPI_ISL_76171
A/ENG/XFL00304/2009	pdm2009	Human	05/2009_(Day_unknown)	FS2009	EPI_ISL_76169	EPI_ISL_76169	EPI_ISL_76169	EPI_ISL_76169	EPI_ISL_76169	EPI_ISL_76169	EPI_ISL_76169	EPI_ISL_76169
A/ENG/XFL00275/2009	pdm2009	Human	05/2009_(Day_unknown)	FS2009	EPI_ISL_76168	EPI_ISL_76168	EPI_ISL_76168	EPI_ISL_76168	EPI_ISL_76168	EPI_ISL_76168	EPI_ISL_76168	EPI_ISL_76168
A/ENG/220/2009	pdm2009	Human	05/2009_(Day_unknown)	FS2009	EPI_ISL_76167	EPI_ISL_76167	EPI_ISL_76167	EPI_ISL_76167	EPI_ISL_76167	EPI_ISL_76167	EPI_ISL_76167	EPI_ISL_76167
A/ENG/257/2009	pdm2009	Human	05/2009_(Day_unknown)	FS2009	EPI_ISL_76166	EPI_ISL_76166	EPI_ISL_76166	EPI_ISL_76166	EPI_ISL_76166	EPI_ISL_76166	EPI_ISL_76166	EPI_ISL_76166
A/ENG/XFL00419/2009	pdm2009	Human	05/2009_(Day_unknown)	FS2009	EPI_ISL_76165	EPI_ISL_76165	EPI_ISL_76165	EPI_ISL_76165	EPI_ISL_76165	EPI_ISL_76165	EPI_ISL_76165	EPI_ISL_76165
A/ENG/218/2009	pdm2009	Human	05/2009_(Day_unknown)	FS2009	EPI_ISL_76163	EPI_ISL_76163	EPI_ISL_76163	EPI_ISL_76163	EPI_ISL_76163	EPI_ISL_76163	EPI_ISL_76163	EPI_ISL_76163
A/ENG/254/2009	pdm2009	Human	05/2009_(Day_unknown)	FS2009	EPI_ISL_76162	EPI_ISL_76162	EPI_ISL_76162	EPI_ISL_76162	EPI_ISL_76162	EPI_ISL_76162	EPI_ISL_76162	EPI_ISL_76162
A/ENG/259/2009	pdm2009	Human	05/2009_(Day_unknown)	FS2009	EPI_ISL_76161	EPI_ISL_76161	EPI_ISL_76161	EPI_ISL_76161	EPI_ISL_76161	EPI_ISL_76161	EPI_ISL_76161	EPI_ISL_76161
A/ENG/XFL00418/2009	pdm2009	Human	05/2009_(Day_unknown)	FS2009	EPI_ISL_76160	EPI_ISL_76160	EPI_ISL_76160	EPI_ISL_76160	EPI_ISL_76160	EPI_ISL_76160	EPI_ISL_76160	EPI_ISL_76160
A/ENG/246/2009	pdm2009	Human	05/2009_(Day_unknown)	FS2009	EPI_ISL_76159	EPI_ISL_76159	EPI_ISL_76159	EPI_ISL_76159	EPI_ISL_76159	EPI_ISL_76159	EPI_ISL_76159	EPI_ISL_76159
A/ENG/XFL00354/2009	pdm2009	Human	05/2009_(Day_unknown)	FS2009	EPI_ISL_76157	EPI_ISL_76157	EPI_ISL_76157	EPI_ISL_76157	EPI_ISL_76157	EPI_ISL_76157	EPI_ISL_76157	EPI_ISL_76157
A/ENG/XFL00311/2009	pdm2009	Human	05/2009_(Day_unknown)	FS2009	EPI_ISL_76156	EPI_ISL_76156	EPI_ISL_76156	EPI_ISL_76156	EPI_ISL_76156	EPI_ISL_76156	EPI_ISL_76156	EPI_ISL_76156
A/ENG/XFL00200/2009	pdm2009	Human	05/2009_(Day_unknown)	FS2009	EPI_ISL_76154	EPI_ISL_76154	EPI_ISL_76154	EPI_ISL_76154	EPI_ISL_76154	EPI_ISL_76154	EPI_ISL_76154	EPI_ISL_76154
A/ENG/XFL00473/2009	pdm2009	Human	05/2009_(Day_unknown)	FS2009	EPI_ISL_76153	EPI_ISL_76153	EPI_ISL_76153	EPI_ISL_76153	EPI_ISL_76153	EPI_ISL_76153	EPI_ISL_76153	EPI_ISL_76153
A/ENG/219/2009	pdm2009	Human	05/2009_(Day_unknown)	FS2009	EPI_ISL_76152	EPI_ISL_76152	EPI_ISL_76152	EPI_ISL_76152	EPI_ISL_76152	EPI_ISL_76152	EPI_ISL_76152	EPI_ISL_76152
A/ENG/247/2009	pdm2009	Human	05/2009_(Day_unknown)	FS2009	EPI_ISL_69044	EPI_ISL_69044	EPI_ISL_69044	EPI_ISL_69044	EPI_ISL_69044	EPI_ISL_69044	EPI_ISL_69044	EPI_ISL_69044
A/ENG/263/2009	pdm2009	Human	05/2009_(Day_unknown)	FS2009	EPI_ISL_69043	EPI_ISL_69043	EPI_ISL_69043	EPI_ISL_69043	EPI_ISL_69043	EPI_ISL_69043	EPI_ISL_69043	EPI_ISL_69043
A/ENG/201/2009	pdm2009	Human	05/2009_(Day_unknown)	FS2009	EPI_ISL_69041	EPI_ISL_69041	EPI_ISL_69041	EPI_ISL_69041	EPI_ISL_69041	EPI_ISL_69041	EPI_ISL_69041	EPI_ISL_69041
A/ENG/265/2009	pdm2009	Human	05/2009_(Day_unknown)	FS2009	EPI_ISL_69038	EPI_ISL_69038	EPI_ISL_69038	EPI_ISL_69038	EPI_ISL_69038	EPI_ISL_69038	EPI_ISL_69038	EPI_ISL_69038
A/Eng/XFL00481/2009	pdm2009	Human	05/2009_(Day_unknown)	FS2009	EPI_ISL_69037	EPI_ISL_69037	EPI_ISL_69037	EPI_ISL_69037	EPI_ISL_69037	EPI_ISL_69037	EPI_ISL_69037	EPI_ISL_69037
A/ENG/264/2009	pdm2009	Human	05/2009_(Day_unknown)	FS2009	EPI_ISL_69035	EPI_ISL_69035	EPI_ISL_69035	EPI_ISL_69035	EPI_ISL_69035	EPI_ISL_69035	EPI_ISL_69035	EPI_ISL_69035
A/ENG/256/2009	pdm2009	Human	05/2009_(Day_unknown)	FS2009	EPI_ISL_69034	EPI_ISL_69034	EPI_ISL_69034	EPI_ISL_69034	EPI_ISL_69034	EPI_ISL_69034	EPI_ISL_69034	EPI_ISL_69034
A/BRISBANE/2011/2009	pdm2009	Human	05/27/2009	FS2009	EPI_ISL_62002	EPI_ISL_62002	EPI_ISL_62002	EPI_ISL_62002	EPI_ISL_62002	EPI_ISL_62002	EPI_ISL_62002	EPI_ISL_62002
A/Victoria/2001/2009	pdm2009	Human	05/19/2009	FS2009	EPI_ISL_30736	EPI_ISL_30736	EPI_ISL_30736	EPI_ISL_30736	EPI_ISL_30736	EPI_ISL_30736	EPI_ISL_30736	EPI_ISL_30736
A/Washington/51/2009	pdm2009	Human	05/07/2009	FS2009	EPI_ISL_63266	EPI_ISL_63266	EPI_ISL_63266	EPI_ISL_63266	EPI_ISL_63266	EPI_ISL_63266	EPI_ISL_63266	EPI_ISL_63266
A/Kuwait/4536/2009	pdm2009	Human	05/21/2009	FS2009	EPI_ISL_62263	EPI_ISL_62263	EPI_ISL_62263	EPI_ISL_62263	EPI_ISL_62263	EPI_ISL_62263	EPI_ISL_62263	EPI_ISL_62263
A/Mississippi/01/2009	pdm2009	Human	05/13/2009	FS2009	EPI_ISL_60811	EPI_ISL_60811	EPI_ISL_60811	EPI_ISL_60811	EPI_ISL_60811	EPI_ISL_60811	EPI_ISL_60811	EPI_ISL_60811
A/Washington/14/2009	pdm2009	Human	05/07/2009	FS2009	EPI_ISL_31203	EPI_ISL_31203	EPI_ISL_31203	EPI_ISL_31203	EPI_ISL_31203	EPI_ISL_31203	EPI_ISL_31203	EPI_ISL_31203
A/Chile/8945/2009	pdm2009	Human	05/17/2009	FS2009	EPI_ISL_33573	EPI_ISL_33573	EPI_ISL_33573	EPI_ISL_33573	EPI_ISL_33573	EPI_ISL_33573	EPI_ISL_33573	EPI_ISL_33573
A/Chile/8949/2009	pdm2009	Human	05/18/2009	FS2009	EPI_ISL_33574	EPI_ISL_33574	EPI_ISL_33574	EPI_ISL_33574	EPI_ISL_33574	EPI_ISL_33574	EPI_ISL_33574	EPI_ISL_33574
A/Shanghai/SWL6/2009	pdm2009	Human	05/28/2009	FS2009	EPI_ISL_73553	EPI_ISL_73553	EPI_ISL_73553	EPI_ISL_73553	EPI_ISL_73553	EPI_ISL_73553	EPI_ISL_73553	EPI_ISL_73553
A/Shanghai/SWL4/2009	pdm2009	Human	05/31/2009	FS2009	EPI_ISL_73551	EPI_ISL_73551	EPI_ISL_73551	EPI_ISL_73551	EPI_ISL_73551	EPI_ISL_73551	EPI_ISL_73551	EPI_ISL_73551
A/Beijing/SWL6/2009	pdm2009	Human	05/30/2009	FS2009	EPI_ISL_73547	EPI_ISL_73547	EPI_ISL_73547	EPI_ISL_73547	EPI_ISL_73547	EPI_ISL_73547	EPI_ISL_73547	EPI_ISL_73547
A/Hubei/SWL1/2009	pdm2009	Human	05/30/2009	FS2009	EPI_ISL_73546	EPI_ISL_73546	EPI_ISL_73546	EPI_ISL_73546	EPI_ISL_73546	EPI_ISL_73546	EPI_ISL_73546	EPI_ISL_73546
A/Zhejiang/SWL2/2009	pdm2009	Human	05/31/2009	FS2009	EPI_ISL_73544	EPI_ISL_73544	EPI_ISL_73544	EPI_ISL_73544	EPI_ISL_73544	EPI_ISL_73544	EPI_ISL_73544	EPI_ISL_73544
A/Fujian/SWL6/2009	pdm2009	Human	05/31/2009	FS2009	EPI_ISL_62199	EPI_ISL_62199	EPI_ISL_62199	EPI_ISL_62199	EPI_ISL_62199	EPI_ISL_62199	EPI_ISL_62199	EPI_ISL_62199
A/Beijing/SWL5/2009	pdm2009	Human	05/30/2009	FS2009	EPI_ISL_62198	EPI_ISL_62198	EPI_ISL_62198	EPI_ISL_62198	EPI_ISL_62198	EPI_ISL_62198	EPI_ISL_62198	EPI_ISL_62198
A/Guangdong/SWL4/2009	pdm2009	Human	05/28/2009	FS2009	EPI_ISL_62197	EPI_ISL_62197	EPI_ISL_62197	EPI_ISL_62197	EPI_ISL_62197	EPI_ISL_62197	EPI_ISL_62197	EPI_ISL_62197
A/Guangdong/SWL3/2009	pdm2009	Human	05/28/2009	FS2009	EPI_ISL_62196	EPI_ISL_62196	EPI_ISL_62196	EPI_ISL_62196	EPI_ISL_62196	EPI_ISL_62196	EPI_ISL_62196	EPI_ISL_62196
A/Shanghai/SWL3/2009	pdm2009	Human	05/26/2009	FS2009	EPI_ISL_62195	EPI_ISL_62195	EPI_ISL_62195	EPI_ISL_62195	EPI_ISL_62195	EPI_ISL_62195	EPI_ISL_62195	EPI_ISL_62195
A/Shanghai/SWL2/2009	pdm2009	Human	05/27/2009	FS2009	EPI_ISL_62194	EPI_ISL_62194	EPI_ISL_62194	EPI_ISL_62194	EPI_ISL_62194	EPI_ISL_62194	EPI_ISL_62194	EPI_ISL_62194
A/Fujian/SWL5/2009	pdm2009	Human	05/30/2009	FS2009	EPI_ISL_62193	EPI_ISL_62193	EPI_ISL_62193	EPI_ISL_62193	EPI_ISL_62193	EPI_ISL_62193	EPI_ISL_62193	EPI_ISL_62193
A/Fujian/SWL3/2009	pdm2009	Human	05/29/2009	FS2009	EPI_ISL_62190	EPI_ISL_62190	EPI_ISL_62190	EPI_ISL_62190	EPI_ISL_62190	EPI_ISL_62190	EPI_ISL_62190	EPI_ISL_62190
A/Fujian/SWL2/2009	pdm2009	Human	05/27/2009	FS2009	EPI_ISL_62189	EPI_ISL_62189	EPI_ISL_62189	EPI_ISL_62189	EPI_ISL_62189	EPI_ISL_62189	EPI_ISL_62189	EPI_ISL_62189
A/Guangdong/2/2009	pdm2009	Human	05/27/2009	FS2009	EPI_ISL_30734	EPI_ISL_30734	EPI_ISL_30734	EPI_ISL_30734	EPI_ISL_30734	EPI_ISL_30734	EPI_ISL_30734	EPI_ISL_30734
A/Beijing/4/2009	pdm2009	Human	05/23/2009	FS2009	EPI_ISL_30733	EPI_ISL_30733	EPI_ISL_30733	EPI_ISL_30733	EPI_ISL_30733	EPI_ISL_30733	EPI_ISL_30733	EPI_ISL_30733
A/Beijing/3/2009	pdm2009	Human	05/20/2009	FS2009	EPI_ISL_30519	EPI_ISL_30519	EPI_ISL_30519	EPI_ISL_30519	EPI_ISL_30519	EPI_ISL_30519	EPI_ISL_30519	EPI_ISL_30519
A/Beijing/01/2009	pdm2009	Human	05/15/2009	FS2009	EPI_ISL_30518	EPI_ISL_30518	EPI_ISL_30518	EPI_ISL_30518	EPI_ISL_30518	EPI_ISL_30518	EPI_ISL_30518	EPI_ISL_30518
A/Shanghai/1/2009	pdm2009	Human	05/23/2009	FS2009	EPI_ISL_30517	EPI_ISL_30517	EPI_ISL_30517	EPI_ISL_30517	EPI_ISL_30517	EPI_ISL_30517	EPI_ISL_30517	EPI_ISL_30517
A/Fujian/1/2009	pdm2009	Human	05/22/2009	FS2009	EPI_ISL_30516	EPI_ISL_30516	EPI_ISL_30516	EPI_ISL_30516	EPI_ISL_30516	EPI_ISL_30516	EPI_ISL_30516	EPI_ISL_30516
A/Zhejiang/1/2009	pdm2009	Human	05/23/2009	FS2009	EPI_ISL_30515	EPI_ISL_30515	EPI_ISL_30515	EPI_ISL_30515	EPI_ISL_30515	EPI_ISL_30515	EPI_ISL_30515	EPI_ISL_30515
A/Guangdong/1/2009	pdm2009	Human	05/18/2009	FS2009	EPI_ISL_30511	EPI_ISL_30511	EPI_ISL_30511	EPI_ISL_30511	EPI_ISL_30511	EPI_ISL_30511	EPI_ISL_30511	EPI_ISL_30511
A/Shandong/1/2009	pdm2009	Human	05/10/2009	FS2009	EPI_ISL_30198	EPI_ISL_30198	EPI_ISL_30198	EPI_ISL_30198	EPI_ISL_30198	EPI_ISL_30198	EPI_ISL_30198	EPI_ISL_30198
A/Sichuan/1/2009	pdm2009	Human	05/10/2009	FS2009	EPI_ISL_30132	EPI_ISL_30132	EPI_ISL_30132	EPI_ISL_30132	EPI_ISL_30132	EPI_ISL_30132	EPI_ISL_30132	EPI_ISL_30132
A/YOKOHAMA/1000/2009	pdm2009	Human	05/08/2009	FS2009	EPI_ISL_64580	EPI_ISL_64580	EPI_ISL_64580	EPI_ISL_64580	EPI_ISL_64580	EPI_ISL_64580	EPI_ISL_64580	EPI_ISL_64580
A/SAITAMA/43/2009	pdm2009	Human	05/21/2009	FS2009	EPI_ISL_64561	EPI_ISL_64561	EPI_ISL_64561	EPI_ISL_64561	EPI_ISL_64561	EPI_ISL_64561	EPI_ISL_64561	EPI_ISL_64561
A/Missouri/04/2009	pdm2009	Human	05/10/2009	FS2009	EPI_ISL_31190	EPI_ISL_31190	EPI_ISL_31190	EPI_ISL_31190	EPI_ISL_31190	EPI_ISL_31190	EPI_ISL_31190	EPI_ISL_31190
A/Michigan/06/2009	pdm2009	Human	05/02/2009	FS2009	EPI_ISL_31189	EPI_ISL_31189	EPI_ISL_31189	EPI_ISL_31189	EPI_ISL_31189	EPI_ISL_31189	EPI_ISL_31189	EPI_ISL_31189
A/West_Virginia/01/2009	pdm2009	Human	05/24/2009	FS2009	EPI_ISL_31204	EPI_ISL_31204	EPI_ISL_31204	EPI_ISL_31204	EPI_ISL_31204	EPI_ISL_31204	EPI_ISL_31204	EPI_ISL_31204
A/Nonthaburi/102/2009	pdm2009	Human	05/04/2009	FS2009	EPI_ISL_31191	EPI_ISL_31191	EPI_ISL_31191	EPI_ISL_31191	EPI_ISL_31191	EPI_ISL_31191	EPI_ISL_31191	EPI_ISL_31191
A/North_Dakota/04/2009	pdm2009	Human	05/11/2009	FS2009	EPI_ISL_30701	EPI_ISL_30701	EPI_ISL_30701	EPI_ISL_30701	EPI_ISL_30701	EPI_ISL_30701	EPI_ISL_30701	EPI_ISL_30701
A/Shanghai/37T/2009	pdm2009	Human	05/24/2009	FS2009	EPI_ISL_30883	EPI_ISL_30883	EPI_ISL_30883	EPI_ISL_30883	EPI_ISL_30883	EPI_ISL_30883	EPI_ISL_30883	EPI_ISL_30883
A/Shanghai/71T/2009	pdm2009	Human	05/31/2009	FS2009	EPI_ISL_30884	EPI_ISL_30884	EPI_ISL_30884	EPI_ISL_30884	EPI_ISL_30884	EPI_ISL_30884	EPI_ISL_30884	EPI_ISL_30884
A/England/221/2009	pdm2009	Human	05/02/2009	FS2009	EPI_ISL_32517	EPI_ISL_32517	EPI_ISL_32517	EPI_ISL_32517	EPI_ISL_32517	EPI_ISL_32517	EPI_ISL_32517	EPI_ISL_32517
A/England/220/2009	pdm2009	Human	05/02/2009	FS2009	EPI_ISL_32516	EPI_ISL_32516	EPI_ISL_32516	EPI_ISL_32516	EPI_ISL_32516	EPI_ISL_32516	EPI_ISL_32516	EPI_ISL_32516
A/England/219/2009	pdm2009	Human	05/02/2009	FS2009	EPI_ISL_32515	EPI_ISL_32515	EPI_ISL_32515	EPI_ISL_32515	EPI_ISL_32515	EPI_ISL_32515	EPI_ISL_32515	EPI_ISL_32515
A/England/201/2009	pdm2009	Human	05/02/2009	FS2009	EPI_ISL_32508	EPI_ISL_32508	EPI_ISL_32508	EPI_ISL_32508	EPI_ISL_32508	EPI_ISL_32508	EPI_ISL_32508	EPI_ISL_32508
A/Paris/2629/2009	pdm2009	Human	05/11/2009	FS2009	EPI_ISL_30755	EPI_ISL_30755	EPI_ISL_30755	EPI_ISL_30755	EPI_ISL_30755	EPI_ISL_30755	EPI_ISL_30755	EPI_ISL_30755
A/Paris/2591/2009	pdm2009	Human	05/01/2009	FS2009	EPI_ISL_30754	EPI_ISL_30754	EPI_ISL_30754	EPI_ISL_30754	EPI_ISL_30754	EPI_ISL_30754	EPI_ISL_30754	EPI_ISL_30754
A/Paris/2592/2009	pdm2009	Human	05/01/2009	FS2009	EPI_ISL_30490	EPI_ISL_30490	EPI_ISL_30490	EPI_ISL_30490	EPI_ISL_30490	EPI_ISL_30490	EPI_ISL_30490	EPI_ISL_30490
A/Alaska/04/2009	pdm2009	Human	05//2009	FS2009	GQ377035
A/Argentina/07-09GP/2009	pdm2009	Human	05/30/2009	FS2009	HM569659	HM569660		HM569662		HM569664	HM569665	HM569666
A/Arizona/09/2009	pdm2009	Human	05/19/2009	FS2009	GQ323486		GQ323488			GQ323517		GQ323518
A/Beijing/02/2009	pdm2009	Human	05/16/2009	FS2009	GQ183625				GQ183629		GQ183631	GQ183632
A/Beijing/501/2009	pdm2009	Human	05/21/2009	FS2009	GQ223408	GQ223409
A/Brandenburg/20/2009	pdm2009	Human	05/04/2009	FS2009	GQ365674
A/Brownsville/26OS/2009	pdm2009	Human	05/20/2009	FS2009	CY053174	CY053175	CY053176	CY053177		CY053179	CY053180	CY053181
A/Brownsville/27OS/2009	pdm2009	Human	05/20/2009	FS2009	CY053182		CY053184			CY053187	CY053188	CY053189
A/Brownsville/29OS/2009	pdm2009	Human	05/21/2009	FS2009	CY053190				CY053194
A/Brownsville/31OS/2009	pdm2009	Human	05/22/2009	FS2009	CY053206		CY053208		CY053210	CY053211	CY053212
A/Brownsville/34OS/2009	pdm2009	Human	05/23/2009	FS2009	CY053222		CY053224	CY053225		CY053227	CY053228	CY053229
A/Brownsville/35H/2009	pdm2009	Human	05/27/2009	FS2009	CY053246
A/Brownsville/35OS/2009	pdm2009	Human	05/27/2009	FS2009	CY053238	CY053239		CY053241				CY053245
A/Brownsville/37H/2009	pdm2009	Human	05/28/2009	FS2009	CY053261			CY053264		CY053266
A/Brownsville/39H/2009	pdm2009	Human	05/30/2009	FS2009	CY053277		CY053279
A/Brownsville/39OS/2009	pdm2009	Human	05/30/2009	FS2009	CY053269					CY053274		CY053276
A/California/20/2009	pdm2009	Human	05/01/2009	FS2009	GQ377085
A/California/27/2009	pdm2009	Human	05/01/2009	FS2009	GQ457517
A/California/VRDL281/2009	pdm2009	Human	05/05/2009	FS2009	CY074443	CY074444	CY074445			CY074448
A/California/VRDL284/2009	pdm2009	Human	05/02/2009	FS2009	CY074459	CY074460	CY074461	CY074462	CY074463			CY074466
A/California/VRDL289/2009	pdm2009	Human	05/01/2009	FS2009	CY074467		CY074469	CY074470			CY074473	CY074474
A/California/VRDL299/2009	pdm2009	Human	05/01/2009	FS2009	CY074515			CY074518
A/California/VRDL311/2009	pdm2009	Human	05/02/2009	FS2009	CY074539				CY074543
A/California/VRDL320/2009	pdm2009	Human	05/07/2009	FS2009	CY074547
A/California/VRDL341/2009	pdm2009	Human	05/17/2009	FS2009	CY074571	CY074572			CY074575			CY074578
A/California/VRDL346/2009	pdm2009	Human	05/08/2009	FS2009	CY074579			CY074582	CY074583			CY074586
A/Canada-AB/RV1644/2009	pdm2009	Human	05/01/2009	FS2009	GQ465679	GQ465691			GQ465727	GQ465739	GQ465751	GQ465667
A/Canada-MB/RV1964/2009	pdm2009	Human	05/20/2009	FS2009	GQ402200	GQ402220		GQ402260	GQ402280		GQ402320	GQ402180
A/Canada-MB/RV1977/2009	pdm2009	Human	05/22/2009	FS2009	GQ402202		GQ402242
A/Canada-MB/RV1982/2009	pdm2009	Human	05/21/2009	FS2009	GQ402203						GQ402323	GQ402183
A/Canada-MB/RV2013/2009	pdm2009	Human	05/28/2009	FS2009	GQ402204				GQ402284	GQ402304	GQ402324
A/Canada-MB/RV2020/2009	pdm2009	Human	05/30/2009	FS2009	GQ402206
A/Canada-QC/RV1759/2009	pdm2009	Human	05/07/2009	FS2009	GQ402195		GQ402235	GQ402255				GQ402175
A/Canada-SK/RV1793/2009	pdm2009	Human	05/08/2009	FS2009	GQ402197		GQ402237	GQ402257				GQ402177
A/Cherry_Point/WR0100/2009	pdm2009	Human	05/02/2009	FS2009	CY049859			CY049860	CY049863	CY049858	CY049857	CY049856
A/Cherry_Point/WR0101/2009	pdm2009	Human	05/02/2009	FS2009	CY049867				CY049871		CY049865	CY049864
A/Cherry_Point/WR0102/2009	pdm2009	Human	05/02/2009	FS2009	CY049875			CY049876	CY049879			CY049872
A/Chile/180/2009	pdm2009	Human	05/29/2009	FS2009	CY075163	CY075164	CY075165	CY075166
A/Craven/WR0019/2009	pdm2009	Human	05/05/2009	FS2009	CY049820				CY049824
A/Craven/WR1001/2009	pdm2009	Human	05/27/2009	FS2009	CY049931	CY049934			CY049935	CY049930	CY049929	CY049928
A/England/249/2009	pdm2009	Human	05/05/2009	FS2009	HM567576		HM567578	HM567577	HM567580	HM567575	HM567574	HM567573
A/England/251/2009	pdm2009	Human	05/07/2009	FS2009	CY070672
A/England/265/2009	pdm2009	Human	05/12/2009	FS2009	CY065494
A/England/266/2009	pdm2009	Human	05/15/2009	FS2009	CY065518					CY065517
A/England/278/2009	pdm2009	Human	05/23/2009	FS2009	CY070681
A/England/303/2009	pdm2009	Human	05/26/2009	FS2009	HM567584			HM567585	HM567588	HM567583		HM567581
A/England/309/2009	pdm2009	Human	05/26/2009	FS2009	CY070691
A/England/313/2009	pdm2009	Human	05/26/2009	FS2009	HM567600			HM567601		HM567599	HM567598	HM567597
A/England/327/2009	pdm2009	Human	05/28/2009	FS2009	CY070699
A/England/328/2009	pdm2009	Human	05/28/2009	FS2009	HM567608		HM567610	HM567609	HM567612	HM567607	HM567606	HM567605
A/England/337/2009	pdm2009	Human	05/30/2009	FS2009	HM567616				HM567620
A/England/343/2009	pdm2009	Human	05/30/2009	FS2009	HM567640							HM567637
A/England/345/2009	pdm2009	Human	05/30/2009	FS2009	HM567648							HM567645
A/England/346/2009	pdm2009	Human	05/30/2009	FS2009	HM567656
A/England/347/2009	pdm2009	Human	05/30/2009	FS2009	HM567664					HM567663		HM567661
A/England/349/2009	pdm2009	Human	05/30/2009	FS2009	HM567680					HM567679	HM567678
A/England/350/2009	pdm2009	Human	05/27/2009	FS2009	HM567688	CY069880	CY069879	HM567689	HM567692	HM567687	HM567686	HM567685
A/England/351/2009	pdm2009	Human	05/31/2009	FS2009	HM567696			HM567697	HM567700		HM567694	HM567693
A/England/365/2009	pdm2009	Human	05/31/2009	FS2009	HM567728			HM567729	HM567732	HM567727	HM567726	HM567725
A/England/366/2009	pdm2009	Human	05/31/2009	FS2009	HM567736		HM567738		HM567740	HM567735	HM567734
A/England/405/2009	pdm2009	Human	05/31/2009	FS2009	CY070723
A/England/XFL00230/2009	pdm2009	Human	05/04/2009	FS2009	CY069805
A/England/XFL00275/2009	pdm2009	Human	05/05/2009	FS2009	CY065366
A/England/XFL00364/2009	pdm2009	Human	05/08/2009	FS2009	CY069837	CY069840				CY069836	CY069835
A/Finland/553/2009	pdm2009	Human	05/10/2009	FS2009	GQ183633	GQ223437			GQ223439	GQ328864		GQ328865
A/Finland/554/2009	pdm2009	Human	05/26/2009	FS2009	GQ283488	GQ283490	GQ283487		GQ283489	GQ328866		GQ328867
A/Finland/555/2009	pdm2009	Human	05/28/2009	FS2009	GQ283493	GQ283495	GQ283492	GQ328869
A/Florida/09/2009	pdm2009	Human	05/01/2009	FS2009	GQ323560	GQ323561	GQ323559
A/Fuzhou/01/2009	pdm2009	Human	05/28/2009	FS2009	GQ288372		GQ288374	GQ288373		GQ288371	GQ288370	GQ288369
A/Guangdong/01/2009	pdm2009	Human	05/18/2009	FS2009	HQ011408	HQ011410	HQ011412	HQ011414	HQ011407	HQ011413	HQ011409	HQ011411
A/Guangdong/02/2009	pdm2009	Human	05/27/2009	FS2009	GQ232085		GQ232087		GQ232089
A/Guangdong/03/2009	pdm2009	Human	05/29/2009	FS2009	GQ250161			GQ227548
A/Guangdong/06/2009	pdm2009	Human	05/29/2009	FS2009	HM780470	HM780473	HM780472	HM780471	HM780474
A/Guangdong/55/2009	pdm2009	Human	05/31/2009	FS2009	HQ011423
A/Guangdong/SB1/2009	pdm2009	Human	05/28/2009	FS2009	CY064791	CY064794	CY064793	CY064792	CY064795	CY064790	CY064789	CY064788
A/GuangzhouSB/01/2009	pdm2009	Human	05/18/2009	FS2009	GQ268003	GQ223446	GQ223445	GQ223444	GQ223447	GQ221693	GQ221692	GQ221691
A/Helsinki/P15/2009	pdm2009	Human	05/10/2009	FS2009	JQ173156	JQ173159	JQ173158	JQ173157	JQ173160	JQ173155	JQ173154
A/Helsinki/Vi1/2009	pdm2009	Human	05/25/2009	FS2009	JQ409126		JQ409128	JQ409127		JQ409125	JQ409124	JQ409123
A/Hong_Kong/29992/2009	pdm2009	Human	05//2009	FS2009	CY087288
A/Hong_Kong/419301/2009	pdm2009	Human	05/24/2009	FS2009	CY087294
A/Hong_Kong/419305/2009	pdm2009	Human	05/24/2009	FS2009	CY087296
A/Houston/10OS/2009	pdm2009	Human	05/13/2009	FS2009	CY053055					CY053060	CY053061	CY053062
A/Houston/1H/2009	pdm2009	Human	05/13/2009	FS2009	CY052959		CY052961		CY052963	CY052964		CY052966
A/Houston/1OS/2009	pdm2009	Human	05/13/2009	FS2009	CY051903	CY051904				CY051908	CY051909	CY051910
A/Houston/7H/2009	pdm2009	Human	05/21/2009	FS2009	CY053039			CY053042		CY053044	CY053045
A/Ireland/1/2009	pdm2009	Human	05/24/2009	FS2009	HM567592		HM567594	HM567593	HM567596	HM567591	HM567590	HM567589
A/Ireland/2/2009	pdm2009	Human	05/26/2009	FS2009	HM567808			HM567809				HM567805
A/Ireland/3/2009	pdm2009	Human	05/26/2009	FS2009	HM567832							HM567829
A/Ireland/5/2009	pdm2009	Human	05/31/2009	FS2009	HM567848		HM567850		HM567852		HM567846	HM567845
A/Italy/05/2009	pdm2009	Human	05/03/2009	FS2009	GQ251035	GQ251038	GQ251037	GQ251036	GQ251039	GQ251034	GQ251033	GQ251032
A/Kaluga/01/2009	pdm2009	Human	05/22/2009	FS2009	GQ255897	GQ255899	GQ255898
A/Kentucky/06/2009	pdm2009	Human	05/04/2009	FS2009	GQ323464
A/Kentucky/07/2009	pdm2009	Human	05/04/2009	FS2009	GQ323470				GQ323466			GQ323469
A/Kentucky/08/2009	pdm2009	Human	05/12/2009	FS2009	GQ475870	GQ475872	GQ475871
A/Kobe/9154/2009	pdm2009	Human	05//2009	FS2009	AB568133
A/Kobe/9185/2009	pdm2009	Human	05//2009	FS2009	AB568138
A/Kobe/9358/2009	pdm2009	Human	05//2009	FS2009	AB568148
A/Korea/01/2009	pdm2009	Human	05/02/2009	FS2009	GQ131023		GQ132185		GQ131026	GQ160812
A/Kuwait/N05050/2009	pdm2009	Human	05//2009	FS2009	CY062373
A/Louisiana/03/2009	pdm2009	Human	05/01/2009	FS2009	GQ232067	GQ232065	GQ323570
A/Malaysia/820/2009	pdm2009	Human	05/15/2009	FS2009	CY048925		CY048927	CY048926	CY048929			CY048922
A/Malaysia/854/2009	pdm2009	Human	05/16/2009	FS2009	CY048933	CY048936	CY048935	CY048934	CY048937		CY048931	CY048930
A/Mato_Grosso/2329/2009	pdm2009	Human	05/28/2009	FS2009	GQ368665
A/Mexico_City/001/2009	pdm2009	Human	05/07/2009	FS2009	CY050198	CY050199
A/Mexico_City/003/2009	pdm2009	Human	05/08/2009	FS2009	CY050214			CY050217	CY050218	CY050219	CY050220	CY050221
A/Mexico_City/005/2009	pdm2009	Human	05/08/2009	FS2009	CY050879	CY050880	CY050881	CY050882		CY050884	CY050885	CY050886
A/Mexico_City/006/2009	pdm2009	Human	05/09/2009	FS2009	CY050230	CY050231	CY050232	CY050233	CY050234
A/Mexico_City/008/2009	pdm2009	Human	05/10/2009	FS2009	CY050166	CY050167		CY050169		CY050171	CY050172	CY050173
A/Mexico_City/009/2009	pdm2009	Human	05/12/2009	FS2009	CY050855		CY050857	CY050858			CY050861	CY050862
A/Mexico_City/011/2009	pdm2009	Human	05/09/2009	FS2009	CY050246	CY050247	CY050248			CY050251
A/Mexico_City/012/2009	pdm2009	Human	05/09/2009	FS2009	CY050254		CY050256	CY050257	CY050258		CY050260	CY050261
A/Mexico_City/014/2009	pdm2009	Human	05/09/2009	FS2009	CY062635		CY062637	CY062638			CY062641
A/Mexico_City/015/2009	pdm2009	Human	05/09/2009	FS2009	CY050174		CY050176	CY050177	CY050178	CY050179	CY050180	CY050181
A/Mexico_City/017/2009	pdm2009	Human	05/09/2009	FS2009	CY050871		CY050873	CY050874		CY050876	CY050877	CY050878
A/Mexico_City/018/2009	pdm2009	Human	05/10/2009	FS2009	CY050887					CY050892	CY050893	CY050894
A/Mexico_City/022/2009	pdm2009	Human	05/02/2009	FS2009	CY064724			CY064727				CY064731
A/Mexico_City/023/2009	pdm2009	Human	05/01/2009	FS2009	CY064732	CY064733					CY064738
A/Mexico_City/025/2009	pdm2009	Human	05/01/2009	FS2009	CY064748		CY064750			CY064753	CY064754	CY064755
A/Mexico_City/026/2009	pdm2009	Human	05/02/2009	FS2009	CY064756		CY064758			CY064761	CY064762	CY064763
A/Mexico_City/IBT22/2009	pdm2009	Human	05/07/2009	FS2009	CY100448		CY100450		CY100452	CY100447	CY100446	CY100445
A/Mexico_City/IBT23/2009	pdm2009	Human	05/07/2009	FS2009	CY100456	CY100459	CY100458	CY100457	CY100460	CY100455	CY100454	CY100453
A/Mexico_city/CIA9/2009	pdm2009	Human	05/16/2009	FS2009	CY062540			CY062541			CY062538
A/Michigan/05/2009	pdm2009	Human	05/05/2009	FS2009	GQ323520		GQ323519
A/Milan/UHSR1/2009	pdm2009	Human	05/21/2009	FS2009	GQ232099
A/Missouri/02/2009	pdm2009	Human	05/01/2009	FS2009	GQ231987
A/Missouri/05/2009	pdm2009	Human	05/05/2009	FS2009	KC782263
A/Montreal/MTL120171/2009	pdm2009	Human	05/20/2009	FS2009	JN171909
A/Moscow/02/2009	pdm2009	Human	05/26/2009	FS2009	GQ255900
A/Moscow/IIV01/2009	pdm2009	Human	05/21/2009	FS2009	GQ219586	GQ219584	GQ219585	GQ219587	GQ202724	GQ219588	GQ219590	GQ219589
A/Moscow/IIV02/2009	pdm2009	Human	05/26/2009	FS2009	GQ247726		GQ247727				GQ247730	GQ247731
A/New_York/3177/2009	pdm2009	Human	05/02/2009	FS2009	CY041597		CY041599	CY041600		CY041602		CY041604
A/New_York/3307/2009	pdm2009	Human	05/01/2009	FS2009	CY041637	CY041638	CY041639	CY041640	CY041641	CY041642		CY041644
A/New_York/3313/2009	pdm2009	Human	05/04/2009	FS2009	CY041645						CY041651
A/New_York/3323/2009	pdm2009	Human	05/06/2009	FS2009	CY041750			CY041753		CY041755	CY041756
A/New_York/3324/2009	pdm2009	Human	05/06/2009	FS2009	CY043195		CY043197			CY043200	CY043201	CY043202
A/New_York/3337/2009	pdm2009	Human	05/04/2009	FS2009	CY041782					CY041787		CY041789
A/New_York/3338/2009	pdm2009	Human	05/04/2009	FS2009	CY043203				CY043207		CY043209
A/New_York/3351/2009	pdm2009	Human	05/06/2009	FS2009	CY041814	CY041815	CY041816	CY041817		CY041819	CY041820
A/New_York/3352/2009	pdm2009	Human	05/06/2009	FS2009	CY041822	CY041823				CY041827	CY041828	CY041829
A/New_York/3354/2009	pdm2009	Human	05/08/2009	FS2009	CY041766
A/New_York/3389/2009	pdm2009	Human	05/08/2009	FS2009	CY043123				CY043127			CY043130
A/New_York/3408/2009	pdm2009	Human	05/02/2009	FS2009	CY041806					CY041811
A/New_York/3413/2009	pdm2009	Human	05/11/2009	FS2009	CY041758		CY041760	CY041761		CY041763	CY041764	CY041765
A/New_York/3442/2009	pdm2009	Human	05/09/2009	FS2009	CY050772	CY050773	CY050774	CY050775		CY050777	CY050778	CY050779
A/New_York/3443/2009	pdm2009	Human	05/01/2009	FS2009	CY046971		CY046973	CY046974	CY046975	CY046976	CY046977	CY046978
A/New_York/3454/2009	pdm2009	Human	05/11/2009	FS2009	CY043163		CY043165	CY043166		CY043168		CY043170
A/New_York/3455/2009	pdm2009	Human	05/11/2009	FS2009	CY043219	CY043220				CY043224
A/New_York/3460/2009	pdm2009	Human	05/04/2009	FS2009	CY043171				CY043175		CY043177
A/New_York/3463/2009	pdm2009	Human	05/14/2009	FS2009	CY041790	CY041791			CY041794		CY041796	CY041797
A/New_York/3467/2009	pdm2009	Human	05/13/2009	FS2009	CY050756	CY050757		CY050759	CY050760	CY050761		CY050763
A/New_York/3468/2009	pdm2009	Human	05/17/2009	FS2009	CY041798		CY041800			CY041803
A/New_York/3502/2009	pdm2009	Human	05/16/2009	FS2009	CY043235	CY043236	CY043237	CY043238		CY043240
A/New_York/3514/2009	pdm2009	Human	05/14/2009	FS2009	CY043131							CY043138
A/New_York/3532/2009	pdm2009	Human	05/16/2009	FS2009	CY041774			CY041777				CY041781
A/New_York/3566/2009	pdm2009	Human	05/20/2009	FS2009	CY044048							CY044055
A/New_York/3567/2009	pdm2009	Human	05/20/2009	FS2009	CY044056	CY044057	CY044058
A/New_York/3568/2009	pdm2009	Human	05/19/2009	FS2009	CY044064	CY044065
A/New_York/3573/2009	pdm2009	Human	05/21/2009	FS2009	CY044877				CY044881		CY044883
A/New_York/3574/2009	pdm2009	Human	05/17/2009	FS2009	CY045085		CY045087			CY045090	CY045091
A/New_York/3577/2009	pdm2009	Human	05/19/2009	FS2009	CY045143		CY045145	CY045146		CY045148	CY045149	CY045150
A/New_York/3613/2009	pdm2009	Human	05/19/2009	FS2009	CY044917			CY044920		CY044922	CY044923
A/New_York/3617/2009	pdm2009	Human	05/25/2009	FS2009	CY044925	CY044926	CY044927
A/New_York/3623/2009	pdm2009	Human	05/20/2009	FS2009	CY044933					CY044938
A/New_York/3629/2009	pdm2009	Human	05/24/2009	FS2009	CY044957	CY044958
A/New_York/3651/2009	pdm2009	Human	05/25/2009	FS2009	CY043275		CY043277	CY043278		CY043280	CY043281
A/New_York/3653/2009	pdm2009	Human	05/21/2009	FS2009	CY044965	CY044966	CY044967	CY044968	CY044969			CY044972
A/New_York/3654/2009	pdm2009	Human	05/26/2009	FS2009	CY046955			CY046958	CY046959	CY046960	CY046961	CY046962
A/New_York/3655/2009	pdm2009	Human	05/26/2009	FS2009	CY045151		CY045153	CY045154	CY045155	CY045156		CY045158
A/New_York/3702/2009	pdm2009	Human	05/26/2009	FS2009	CY044072	CY044073	CY044074	CY044075	CY044076	CY044077
A/New_York/3709/2009	pdm2009	Human	05/28/2009	FS2009	CY045005				CY045009	CY045010	CY045011	CY045012
A/New_York/3715/2009	pdm2009	Human	05/29/2009	FS2009	CY044080		CY044082			CY044085		CY044087
A/New_York/3726/2009	pdm2009	Human	05/31/2009	FS2009	CY044861	CY044862				CY044866	CY044867
A/New_York/3741/2009	pdm2009	Human	05/19/2009	FS2009	CY047358		CY047360	CY047361	CY047362		CY047364	CY047365
A/New_York/3744/2009	pdm2009	Human	05/15/2009	FS2009	CY044973		CY044975	CY044976		CY044978		CY044980
A/New_York/3747/2009	pdm2009	Human	05/16/2009	FS2009	CY044981		CY044983
A/New_York/3768/2009	pdm2009	Human	05/26/2009	FS2009	CY050748	CY050749		CY050751		CY050753	CY050754	CY050755
A/New_York/3960/2009	pdm2009	Human	05/31/2009	FS2009	CY045183			CY045186				CY045190
A/New_York/58/2009	pdm2009	Human	05/23/2009	FS2009	GQ338335			GQ338334
A/New_York/59/2009	pdm2009	Human	05/18/2009	FS2009	GQ377069
A/Norway/1359/2009	pdm2009	Human	05/16/2009	FS2009	CY051984
A/Norway/1573/2009	pdm2009	Human	05/27/2009	FS2009	CY051985
A/Norway/1613/2009	pdm2009	Human	05/29/2009	FS2009	CY046946	CY046948	CY046947
A/Norway/1623/2009	pdm2009	Human	05/30/2009	FS2009	CY046949
A/Novosibirsk/151/2009	pdm2009	Human	05//2009	FS2009	CY053654		CY053655
A/Oklahoma/03/2009	pdm2009	Human	05/01/2009	FS2009	GQ338378	GQ338379	GQ338380
A/Ontario/142358/2009	pdm2009	Human	05/27/2009	FS2009	CY076755	CY076758	CY076757	CY076756	CY076759	CY076754	CY076753	CY076752
A/Osaka/1/2009	pdm2009	Human	05/16/2009	FS2009	GQ219578	GQ222028	GQ220734		GQ223430	GQ222037	GQ222046	GQ222055
A/Osaka/2/2009	pdm2009	Human	05/16/2009	FS2009	GQ219579				GQ223431		GQ222047
A/Paris/2650/2009	pdm2009	Human	05/17/2009	FS2009	GQ329100				GQ329103		GQ329104	GQ329105
A/Paris/2670/2009	pdm2009	Human	05/22/2009	FS2009	GQ329082				GQ329085			GQ329087
A/Quebec/QC144876/2009	pdm2009	Human	05/18/2009	FS2009	JN171869
A/Rennes/2671/2009	pdm2009	Human	05/23/2009	FS2009	GQ329066
A/Sachsen-Anhalt/101/2009	pdm2009	Human	05/04/2009	FS2009	CY045482	CY045485	CY045484	CY045483	CY045486	CY045481	CY045480	CY045479
A/Sachsen-Anhalt/97/2009	pdm2009	Human	05/06/2009	FS2009	CY045490				CY045494	CY045489
A/Sakai/1/2009	pdm2009	Human	05/21/2009	FS2009	GQ267839					GQ267843
A/Sakai/2/2009	pdm2009	Human	05/21/2009	FS2009	GQ261275						GQ267850
A/San_Diego/WRAIR1647P/2009	pdm2009	Human	05/15/2009	FS2009	CY083296		CY083298	CY083297	CY083300	CY083295	CY083294	CY083293
A/San_Diego/WRAIR1649P/2009	pdm2009	Human	05/19/2009	FS2009	CY083312			CY083313
A/Santo_Domingo/0574/2009	pdm2009	Human	05/23/2009	FS2009	CY049907		CY049909			CY049906	CY049905
A/Santo_Domingo/0574T/2009	pdm2009	Human	05/23/2009	FS2009	CY049915	CY049918			CY049919		CY049913	CY049912
A/Sao_Paulo/2056/2009	pdm2009	Human	05/20/2009	FS2009	GQ414764
A/Sao_Paulo/2261/2009	pdm2009	Human	05/29/2009	FS2009	GQ414766
A/Scotland/4/2009	pdm2009	Human	05/03/2009	FS2009	CY065294
A/Scotland/8/2009	pdm2009	Human	05/31/2009	FS2009	HM567712			HM567713	HM567716	HM567711	HM567710	HM567709
A/Scotland/Glasgow_412118/2009	pdm2009	Human	05//2009	FS2009	CY107558				CY107562	CY107557
A/Shanghai/60T/2009	pdm2009	Human	05/28/2009	FS2009	GQ411908
A/Shiga/1/2009	pdm2009	Human	05/22/2009	FS2009	GQ261277		GQ261278	GQ267853	GQ267854	GQ267855	GQ267856
A/Shizuoka-C/97/2009	pdm2009	Human	05/26/2009	FS2009	GU014804			GU138928	GU136020	GU138962	GU136052	GU136085
A/Singapore/GN285/2009	pdm2009	Human	05/30/2009	FS2009	CY055303	CY055306	CY055305	CY055304	CY055307	CY055302	CY055301	CY055300
A/Singapore/ON129/2009	pdm2009	Human	05/28/2009	FS2009	CY123459			CY049069		CY049067	CY049066	CY049065
A/South_Australia/2001/2009	pdm2009	Human	05//2009	FS2009	GQ258462
A/Stockholm/29/2009	pdm2009	Human	05/08/2009	FS2009	GQ227545		GQ227546
A/Stockholm/31/2009	pdm2009	Human	05/29/2009	FS2009	GQ359765	GQ359767	GQ359766		GQ359768
A/Stockholm/33/2009	pdm2009	Human	05/30/2009	FS2009	GQ360060	GQ360061	GQ360062		GQ360063
A/Strasbourg/2609/2009	pdm2009	Human	05/06/2009	FS2009	GQ329106					GQ329110
A/Strasbourg/2611/2009	pdm2009	Human	05/06/2009	FS2009	GQ329088
A/Taiwan/T0724/2009	pdm2009	Human	05/19/2009	FS2009	CY044196				CY044200	CY044195
A/Taiwan/T1339/2009	pdm2009	Human	05/22/2009	FS2009	CY044212			CY044213	CY044216
A/Taiwan/T1773/2009	pdm2009	Human	05/28/2009	FS2009	CY044220		CY044222	CY044221
A/Texas/29/2009	pdm2009	Human	05/02/2009	FS2009	GQ894905		GQ338342
A/Texas/30/2009	pdm2009	Human	05/05/2009	FS2009	GQ457501	GQ894844	GQ323553
A/Texas/31/2009	pdm2009	Human	05/12/2009	FS2009	GQ323574
A/Thailand/104/2009	pdm2009	Human	05/06/2009	FS2009	GQ169382	GQ169384	GQ169381	GQ169385	GQ229379	GQ169383	GQ259597	GQ205443
A/Toronto/0462/2009	pdm2009	Human	05/26/2009	FS2009	GQ385300	GQ385303	GQ385302	GQ385301		GQ385299	GQ385298	GQ385297
A/Toronto/C0270/2009	pdm2009	Human	05/24/2009	FS2009	CY045938	CY045941	CY045940	CY045939	CY045942	CY045937	CY045936	CY045935
A/Toronto/C2781/2009	pdm2009	Human	05/09/2009	FS2009	CY045946	CY045949	CY045948	CY045947	CY045950	CY045945	CY045944	CY045943
A/Toronto/T5294/2009	pdm2009	Human	05/30/2009	FS2009	CY045962	CY045965	CY045964	CY045963	CY045966	CY045961	CY045960	CY045959
A/Utah/04/2009	pdm2009	Human	05/31/2009	FS2009	GQ377107
A/Utah/12/2009	pdm2009	Human	05/18/2009	FS2009	GQ896360	GQ896372	GQ896361
A/Virginia/06/2009	pdm2009	Human	05/05/2009	FS2009	GQ476008		GQ476009
A/Wisconsin/10/2009	pdm2009	Human	05/04/2009	FS2009	GQ232073
A/Wisconsin/13/2009	pdm2009	Human	05/14/2009	FS2009	GQ476111	GQ896365	GQ476112
A/Wisconsin/14/2009	pdm2009	Human	05/22/2009	FS2009	GQ896366	GQ896368	GQ896367
A/Wisconsin/629-D00117/2009	pdm2009	Human	05/28/2009	FS2009	CY050150		CY050152	CY050153	CY050154	CY050155	CY050156	CY050157
A/Wisconsin/629-D00183/2009	pdm2009	Human	05/04/2009	FS2009	CY046523			CY046526		CY046528	CY046529
A/Wisconsin/629-D00223/2009	pdm2009	Human	05/30/2009	FS2009	CY046803		CY046805			CY046808	CY046809
A/Wisconsin/629-D00228/2009	pdm2009	Human	05/06/2009	FS2009	CY046555					CY046560
A/Wisconsin/629-D00244/2009	pdm2009	Human	05/02/2009	FS2009	CY046851		CY046853	CY046854		CY046856	CY046857	CY046858
A/Wisconsin/629-D00349/2009	pdm2009	Human	05/04/2009	FS2009	CY046483
A/Wisconsin/629-D00378/2009	pdm2009	Human	05/04/2009	FS2009	CY046499	CY046500		CY046502	CY046503	CY046504
A/Wisconsin/629-D00396/2009	pdm2009	Human	05/04/2009	FS2009	CY046875			CY046878		CY046880
A/Wisconsin/629-D00487/2009	pdm2009	Human	05/07/2009	FS2009	CY046603		CY046605		CY046607	CY046608
A/Wisconsin/629-D00677/2009	pdm2009	Human	05/01/2009	FS2009	CY046427
A/Wisconsin/629-D00698/2009	pdm2009	Human	05/27/2009	FS2009	CY046811	CY046812					CY046817
A/Wisconsin/629-D00752/2009	pdm2009	Human	05/19/2009	FS2009	CY050412					CY050417		CY046722
A/Wisconsin/629-D00790/2009	pdm2009	Human	05/04/2009	FS2009	CY046363							CY046370
A/Wisconsin/629-D00829/2009	pdm2009	Human	05/28/2009	FS2009	CY046899					CY046904
A/Wisconsin/629-D00905/2009	pdm2009	Human	05/08/2009	FS2009	CY046571			CY046574
A/Wisconsin/629-D00967/2009	pdm2009	Human	05/16/2009	FS2009	CY046635		CY046637			CY046640	CY046641	CY046642
A/Wisconsin/629-D01055/2009	pdm2009	Human	05/09/2009	FS2009	CY046611		CY046613	CY046614	CY046615		CY046617	CY046618
A/Wisconsin/629-D01058/2009	pdm2009	Human	05/04/2009	FS2009	CY050142	CY050143	CY050144	CY050145	CY050146	CY050147		CY050149
A/Wisconsin/629-D01083/2009	pdm2009	Human	05/28/2009	FS2009	CY046907	CY046908	CY046909	CY046910		CY046912	CY046913
A/Wisconsin/629-D01092/2009	pdm2009	Human	05/03/2009	FS2009	CY046275						CY046281	CY046282
A/Wisconsin/629-D01154/2009	pdm2009	Human	05/13/2009	FS2009	CY050372					CY050377	CY050378	CY050379
A/Wisconsin/629-D01262/2009	pdm2009	Human	05/28/2009	FS2009	CY050911		CY050913			CY050916	CY050917	CY050918
A/Wisconsin/629-D01295/2009	pdm2009	Human	05/15/2009	FS2009	CY050380							CY050387
A/Wisconsin/629-D01305/2009	pdm2009	Human	05/13/2009	FS2009	CY046675		CY046677				CY046681
A/Wisconsin/629-D01308/2009	pdm2009	Human	05/01/2009	FS2009	CY046315			CY046318	CY046319			CY046322
A/Wisconsin/629-D01313/2009	pdm2009	Human	05/08/2009	FS2009	CY046539		CY046541	CY046542		CY046544	CY046545	CY046546
A/Wisconsin/629-D01415/2009	pdm2009	Human	05/04/2009	FS2009	CY046859			CY046862		CY046864		CY046866
A/Wisconsin/629-D01445/2009	pdm2009	Human	05/24/2009	FS2009	CY046699			CY046702	CY046703	CY046704
A/Wisconsin/629-D01521/2009	pdm2009	Human	05/20/2009	FS2009	CY046731		CY046733					CY046738
A/Wisconsin/629-D01606/2009	pdm2009	Human	05/03/2009	FS2009	CY046243		CY046245	CY046246		CY046248	CY046249	CY046250
A/Wisconsin/629-D01705/2009	pdm2009	Human	05/03/2009	FS2009	CY046371				CY046375		CY046377
A/Wisconsin/629-D01779/2009	pdm2009	Human	05/28/2009	FS2009	CY050903			CY050906				CY050910
A/Wisconsin/629-D01787/2009	pdm2009	Human	05/20/2009	FS2009	CY046707		CY046709					CY046714
A/Wisconsin/629-D01793/2009	pdm2009	Human	05/01/2009	FS2009	CY046187					CY046192		CY046194
A/Wisconsin/629-D01810/2009	pdm2009	Human	05/04/2009	FS2009	CY046323					CY046328
A/Wisconsin/629-D01817/2009	pdm2009	Human	05/01/2009	FS2009	CY046291			CY046294
A/Wisconsin/629-D01829/2009	pdm2009	Human	05/30/2009	FS2009	CY089880
A/Wisconsin/629-D01839/2009	pdm2009	Human	05/15/2009	FS2009	CY046627			CY046630
A/Wisconsin/629-D01847/2009	pdm2009	Human	05/29/2009	FS2009	CY050935	CY050936				CY050940
A/Wisconsin/629-D01851/2009	pdm2009	Human	05/12/2009	FS2009	CY050328						CY050334
A/Wisconsin/629-D01883/2009	pdm2009	Human	05/27/2009	FS2009	CY046835					CY046840		CY046842
A/Wisconsin/629-D01894/2009	pdm2009	Human	05/26/2009	FS2009	CY046779			CY046782			CY046785
A/Wisconsin/629-D01919/2009	pdm2009	Human	05/09/2009	FS2009	CY046563					CY046568	CY046569
A/Wisconsin/629-D02028/2009	pdm2009	Human	05/01/2009	FS2009	CY046491		CY046493	CY046494				CY046498
A/Wisconsin/629-D02064/2009	pdm2009	Human	05/22/2009	FS2009	CY046747			CY046750		CY046752	CY046753
A/Wisconsin/629-D02206/2009	pdm2009	Human	05/23/2009	FS2009	CY050420		CY050422	CY050423		CY050425	CY050426
A/Wisconsin/629-D02213/2009	pdm2009	Human	05/29/2009	FS2009	CY050919		CY050921	CY050922		CY050924	CY050925	CY050926
A/Wisconsin/629-D02227/2009	pdm2009	Human	05/16/2009	FS2009	CY046643						CY046649	CY046650
A/Wisconsin/629-D02275/2009	pdm2009	Human	05/21/2009	FS2009	CY089872	CY089873
A/Wisconsin/629-D02276/2009	pdm2009	Human	05/27/2009	FS2009	CY046787		CY046789	CY046790			CY046793	CY046794
A/Wisconsin/629-D02298/2009	pdm2009	Human	05/22/2009	FS2009	CY046763			CY046766		CY046768
A/Wisconsin/629-D02312/2009	pdm2009	Human	05/02/2009	FS2009	CY046195		CY046197					CY046202
A/Wisconsin/629-D02408/2009	pdm2009	Human	05/02/2009	FS2009	CY046203		CY046205					CY046210
A/Wisconsin/629-D02452/2009	pdm2009	Human	05/08/2009	FS2009	CY046587	CY046588	CY046589	CY046590				CY046594
A/Wisconsin/629-S0035/2009	pdm2009	Human	05/26/2009	FS2009	CY051247		CY051249	CY051250	CY051251	CY051252	CY051253	CY051254
A/Wisconsin/629-S0086/2009	pdm2009	Human	05/29/2009	FS2009	CY051255						CY051261	CY051262
A/Zhejiang/2/2009	pdm2009	Human	05/31/2009	FS2009	GQ293077	GQ293079		GQ253487	GQ293080	GQ253488	GQ293076	GQ293075
A/Athens/793/2009	pdm2009	Human	05/28/2009	FS2009		GQ229384
A/Canada-PQ/RV1758/2009	pdm2009	Human	05/08/2009	FS2009		GQ465692	GQ465703			GQ465740	GQ465752
A/Chile/19/2009	pdm2009	Human	05/22/2009	FS2009		CY089180		CY089182		CY089184	CY089185	CY089186
A/Chile/32/2009	pdm2009	Human	05/25/2009	FS2009		CY075100				CY075104	CY075105
A/Chile/42/2009	pdm2009	Human	05/25/2009	FS2009		CY075124				CY075128	CY075129
A/England/XFL00354/2009	pdm2009	Human	05/10/2009	FS2009		CY065425	CY065424			CY065421	CY065420	CY065419
A/England/XFL00482/2009	pdm2009	Human	05/13/2009	FS2009		CY065513				CY065509	CY065508
A/Guangdong/45/2009	pdm2009	Human	05/28/2009	FS2009		HQ011421	HQ011420	HQ011419	HQ011422		HQ011416	HQ011415
A/Houston/7OS/2009	pdm2009	Human	05/21/2009	FS2009		CY053032				CY053036		CY053038
A/Hyogo/2/2009	pdm2009	Human	05/17/2009	FS2009		GQ222026			GQ223428			GQ222053
A/Maine/03/2009	pdm2009	Human	05/09/2009	FS2009		GQ323447
A/Massachusetts/11/2009	pdm2009	Human	05/11/2009	FS2009		GQ323449	GQ323448
A/Mexico_City/002/2009	pdm2009	Human	05/08/2009	FS2009		CY050207	CY050208	CY050209		CY050211		CY050213
A/Mexico_City/007/2009	pdm2009	Human	05/09/2009	FS2009		CY050848	CY050849	CY050850	CY050851		CY050853	CY050854
A/Mexico/IBT25/2009	pdm2009	Human	05/07/2009	FS2009		MG856199	MG856198	MG856197	MG856200	MG856195	MG856194	MG856193
A/Mexico/IBT44/2009	pdm2009	Human	05/06/2009	FS2009		MG856201			MG856202
A/Missouri/03/2009	pdm2009	Human	05/04/2009	FS2009		GQ232068
A/Moscow/03/2009	pdm2009	Human	05/26/2009	FS2009		GQ375287			GQ375288
A/New_York/3449/2009	pdm2009	Human	05/13/2009	FS2009		CY043284
A/New_York/3509/2009	pdm2009	Human	05/16/2009	FS2009		CY043244		CY043246		CY043248		CY043250
A/New_York/3534/2009	pdm2009	Human	05/17/2009	FS2009		CY043308
A/New_York/3582/2009	pdm2009	Human	05/20/2009	FS2009		CY044894	CY044895			CY044898
A/New_York/3612/2009	pdm2009	Human	05/18/2009	FS2009		CY044910	CY044911	CY044912	CY044913		CY044915	CY044916
A/New_York/3750/2009	pdm2009	Human	05/21/2009	FS2009		CY089702			CY089705			CY089708
A/San_Diego/WR1634P/2009	pdm2009	Human	05/02/2009	FS2009		CY073389	CY073388				CY073384
A/Stockholm/32/2009	pdm2009	Human	05/30/2009	FS2009		GQ360066	GQ360064		GQ360065
A/Stockholm/36/2009	pdm2009	Human	05/29/2009	FS2009		GQ365365	GQ365366		GQ365367
A/Texas/32/2009	pdm2009	Human	05/11/2009	FS2009		GQ323457	GQ323456
A/Texas/45/2009	pdm2009	Human	05/04/2009	FS2009		KC781880
A/Wisconsin/629-D00160/2009	pdm2009	Human	05/19/2009	FS2009		CY046756				CY046760		CY046762
A/Wisconsin/629-D00179/2009	pdm2009	Human	05/10/2009	FS2009		CY046548
A/Wisconsin/629-D00807/2009	pdm2009	Human	05/04/2009	FS2009		CY046404		CY046406			CY046409	CY046410
A/Wisconsin/629-D00978/2009	pdm2009	Human	05/14/2009	FS2009		CY046684	CY046685
A/Wisconsin/629-D00997/2009	pdm2009	Human	05/14/2009	FS2009		CY046660	CY046661			CY046664	CY046665
A/Wisconsin/629-D01861/2009	pdm2009	Human	05/01/2009	FS2009		CY046460					CY046465
A/Wisconsin/629-D01880/2009	pdm2009	Human	05/04/2009	FS2009		CY046892	CY046893			CY046896		CY046898
A/Wisconsin/629-D01886/2009	pdm2009	Human	05/27/2009	FS2009		CY050437				CY050441	CY050442
A/Wisconsin/629-D02013/2009	pdm2009	Human	05/30/2009	FS2009		CY046820	CY046821	CY046822		CY046824	CY046825	CY046826
A/Wisconsin/629-D02262/2009	pdm2009	Human	05/02/2009	FS2009		CY046436					CY046441
A/Wisconsin/629-D02473/2009	pdm2009	Human	05/03/2009	FS2009		CY046284	CY046285	CY046286	CY046287	CY046288	CY046289	CY046290
A/Argentina/19659/2009	pdm2009	Human	05/18/2009	FS2009			HM569707
A/California/VRDL258/2009	pdm2009	Human	05/01/2009	FS2009			CY074381					CY074386
A/California/VRDL348/2009	pdm2009	Human	05/08/2009	FS2009			CY074589
A/Canada-MB/RV1975/2009	pdm2009	Human	05/24/2009	FS2009			GQ402241		GQ402281	GQ402301	GQ402321	GQ402181
A/Canada-MB/RV2023/2009	pdm2009	Human	05/24/2009	FS2009			GQ402227	GQ402247		GQ402287		GQ402167
A/Canada-QC/RV1954/2009	pdm2009	Human	05/17/2009	FS2009			GQ402239				GQ402319
A/Canada-SK/RV1767/2009	pdm2009	Human	05/04/2009	FS2009			GQ402236		GQ402276		GQ402316	GQ402176
A/Chile/158/2009	pdm2009	Human	05/28/2009	FS2009			CY075157
A/England/247/2009	pdm2009	Human	05/03/2009	FS2009			CY065352			CY065349	CY065348
A/England/342/2009	pdm2009	Human	05/29/2009	FS2009			HM567634				HM567630
A/England/359/2009	pdm2009	Human	05/31/2009	FS2009			CY065536	CY065535	CY065538	CY065533	CY065532	CY065531
A/England/XFL00300/2009	pdm2009	Human	05/07/2009	FS2009			CY065376
A/Houston/15H/2009	pdm2009	Human	05/01/2009	FS2009			CY053105
A/Houston/15OS/2009	pdm2009	Human	05/01/2009	FS2009			CY053097	CY053098
A/Houston/20OS/2009	pdm2009	Human	05/23/2009	FS2009			CY053129			CY053132	CY053133	CY053134
A/Houston/22OS/2009	pdm2009	Human	05/04/2009	FS2009			CY053144	CY053145	CY053146	CY053147	CY053148
A/Hyogo/1/2009	pdm2009	Human	05/17/2009	FS2009			GQ220731		GQ223427
A/Louisiana/05/2009	pdm2009	Human	05/01/2009	FS2009			GQ323472
A/Massachusetts/10/2009	pdm2009	Human	05/03/2009	FS2009			GQ323532
A/Mexico_City/004/2009	pdm2009	Human	05/08/2009	FS2009			CY050224	CY050225		CY050227	CY050228	CY050229
A/Mexico_City/010/2009	pdm2009	Human	05/09/2009	FS2009			CY050240		CY050242	CY050243
A/Mexico_City/013/2009	pdm2009	Human	05/09/2009	FS2009			CY050865	CY050866
A/Mexico_City/016/2009	pdm2009	Human	05/09/2009	FS2009			CY092103	CY092104
A/Mexico_City/MCIG01/2009	pdm2009	Human	05/02/2009	FS2009			CY054297		CY054299
A/Mexico_city/CIA10/2009	pdm2009	Human	05/03/2009	FS2009			CY064412
A/Mexico_city/CIA11/2009	pdm2009	Human	05/02/2009	FS2009			CY064419		CY064421
A/Moscow/01/2009	pdm2009	Human	05/21/2009	FS2009			GQ184628			GQ246616		GQ246613
A/Narita/1/2009	pdm2009	Human	05/08/2009	FS2009			GQ166204	GQ169303	GQ169304	GQ169305
A/New_York/3170/2009	pdm2009	Human	05/02/2009	FS2009			CY041076			CY041079	CY041080
A/New_York/3345/2009	pdm2009	Human	05/01/2009	FS2009			CY047344
A/New_York/3418/2009	pdm2009	Human	05/12/2009	FS2009			CY043157	CY043158				CY043162
A/New_York/3469/2009	pdm2009	Human	05/16/2009	FS2009			CY043293
A/New_York/3501/2009	pdm2009	Human	05/17/2009	FS2009			CY043229		CY043231
A/New_York/3551/2009	pdm2009	Human	05/20/2009	FS2009			CY043149		CY043151	CY043152		CY043154
A/New_York/3565/2009	pdm2009	Human	05/21/2009	FS2009			CY087010	CY087011	CY087012		CY087014	CY087015
A/New_York/3611/2009	pdm2009	Human	05/21/2009	FS2009			CY044903			CY044906
A/New_York/3740/2009	pdm2009	Human	05/18/2009	FS2009			CY044090	CY044091
A/Norway/1168/2009	pdm2009	Human	05/07/2009	FS2009			CY040874	CY040873	CY040876			CY040870
A/Norway/1177/2009	pdm2009	Human	05/08/2009	FS2009			CY040882	CY040881	CY040884			CY040877
A/Santo_Domingo/0573N/2009	pdm2009	Human	05/24/2009	FS2009			CY041985		CY041987		CY041981	CY041980
A/Stockholm/30/2009	pdm2009	Human	05/26/2009	FS2009			GQ359769		GQ359770
A/Taiwan/T1821/2009	pdm2009	Human	05/30/2009	FS2009			CY044230
A/Texas/33/2009	pdm2009	Human	05/12/2009	FS2009			GQ323453
A/Texas/34/2009	pdm2009	Human	05/12/2009	FS2009			GQ323575
A/Texas/35/2009	pdm2009	Human	05/08/2009	FS2009			GQ323540		GQ323539
A/Washington/17/2009	pdm2009	Human	05/04/2009	FS2009			GQ377048
A/Wisconsin/629-D00084/2009	pdm2009	Human	05/19/2009	FS2009			CY046741	CY046742		CY046744
A/Wisconsin/629-D00426/2009	pdm2009	Human	05/29/2009	FS2009			CY050929
A/Wisconsin/629-D00575/2009	pdm2009	Human	05/16/2009	FS2009			CY046621	CY046622	CY046623		CY046625
A/Wisconsin/629-D01017/2009	pdm2009	Human	05/03/2009	FS2009			CY046349			CY046352
A/Wisconsin/629-D01026/2009	pdm2009	Human	05/28/2009	FS2009			CY046797	CY046798	CY046799			CY046802
A/Wisconsin/629-D01226/2009	pdm2009	Human	05/04/2009	FS2009			CY046445		CY046447			CY046450
A/Wisconsin/629-D01764/2009	pdm2009	Human	05/04/2009	FS2009			CY046917	CY046918			CY046921	CY046922
A/Wisconsin/629-D01837/2009	pdm2009	Human	05/14/2009	FS2009			CY046653	CY046654			CY046657
A/Wisconsin/629-D02324/2009	pdm2009	Human	05/25/2009	FS2009			CY050430				CY050434
A/Arizona/07/2009	pdm2009	Human	05/07/2009	FS2009				GQ232029	GQ232030
A/Beijing/502/2009	pdm2009	Human	05/20/2009	FS2009				GQ290109				GQ290112
A/California/VRDL326/2009	pdm2009	Human	05/10/2009	FS2009				CY074566			CY074569	CY074570
A/Canada-MB/RV2018/2009	pdm2009	Human	05/29/2009	FS2009				GQ402265			GQ402325	GQ402185
A/Chile/28/2009	pdm2009	Human	05/23/2009	FS2009				CY075086			CY075089
A/Chile/56/2009	pdm2009	Human	05/26/2009	FS2009				CY075134
A/Chile/95/2009	pdm2009	Human	05/27/2009	FS2009				CY075150
A/England/253/2009	pdm2009	Human	05/07/2009	FS2009				CY065407
A/Houston/14OS/2009	pdm2009	Human	05/01/2009	FS2009				CY053082	CY053083	CY053084	CY053085	CY053086
A/New_York/3187/2009	pdm2009	Human	05/01/2009	FS2009				CY041181	CY041182	CY041183
A/New_York/3528/2009	pdm2009	Human	05/19/2009	FS2009				CY044139		CY044141
A/New_York/3552/2009	pdm2009	Human	05/20/2009	FS2009				CY043262			CY043265	CY043266
A/New_York/3625/2009	pdm2009	Human	05/26/2009	FS2009				CY044944			CY044947	CY044948
A/New_York/3812/2009	pdm2009	Human	05/31/2009	FS2009				CY045032		CY045034		CY045036
A/New_York/NHRC0002/2009	pdm2009	Human	05/29/2009	FS2009				CY071034		CY071036	CY071037
A/Shiga/2/2009	pdm2009	Human	05/19/2009	FS2009				GQ300862		GQ300864	GQ300865
A/South_Dakota/04/2009	pdm2009	Human	05/05/2009	FS2009				GQ231989
A/Vermont/03/2009	pdm2009	Human	05/04/2009	FS2009				GQ232004
A/Victoria/2005/2009	pdm2009	Human	05/18/2009	FS2009				CY047423
A/Wisconsin/629-D00434/2009	pdm2009	Human	05/16/2009	FS2009				CY046694	CY046695	CY046696
A/Wisconsin/629-D00498/2009	pdm2009	Human	05/03/2009	FS2009				CY046886	CY046887
A/Wisconsin/629-D00722/2009	pdm2009	Human	05/19/2009	FS2009				CY046774		CY046776
A/Wisconsin/629-D01251/2009	pdm2009	Human	05/04/2009	FS2009				CY046222		CY046224	CY046225
A/Wisconsin/629-D01482/2009	pdm2009	Human	05/10/2009	FS2009				CY046598		CY046600	CY046601
A/Wisconsin/629-D01980/2009	pdm2009	Human	05/02/2009	FS2009				CY046382		CY046384	CY046385
A/Wisconsin/629-D02272/2009	pdm2009	Human	05/04/2009	FS2009				CY046870			CY046873	CY046874
A/Brownsville/36H/2009	pdm2009	Human	05/27/2009	FS2009					CY053258	CY053259	CY053260
A/England/348/2009	pdm2009	Human	05/30/2009	FS2009					HM567676
A/England/XFL00311/2009	pdm2009	Human	05/07/2009	FS2009					CY065402			CY065395
A/Ireland/4/2009	pdm2009	Human	05/29/2009	FS2009					HM567844	HM567839
A/Madrid/GP523/2009	pdm2009	Human	05/13/2009	FS2009					GQ396527
A/Mexico_City/021/2009	pdm2009	Human	05/01/2009	FS2009					CY064720			CY064723
A/New_York/3545/2009	pdm2009	Human	05/16/2009	FS2009					CY043255	CY043256
A/New_York/3576/2009	pdm2009	Human	05/21/2009	FS2009					CY046967			CY046970
A/New_York/3614/2009	pdm2009	Human	05/22/2009	FS2009					CY045097			CY045100
A/New_York/NHRC0001/2009	pdm2009	Human	05/31/2009	FS2009					CY071027	CY071028		CY071030
A/Osaka-C/1/2009	pdm2009	Human	05/16/2009	FS2009					GQ223432		GQ222048
A/Osaka-C/2/2009	pdm2009	Human	05/17/2009	FS2009					GQ223433
A/San_Diego/WRAIR1646P/2009	pdm2009	Human	05/17/2009	FS2009					CY083292	CY083287
A/Santo_Domingo/565T/2009	pdm2009	Human	05/26/2009	FS2009					CY043106
A/Santo_Domingo/572N/2009	pdm2009	Human	05/24/2009	FS2009					CY041964		CY041958	CY041957
A/Stockholm/34/2009	pdm2009	Human	05/29/2009	FS2009					GQ360059
A/Taiwan/T1338/2009	pdm2009	Human	05/22/2009	FS2009					CY044208	CY044203
A/Thailand/104-A/2009	pdm2009	Human	05/06/2009	FS2009					KX890310
A/Wisconsin/629-D00869/2009	pdm2009	Human	05/03/2009	FS2009					CY046215
A/Wisconsin/629-D01735/2009	pdm2009	Human	05/02/2009	FS2009					CY046239	CY046240
A/Wisconsin/629-D01962/2009	pdm2009	Human	05/04/2009	FS2009					CY046471			CY046474
A/Wisconsin/629-D02455/2009	pdm2009	Human	05/02/2009	FS2009					CY046343
A/Argentina/HNRG14/2009	pdm2009	Human	05/27/2009	FS2009						CY074002	CY074001	CY074000
A/Arkansas/03/2009	pdm2009	Human	05/07/2009	FS2009						GQ323492		GQ323494
A/Brownsville/30OS/2009	pdm2009	Human	05/21/2009	FS2009						CY053203
A/Canada-SK/RV1797/2009	pdm2009	Human	05/07/2009	FS2009						GQ465743
A/Canada-SK/RV1798/2009	pdm2009	Human	05/06/2009	FS2009						GQ402298		GQ402178
A/Chile/31/2009	pdm2009	Human	05/25/2009	FS2009						CY075096
A/Chile/36/2009	pdm2009	Human	05/25/2009	FS2009						CY075112		CY075114
A/Chile/40/2009	pdm2009	Human	05/25/2009	FS2009						CY075120
A/Craven/WR0093/2009	pdm2009	Human	05/04/2009	FS2009						CY049842
A/England/XFL00473/2009	pdm2009	Human	05/12/2009	FS2009						CY065469
A/Houston/3OS/2009	pdm2009	Human	05/18/2009	FS2009						CY052988		CY052990
A/Houston/9H/2009	pdm2009	Human	05/21/2009	FS2009						CY053052		CY053054
A/Illinois/04/2009	pdm2009	Human	05/23/2009	FS2009						GQ323528
A/Italy/49/2009	pdm2009	Human	05/27/2009	FS2009						GQ283483	GQ283486	GQ283485
A/New_York/3420/2009	pdm2009	Human	05/13/2009	FS2009						CY043216	CY043217
A/New_York/3563/2009	pdm2009	Human	05/19/2009	FS2009						CY043272
A/Tennessee/1-560/2009	pdm2009	Human	05/01/2009	FS2009						CY041540
A/Wisconsin/629-D00933/2009	pdm2009	Human	05/02/2009	FS2009						CY046272		CY046274
A/Wisconsin/629-D01296/2009	pdm2009	Human	05/03/2009	FS2009						CY046232	CY046233	CY046234
A/Wisconsin/629-D02425/2009	pdm2009	Human	05/04/2009	FS2009						CY046512
A/England/222/2009	pdm2009	Human	05/03/2009	FS2009							CY069787
A/England/246/2009	pdm2009	Human	05/02/2009	FS2009							CY065308
A/England/341/2009	pdm2009	Human	05/30/2009	FS2009							HM567622	HM567621
A/New_York/3488/2009	pdm2009	Human	05/12/2009	FS2009							CY043185
A/New_York/3498/2009	pdm2009	Human	05/12/2009	FS2009							CY043305
A/New_York/3516/2009	pdm2009	Human	05/17/2009	FS2009							CY044134
A/New_York/3580/2009	pdm2009	Human	05/19/2009	FS2009							CY044891
A/New_York/3627/2009	pdm2009	Human	05/22/2009	FS2009							CY044955
A/Wisconsin/629-D00064/2009	pdm2009	Human	05/14/2009	FS2009							CY046673	CY046674
A/Wisconsin/629-D00714/2009	pdm2009	Human	05/04/2009	FS2009							CY046537	CY046538
A/Wisconsin/629-D00989/2009	pdm2009	Human	05/17/2009	FS2009							CY050402
A/Wisconsin/629-D02427/2009	pdm2009	Human	05/20/2009	FS2009							CY046729
A/Brownsville/37OS/2009	pdm2009	Human	05/28/2009	FS2009								CY053316
A/Chile/88/2009	pdm2009	Human	05/27/2009	FS2009								CY075146
A/England/259/2009	pdm2009	Human	05/11/2009	FS2009								CY065443
A/Houston/2OS/2009	pdm2009	Human	05/21/2009	FS2009								CY052982
A/Santo_Domingo/568T/2009	pdm2009	Human	05/26/2009	FS2009								CY043107
A/Wisconsin/629-D01909/2009	pdm2009	Human	05/08/2009	FS2009								CY046586
A/Wisconsin/629-D02432/2009	pdm2009	Human	05/04/2009	FS2009								CY046258
A/ENG/419/2009	pdm2009	Human	06/2009_(Day_unknown)	FS2009	EPI_ISL_76201	EPI_ISL_76201	EPI_ISL_76201	EPI_ISL_76201	EPI_ISL_76201	EPI_ISL_76201	EPI_ISL_76201	EPI_ISL_76201
A/ENG/418/2009	pdm2009	Human	06/2009_(Day_unknown)	FS2009	EPI_ISL_76200	EPI_ISL_76200	EPI_ISL_76200	EPI_ISL_76200	EPI_ISL_76200	EPI_ISL_76200	EPI_ISL_76200	EPI_ISL_76200
A/ENG/414/2009	pdm2009	Human	06/2009_(Day_unknown)	FS2009	EPI_ISL_76199	EPI_ISL_76199	EPI_ISL_76199	EPI_ISL_76199	EPI_ISL_76199	EPI_ISL_76199	EPI_ISL_76199	EPI_ISL_76199
A/ENG/445/2009	pdm2009	Human	06/2009_(Day_unknown)	FS2009	EPI_ISL_76195	EPI_ISL_76195	EPI_ISL_76195	EPI_ISL_76195	EPI_ISL_76195	EPI_ISL_76195	EPI_ISL_76195	EPI_ISL_76195
A/ENG/433/2009	pdm2009	Human	06/2009_(Day_unknown)	FS2009	EPI_ISL_76194	EPI_ISL_76194	EPI_ISL_76194	EPI_ISL_76194	EPI_ISL_76194	EPI_ISL_76194	EPI_ISL_76194	EPI_ISL_76194
A/ENG/431/2009	pdm2009	Human	06/2009_(Day_unknown)	FS2009	EPI_ISL_76193	EPI_ISL_76193	EPI_ISL_76193	EPI_ISL_76193	EPI_ISL_76193	EPI_ISL_76193	EPI_ISL_76193	EPI_ISL_76193
A/ENG/430/2009	pdm2009	Human	06/2009_(Day_unknown)	FS2009	EPI_ISL_76192	EPI_ISL_76192	EPI_ISL_76192	EPI_ISL_76192	EPI_ISL_76192	EPI_ISL_76192	EPI_ISL_76192	EPI_ISL_76192
A/ENG/428/2009	pdm2009	Human	06/2009_(Day_unknown)	FS2009	EPI_ISL_76191	EPI_ISL_76191	EPI_ISL_76191	EPI_ISL_76191	EPI_ISL_76191	EPI_ISL_76191	EPI_ISL_76191	EPI_ISL_76191
A/ENG/423/2009	pdm2009	Human	06/2009_(Day_unknown)	FS2009	EPI_ISL_76190	EPI_ISL_76190	EPI_ISL_76190	EPI_ISL_76190	EPI_ISL_76190	EPI_ISL_76190	EPI_ISL_76190	EPI_ISL_76190
A/ENG/402/2009	pdm2009	Human	06/2009_(Day_unknown)	FS2009	EPI_ISL_76189	EPI_ISL_76189	EPI_ISL_76189	EPI_ISL_76189	EPI_ISL_76189	EPI_ISL_76189	EPI_ISL_76189	EPI_ISL_76189
A/ENG/400/2009	pdm2009	Human	06/2009_(Day_unknown)	FS2009	EPI_ISL_76188	EPI_ISL_76188	EPI_ISL_76188	EPI_ISL_76188	EPI_ISL_76188	EPI_ISL_76188	EPI_ISL_76188	EPI_ISL_76188
A/ENG/395/2009	pdm2009	Human	06/2009_(Day_unknown)	FS2009	EPI_ISL_76187	EPI_ISL_76187	EPI_ISL_76187	EPI_ISL_76187	EPI_ISL_76187	EPI_ISL_76187	EPI_ISL_76187	EPI_ISL_76187
A/ENG/394/2009	pdm2009	Human	06/2009_(Day_unknown)	FS2009	EPI_ISL_76186	EPI_ISL_76186	EPI_ISL_76186	EPI_ISL_76186	EPI_ISL_76186	EPI_ISL_76186	EPI_ISL_76186	EPI_ISL_76186
A/ENG/388/2009	pdm2009	Human	06/2009_(Day_unknown)	FS2009	EPI_ISL_76185	EPI_ISL_76185	EPI_ISL_76185	EPI_ISL_76185	EPI_ISL_76185	EPI_ISL_76185	EPI_ISL_76185	EPI_ISL_76185
A/ENG/386/2009	pdm2009	Human	06/2009_(Day_unknown)	FS2009	EPI_ISL_76184	EPI_ISL_76184	EPI_ISL_76184	EPI_ISL_76184	EPI_ISL_76184	EPI_ISL_76184	EPI_ISL_76184	EPI_ISL_76184
A/ENG/385/2009	pdm2009	Human	06/2009_(Day_unknown)	FS2009	EPI_ISL_76183	EPI_ISL_76183	EPI_ISL_76183	EPI_ISL_76183	EPI_ISL_76183	EPI_ISL_76183	EPI_ISL_76183	EPI_ISL_76183
A/ENG/384/2009	pdm2009	Human	06/2009_(Day_unknown)	FS2009	EPI_ISL_76182	EPI_ISL_76182	EPI_ISL_76182	EPI_ISL_76182	EPI_ISL_76182	EPI_ISL_76182	EPI_ISL_76182	EPI_ISL_76182
A/ENG/382/2009	pdm2009	Human	06/2009_(Day_unknown)	FS2009	EPI_ISL_76181	EPI_ISL_76181	EPI_ISL_76181	EPI_ISL_76181	EPI_ISL_76181	EPI_ISL_76181	EPI_ISL_76181	EPI_ISL_76181
A/ENG/381/2009	pdm2009	Human	06/2009_(Day_unknown)	FS2009	EPI_ISL_76180	EPI_ISL_76180	EPI_ISL_76180	EPI_ISL_76180	EPI_ISL_76180	EPI_ISL_76180	EPI_ISL_76180	EPI_ISL_76180
A/ENG/361/2009	pdm2009	Human	06/2009_(Day_unknown)	FS2009	EPI_ISL_76179	EPI_ISL_76179	EPI_ISL_76179	EPI_ISL_76179	EPI_ISL_76179	EPI_ISL_76179	EPI_ISL_76179	EPI_ISL_76179
A/SC/10/2009	pdm2009	Human	06/2009_(Day_unknown)	FS2009	EPI_ISL_76155	EPI_ISL_76155	EPI_ISL_76155	EPI_ISL_76155	EPI_ISL_76155	EPI_ISL_76155	EPI_ISL_76155	EPI_ISL_76155
A/ENG/434/2009	pdm2009	Human	06/2009_(Day_unknown)	FS2009	EPI_ISL_69050	EPI_ISL_69050	EPI_ISL_69050	EPI_ISL_69050	EPI_ISL_69050	EPI_ISL_69050	EPI_ISL_69050	EPI_ISL_69050
A/ENG/411/2009	pdm2009	Human	06/2009_(Day_unknown)	FS2009	EPI_ISL_69049	EPI_ISL_69049	EPI_ISL_69049	EPI_ISL_69049	EPI_ISL_69049	EPI_ISL_69049	EPI_ISL_69049	EPI_ISL_69049
A/ENG/398/2009	pdm2009	Human	06/2009_(Day_unknown)	FS2009	EPI_ISL_69048	EPI_ISL_69048	EPI_ISL_69048	EPI_ISL_69048	EPI_ISL_69048	EPI_ISL_69048	EPI_ISL_69048	EPI_ISL_69048
A/ENG/392/2009	pdm2009	Human	06/2009_(Day_unknown)	FS2009	EPI_ISL_69047	EPI_ISL_69047	EPI_ISL_69047	EPI_ISL_69047	EPI_ISL_69047	EPI_ISL_69047	EPI_ISL_69047	EPI_ISL_69047
A/ENG/389/2009	pdm2009	Human	06/2009_(Day_unknown)	FS2009	EPI_ISL_69046	EPI_ISL_69046	EPI_ISL_69046	EPI_ISL_69046	EPI_ISL_69046	EPI_ISL_69046	EPI_ISL_69046	EPI_ISL_69046
A/ENG/541/2009	pdm2009	Human	06/2009_(Day_unknown)	FS2009	EPI_ISL_69045	EPI_ISL_69045	EPI_ISL_69045	EPI_ISL_69045	EPI_ISL_69045	EPI_ISL_69045	EPI_ISL_69045	EPI_ISL_69045
A/New_Zealand/871/2009	pdm2009	Human	06/13/2009	FS2009	EPI_ISL_73420	EPI_ISL_73420	EPI_ISL_73420	EPI_ISL_73420	EPI_ISL_73420	EPI_ISL_73420	EPI_ISL_73420	EPI_ISL_73420
A/VICTORIA/3036/2009	pdm2009	Human	06/17/2009	FS2009	EPI_ISL_61905	EPI_ISL_61905	EPI_ISL_61905	EPI_ISL_61905	EPI_ISL_61905	EPI_ISL_61905	EPI_ISL_61905	EPI_ISL_61905
A/El_Salvador/1123/2009	pdm2009	Human	06/30/2009	FS2009	EPI_ISL_62232	EPI_ISL_62232	EPI_ISL_62232	EPI_ISL_62232	EPI_ISL_62232	EPI_ISL_62232	EPI_ISL_62232	EPI_ISL_62232
A/Singapore/ON145/2009	pdm2009	Human	06/06/2009	FS2009	EPI_ISL_32500	EPI_ISL_32500	EPI_ISL_32500	EPI_ISL_32500	EPI_ISL_32500	EPI_ISL_32500	EPI_ISL_32500	EPI_ISL_32500
A/Argentina/8169/2009	pdm2009	Human	06/19/2009	FS2009	EPI_ISL_71348	EPI_ISL_71348	EPI_ISL_71348	EPI_ISL_71348	EPI_ISL_71348	EPI_ISL_71348	EPI_ISL_71348	EPI_ISL_71348
A/Argentina/7768/2009	pdm2009	Human	06/17/2009	FS2009	EPI_ISL_34542	EPI_ISL_34542	EPI_ISL_34542	EPI_ISL_34542	EPI_ISL_34542	EPI_ISL_34542	EPI_ISL_34542	EPI_ISL_34542
A/Ethiopia/16/2009	pdm2009	Human	06/25/2009	FS2009	EPI_ISL_33576	EPI_ISL_33576	EPI_ISL_33576	EPI_ISL_33576	EPI_ISL_33576	EPI_ISL_33576	EPI_ISL_33576	EPI_ISL_33576
A/Philippines/566/2009	pdm2009	Human	06/23/2009	FS2009	EPI_ISL_63243	EPI_ISL_63243	EPI_ISL_63243	EPI_ISL_63243	EPI_ISL_63243	EPI_ISL_63243	EPI_ISL_63243	EPI_ISL_63243
A/Cote_DIvoire/709/2009	pdm2009	Human	06/16/2009	FS2009	EPI_ISL_34539	EPI_ISL_34539	EPI_ISL_34539	EPI_ISL_34539	EPI_ISL_34539	EPI_ISL_34539	EPI_ISL_34539	EPI_ISL_34539
A/Egypt/6194/2009	pdm2009	Human	06/24/2009	FS2009	EPI_ISL_62231	EPI_ISL_62231	EPI_ISL_62231	EPI_ISL_62231	EPI_ISL_62231	EPI_ISL_62231	EPI_ISL_62231	EPI_ISL_62231
A/Texas/48/2009	pdm2009	Human	06/26/2009	FS2009	EPI_ISL_60827	EPI_ISL_60827	EPI_ISL_60827	EPI_ISL_60827	EPI_ISL_60827	EPI_ISL_60827	EPI_ISL_60827	EPI_ISL_60827
A/Iraq/10249/2009	pdm2009	Human	06/25/2009	FS2009	EPI_ISL_35012	EPI_ISL_35012	EPI_ISL_35012	EPI_ISL_35012	EPI_ISL_35012	EPI_ISL_35012	EPI_ISL_35012	EPI_ISL_35012
A/New_York/98/2009	pdm2009	Human	06/22/2009	FS2009	EPI_ISL_65012	EPI_ISL_65012	EPI_ISL_65012	EPI_ISL_65012	EPI_ISL_65012	EPI_ISL_65012	EPI_ISL_65012	EPI_ISL_65012
A/Oregon/13/2009	pdm2009	Human	06/18/2009	FS2009	EPI_ISL_65018	EPI_ISL_65018	EPI_ISL_65018	EPI_ISL_65018	EPI_ISL_65018	EPI_ISL_65018	EPI_ISL_65018	EPI_ISL_65018
A/Oregon/11/2009	pdm2009	Human	06/18/2009	FS2009	EPI_ISL_65017	EPI_ISL_65017	EPI_ISL_65017	EPI_ISL_65017	EPI_ISL_65017	EPI_ISL_65017	EPI_ISL_65017	EPI_ISL_65017
A/Oregon/10/2009	pdm2009	Human	06/15/2009	FS2009	EPI_ISL_65016	EPI_ISL_65016	EPI_ISL_65016	EPI_ISL_65016	EPI_ISL_65016	EPI_ISL_65016	EPI_ISL_65016	EPI_ISL_65016
A/Massachusetts/16/2009	pdm2009	Human	06/15/2009	FS2009	EPI_ISL_60807	EPI_ISL_60807	EPI_ISL_60807	EPI_ISL_60807	EPI_ISL_60807	EPI_ISL_60807	EPI_ISL_60807	EPI_ISL_60807
A/Wisconsin/26/2009	pdm2009	Human	06/08/2009	FS2009	EPI_ISL_65046	EPI_ISL_65046	EPI_ISL_65046	EPI_ISL_65046	EPI_ISL_65046	EPI_ISL_65046	EPI_ISL_65046	EPI_ISL_65046
A/Rhode_Island/15/2009	pdm2009	Human	06/13/2009	FS2009	EPI_ISL_65021	EPI_ISL_65021	EPI_ISL_65021	EPI_ISL_65021	EPI_ISL_65021	EPI_ISL_65021	EPI_ISL_65021	EPI_ISL_65021
A/Virginia/24/2009	pdm2009	Human	06/03/2009	FS2009	EPI_ISL_65042	EPI_ISL_65042	EPI_ISL_65042	EPI_ISL_65042	EPI_ISL_65042	EPI_ISL_65042	EPI_ISL_65042	EPI_ISL_65042
A/Utah/27/2009	pdm2009	Human	06/03/2009	FS2009	EPI_ISL_65038	EPI_ISL_65038	EPI_ISL_65038	EPI_ISL_65038	EPI_ISL_65038	EPI_ISL_65038	EPI_ISL_65038	EPI_ISL_65038
A/Chile/6536/2009	pdm2009	Human	06/15/2009	FS2009	EPI_ISL_60789	EPI_ISL_60789	EPI_ISL_60789	EPI_ISL_60789	EPI_ISL_60789	EPI_ISL_60789	EPI_ISL_60789	EPI_ISL_60789
A/Stockholm/45/2009	pdm2009	Human	06/11/2009	FS2009	EPI_ISL_149709	EPI_ISL_149709	EPI_ISL_149709	EPI_ISL_149709	EPI_ISL_149709	EPI_ISL_149709	EPI_ISL_149709	EPI_ISL_149709
A/Jiangsu/SWL1/2009	pdm2009	Human	06/11/2009	FS2009	EPI_ISL_73602	EPI_ISL_73602	EPI_ISL_73602	EPI_ISL_73602	EPI_ISL_73602	EPI_ISL_73602	EPI_ISL_73602	EPI_ISL_73602
A/Guangdong/SWL27/2009	pdm2009	Human	06/26/2009	FS2009	EPI_ISL_73578	EPI_ISL_73578	EPI_ISL_73578	EPI_ISL_73578	EPI_ISL_73578	EPI_ISL_73578	EPI_ISL_73578	EPI_ISL_73578
A/Shanghai/SWL121/2009	pdm2009	Human	06/02/2009	FS2009	EPI_ISL_73576	EPI_ISL_73576	EPI_ISL_73576	EPI_ISL_73576	EPI_ISL_73576	EPI_ISL_73576	EPI_ISL_73576	EPI_ISL_73576
A/Hainan/SWL5/2009	pdm2009	Human	06/27/2009	FS2009	EPI_ISL_73575	EPI_ISL_73575	EPI_ISL_73575	EPI_ISL_73575	EPI_ISL_73575	EPI_ISL_73575	EPI_ISL_73575	EPI_ISL_73575
A/Shanghai/SWL119/2009	pdm2009	Human	06/02/2009	FS2009	EPI_ISL_73574	EPI_ISL_73574	EPI_ISL_73574	EPI_ISL_73574	EPI_ISL_73574	EPI_ISL_73574	EPI_ISL_73574	EPI_ISL_73574
A/Shanghai/SWL120/2009	pdm2009	Human	06/01/2009	FS2009	EPI_ISL_73573	EPI_ISL_73573	EPI_ISL_73573	EPI_ISL_73573	EPI_ISL_73573	EPI_ISL_73573	EPI_ISL_73573	EPI_ISL_73573
A/Hainan/SWL6/2009	pdm2009	Human	06/29/2009	FS2009	EPI_ISL_73572	EPI_ISL_73572	EPI_ISL_73572	EPI_ISL_73572	EPI_ISL_73572	EPI_ISL_73572	EPI_ISL_73572	EPI_ISL_73572
A/Hunan/SWL12/2009	pdm2009	Human	06/26/2009	FS2009	EPI_ISL_73571	EPI_ISL_73571	EPI_ISL_73571	EPI_ISL_73571	EPI_ISL_73571	EPI_ISL_73571	EPI_ISL_73571	EPI_ISL_73571
A/Hunan/SWL9/2009	pdm2009	Human	06/22/2009	FS2009	EPI_ISL_73570	EPI_ISL_73570	EPI_ISL_73570	EPI_ISL_73570	EPI_ISL_73570	EPI_ISL_73570	EPI_ISL_73570	EPI_ISL_73570
A/Hunan/SWL6/2009	pdm2009	Human	06/20/2009	FS2009	EPI_ISL_73569	EPI_ISL_73569	EPI_ISL_73569	EPI_ISL_73569	EPI_ISL_73569	EPI_ISL_73569	EPI_ISL_73569	EPI_ISL_73569
A/Jilin/SWL2/2009	pdm2009	Human	06/26/2009	FS2009	EPI_ISL_73568	EPI_ISL_73568	EPI_ISL_73568	EPI_ISL_73568	EPI_ISL_73568	EPI_ISL_73568	EPI_ISL_73568	EPI_ISL_73568
A/Hunan/SWL4/2009	pdm2009	Human	06/19/2009	FS2009	EPI_ISL_73567	EPI_ISL_73567	EPI_ISL_73567	EPI_ISL_73567	EPI_ISL_73567	EPI_ISL_73567	EPI_ISL_73567	EPI_ISL_73567
A/Hunan/SWL5/2009	pdm2009	Human	06/21/2009	FS2009	EPI_ISL_73566	EPI_ISL_73566	EPI_ISL_73566	EPI_ISL_73566	EPI_ISL_73566	EPI_ISL_73566	EPI_ISL_73566	EPI_ISL_73566
A/Shaanxi/SWL1/2009	pdm2009	Human	06/24/2009	FS2009	EPI_ISL_73565	EPI_ISL_73565	EPI_ISL_73565	EPI_ISL_73565	EPI_ISL_73565	EPI_ISL_73565	EPI_ISL_73565	EPI_ISL_73565
A/Jilin/SWL1/2009	pdm2009	Human	06/22/2009	FS2009	EPI_ISL_73564	EPI_ISL_73564	EPI_ISL_73564	EPI_ISL_73564	EPI_ISL_73564	EPI_ISL_73564	EPI_ISL_73564	EPI_ISL_73564
A/Hebei/SWL1/2009	pdm2009	Human	06/21/2009	FS2009	EPI_ISL_73563	EPI_ISL_73563	EPI_ISL_73563	EPI_ISL_73563	EPI_ISL_73563	EPI_ISL_73563	EPI_ISL_73563	EPI_ISL_73563
A/Hunan/SWL3/2009	pdm2009	Human	06/13/2009	FS2009	EPI_ISL_73562	EPI_ISL_73562	EPI_ISL_73562	EPI_ISL_73562	EPI_ISL_73562	EPI_ISL_73562	EPI_ISL_73562	EPI_ISL_73562
A/Hainan/SWL2/2009	pdm2009	Human	06/12/2009	FS2009	EPI_ISL_73561	EPI_ISL_73561	EPI_ISL_73561	EPI_ISL_73561	EPI_ISL_73561	EPI_ISL_73561	EPI_ISL_73561	EPI_ISL_73561
A/Guangxi/SWL1/2009	pdm2009	Human	06/13/2009	FS2009	EPI_ISL_73560	EPI_ISL_73560	EPI_ISL_73560	EPI_ISL_73560	EPI_ISL_73560	EPI_ISL_73560	EPI_ISL_73560	EPI_ISL_73560
A/Chongqing/SWL1/2009	pdm2009	Human	06/17/2009	FS2009	EPI_ISL_73559	EPI_ISL_73559	EPI_ISL_73559	EPI_ISL_73559	EPI_ISL_73559	EPI_ISL_73559	EPI_ISL_73559	EPI_ISL_73559
A/Anhui/SWL1/2009	pdm2009	Human	06/18/2009	FS2009	EPI_ISL_73558	EPI_ISL_73558	EPI_ISL_73558	EPI_ISL_73558	EPI_ISL_73558	EPI_ISL_73558	EPI_ISL_73558	EPI_ISL_73558
A/Yunnan/SWL1/2009	pdm2009	Human	06/12/2009	FS2009	EPI_ISL_73557	EPI_ISL_73557	EPI_ISL_73557	EPI_ISL_73557	EPI_ISL_73557	EPI_ISL_73557	EPI_ISL_73557	EPI_ISL_73557
A/Tianjin/SWL2/2009	pdm2009	Human	06/10/2009	FS2009	EPI_ISL_73556	EPI_ISL_73556	EPI_ISL_73556	EPI_ISL_73556	EPI_ISL_73556	EPI_ISL_73556	EPI_ISL_73556	EPI_ISL_73556
A/Liaoning/SWL1/2009	pdm2009	Human	06/11/2009	FS2009	EPI_ISL_73555	EPI_ISL_73555	EPI_ISL_73555	EPI_ISL_73555	EPI_ISL_73555	EPI_ISL_73555	EPI_ISL_73555	EPI_ISL_73555
A/Shanghai/SWL7/2009	pdm2009	Human	06/01/2009	FS2009	EPI_ISL_73554	EPI_ISL_73554	EPI_ISL_73554	EPI_ISL_73554	EPI_ISL_73554	EPI_ISL_73554	EPI_ISL_73554	EPI_ISL_73554
A/Shanghai/SWL5/2009	pdm2009	Human	06/01/2009	FS2009	EPI_ISL_73552	EPI_ISL_73552	EPI_ISL_73552	EPI_ISL_73552	EPI_ISL_73552	EPI_ISL_73552	EPI_ISL_73552	EPI_ISL_73552
A/Shanxi/SWL1/2009	pdm2009	Human	06/03/2009	FS2009	EPI_ISL_73550	EPI_ISL_73550	EPI_ISL_73550	EPI_ISL_73550	EPI_ISL_73550	EPI_ISL_73550	EPI_ISL_73550	EPI_ISL_73550
A/Hainan/SWL1/2009	pdm2009	Human	06/10/2009	FS2009	EPI_ISL_73549	EPI_ISL_73549	EPI_ISL_73549	EPI_ISL_73549	EPI_ISL_73549	EPI_ISL_73549	EPI_ISL_73549	EPI_ISL_73549
A/Guizhou/SWL1/2009	pdm2009	Human	06/10/2009	FS2009	EPI_ISL_73548	EPI_ISL_73548	EPI_ISL_73548	EPI_ISL_73548	EPI_ISL_73548	EPI_ISL_73548	EPI_ISL_73548	EPI_ISL_73548
A/Jiangxi/SWL1/2009	pdm2009	Human	06/10/2009	FS2009	EPI_ISL_73545	EPI_ISL_73545	EPI_ISL_73545	EPI_ISL_73545	EPI_ISL_73545	EPI_ISL_73545	EPI_ISL_73545	EPI_ISL_73545
A/Tianjin/SWL1/2009	pdm2009	Human	06/08/2009	FS2009	EPI_ISL_73543	EPI_ISL_73543	EPI_ISL_73543	EPI_ISL_73543	EPI_ISL_73543	EPI_ISL_73543	EPI_ISL_73543	EPI_ISL_73543
A/Tianjin/SWL4/2009	pdm2009	Human	06/11/2009	FS2009	EPI_ISL_62416	EPI_ISL_62416	EPI_ISL_62416	EPI_ISL_62416	EPI_ISL_62416	EPI_ISL_62416	EPI_ISL_62416	EPI_ISL_62416
A/Fujian/SWL11/2009	pdm2009	Human	06/02/2009	FS2009	EPI_ISL_62204	EPI_ISL_62204	EPI_ISL_62204	EPI_ISL_62204	EPI_ISL_62204	EPI_ISL_62204	EPI_ISL_62204	EPI_ISL_62204
A/Fujian/SWL10/2009	pdm2009	Human	06/02/2009	FS2009	EPI_ISL_62203	EPI_ISL_62203	EPI_ISL_62203	EPI_ISL_62203	EPI_ISL_62203	EPI_ISL_62203	EPI_ISL_62203	EPI_ISL_62203
A/Fujian/SWL9/2009	pdm2009	Human	06/02/2009	FS2009	EPI_ISL_62202	EPI_ISL_62202	EPI_ISL_62202	EPI_ISL_62202	EPI_ISL_62202	EPI_ISL_62202	EPI_ISL_62202	EPI_ISL_62202
A/Fujian/SWL8/2009	pdm2009	Human	06/02/2009	FS2009	EPI_ISL_62201	EPI_ISL_62201	EPI_ISL_62201	EPI_ISL_62201	EPI_ISL_62201	EPI_ISL_62201	EPI_ISL_62201	EPI_ISL_62201
A/Fujian/SWL7/2009	pdm2009	Human	06/02/2009	FS2009	EPI_ISL_62200	EPI_ISL_62200	EPI_ISL_62200	EPI_ISL_62200	EPI_ISL_62200	EPI_ISL_62200	EPI_ISL_62200	EPI_ISL_62200
A/Fujian/SWL4/2009	pdm2009	Human	06/22/2009	FS2009	EPI_ISL_62191	EPI_ISL_62191	EPI_ISL_62191	EPI_ISL_62191	EPI_ISL_62191	EPI_ISL_62191	EPI_ISL_62191	EPI_ISL_62191
A/CHIBA/1017/2009	pdm2009	Human	06/11/2009	FS2009	EPI_ISL_65885	EPI_ISL_65885	EPI_ISL_65885	EPI_ISL_65885	EPI_ISL_65885	EPI_ISL_65885	EPI_ISL_65885	EPI_ISL_65885
A/CHIBA/1016/2009	pdm2009	Human	06/06/2009	FS2009	EPI_ISL_65867	EPI_ISL_65867	EPI_ISL_65867	EPI_ISL_65867	EPI_ISL_65867	EPI_ISL_65867	EPI_ISL_65867	EPI_ISL_65867
A/YOKOHAMA/1017/2009	pdm2009	Human	06/20/2009	FS2009	EPI_ISL_64581	EPI_ISL_64581	EPI_ISL_64581	EPI_ISL_64581	EPI_ISL_64581	EPI_ISL_64581	EPI_ISL_64581	EPI_ISL_64581
A/SHIZUOKA/826/2009	pdm2009	Human	06/27/2009	FS2009	EPI_ISL_64568	EPI_ISL_64568	EPI_ISL_64568	EPI_ISL_64568	EPI_ISL_64568	EPI_ISL_64568	EPI_ISL_64568	EPI_ISL_64568
A/SAITAMA/63/2009	pdm2009	Human	06/14/2009	FS2009	EPI_ISL_64562	EPI_ISL_64562	EPI_ISL_64562	EPI_ISL_64562	EPI_ISL_64562	EPI_ISL_64562	EPI_ISL_64562	EPI_ISL_64562
A/SAITAMA-C/29/2009	pdm2009	Human	06/22/2009	FS2009	EPI_ISL_64559	EPI_ISL_64559	EPI_ISL_64559	EPI_ISL_64559	EPI_ISL_64559	EPI_ISL_64559	EPI_ISL_64559	EPI_ISL_64559
A/MIE/32/2009	pdm2009	Human	06/24/2009	FS2009	EPI_ISL_64535	EPI_ISL_64535	EPI_ISL_64535	EPI_ISL_64535	EPI_ISL_64535	EPI_ISL_64535	EPI_ISL_64535	EPI_ISL_64535
A/Laos/JP1079/2009	pdm2009	Human	06/22/2009	FS2009	EPI_ISL_64519	EPI_ISL_64519	EPI_ISL_64519	EPI_ISL_64519	EPI_ISL_64519	EPI_ISL_64519	EPI_ISL_64519	EPI_ISL_64519
A/Laos/JP1074/2009	pdm2009	Human	06/21/2009	FS2009	EPI_ISL_64518	EPI_ISL_64518	EPI_ISL_64518	EPI_ISL_64518	EPI_ISL_64518	EPI_ISL_64518	EPI_ISL_64518	EPI_ISL_64518
A/Laos/JP1057/2009	pdm2009	Human	06/15/2009	FS2009	EPI_ISL_64517	EPI_ISL_64517	EPI_ISL_64517	EPI_ISL_64517	EPI_ISL_64517	EPI_ISL_64517	EPI_ISL_64517	EPI_ISL_64517
A/GUNMA/52/2009	pdm2009	Human	06/24/2009	FS2009	EPI_ISL_64501	EPI_ISL_64501	EPI_ISL_64501	EPI_ISL_64501	EPI_ISL_64501	EPI_ISL_64501	EPI_ISL_64501	EPI_ISL_64501
A/GIFU-C/65/2009	pdm2009	Human	06/29/2009	FS2009	EPI_ISL_64500	EPI_ISL_64500	EPI_ISL_64500	EPI_ISL_64500	EPI_ISL_64500	EPI_ISL_64500	EPI_ISL_64500	EPI_ISL_64500
A/Utah/05/2009	pdm2009	Human	06/14/2009	FS2009	EPI_ISL_33589	EPI_ISL_33589	EPI_ISL_33589	EPI_ISL_33589	EPI_ISL_33589	EPI_ISL_33589	EPI_ISL_33589	EPI_ISL_33589
A/Indonesia/NIHRD0240/2009	pdm2009	Human	06/2009_(Day_unknown)	FS2009	EPI_ISL_245400	EPI_ISL_245400	EPI_ISL_245400	EPI_ISL_245400	EPI_ISL_245400	EPI_ISL_245400	EPI_ISL_245400	EPI_ISL_245400
A/Indonesia/NIHRD0239/2009	pdm2009	Human	06/2009_(Day_unknown)	FS2009	EPI_ISL_245399	EPI_ISL_245399	EPI_ISL_245399	EPI_ISL_245399	EPI_ISL_245399	EPI_ISL_245399	EPI_ISL_245399	EPI_ISL_245399
A/Indonesia/NIHRD0120/2009	pdm2009	Human	06/2009_(Day_unknown)	FS2009	EPI_ISL_245398	EPI_ISL_245398	EPI_ISL_245398	EPI_ISL_245398	EPI_ISL_245398	EPI_ISL_245398	EPI_ISL_245398	EPI_ISL_245398
A/Aichi/198/2009	pdm2009	Human	06/15/2009	FS2009	GU014772		GU014773			GU138935	GU136025
A/Ancona/01/2009	pdm2009	Human	06/08/2009	FS2009	GQ421199
A/Ancona/02/2009	pdm2009	Human	06/11/2009	FS2009	GQ421200
A/Ankara/04/2009	pdm2009	Human	06//2009	FS2009	GU369647
A/Argentina/12508/2009	pdm2009	Human	06/30/2009	FS2009	CY047754
A/Argentina/19527/2009	pdm2009	Human	06/15/2009	FS2009	HM569675			HM569678			HM569681	HM569682
A/Argentina/19618/2009	pdm2009	Human	06/12/2009	FS2009	HM569683						HM569689	HM569690
A/Argentina/7649/2009	pdm2009	Human	06/17/2009	FS2009	CY047779		CY047781			CY047778
A/Argentina/7937/2009	pdm2009	Human	06/18/2009	FS2009	CY047795			CY047796			CY047793
A/Argentina/7967/2009	pdm2009	Human	06/17/2009	FS2009	CY047811		CY047813	CY047812		CY047810	CY047809	CY047808
A/Argentina/8551/2009	pdm2009	Human	06/21/2009	FS2009	CY047835					CY047834		CY047832
A/Argentina/8574/2009	pdm2009	Human	06/21/2009	FS2009	CY047843						CY047841
A/Argentina/8673/2009	pdm2009	Human	06/19/2009	FS2009	CY047851	CY047854	CY047853		CY047855		CY047849
A/Argentina/8989/2009	pdm2009	Human	06/21/2009	FS2009	CY047859		CY047861	CY047860		CY047858
A/Argentina/8994/2009	pdm2009	Human	06/22/2009	FS2009	CY047867					CY047866	CY047865	CY047864
A/Argentina/9384/2009	pdm2009	Human	06/23/2009	FS2009	CY047899		CY047901	CY047900				CY047896
A/Argentina/9579/2009	pdm2009	Human	06/24/2009	FS2009	CY047923				CY047927		CY047921	CY047920
A/Argentina/9705/2009	pdm2009	Human	06/24/2009	FS2009	CY047955						CY047953	CY047952
A/Argentina/HNRG104/2009	pdm2009	Human	06/19/2009	FS2009	CY061347		CY073976
A/Argentina/HNRG106/2009	pdm2009	Human	06/27/2009	FS2009	CY061369		CY073990	CY073989		CY073988		CY073986
A/Argentina/HNRG13/2009	pdm2009	Human	06/05/2009	FS2009	CY053896		CY053898		CY053900			CY053893
A/Argentina/HNRG16/2009	pdm2009	Human	06/29/2009	FS2009	CY053907
A/Argentina/HNRG3/2009	pdm2009	Human	06/18/2009	FS2009	CY053928		CY053930			CY053927		CY053925
A/Argentina/HNRG32/2009	pdm2009	Human	06/22/2009	FS2009	CY053939		CY053940					CY074020
A/Argentina/HNRG36/2009	pdm2009	Human	06/21/2009	FS2009	CY053945		CY054278				CY074031	CY074030
A/Argentina/HNRG37/2009	pdm2009	Human	06/22/2009	FS2009	CY053947
A/Argentina/HNRG39/2009	pdm2009	Human	06/23/2009	FS2009	CY053950
A/Argentina/HNRG42/2009	pdm2009	Human	06/27/2009	FS2009	CY053959		CY053960
A/Argentina/HNRG44/2009	pdm2009	Human	06/30/2009	FS2009	CY053962		CY053963
A/Argentina/HNRG5/2009	pdm2009	Human	06/22/2009	FS2009	CY053971				CY074052	CY074050	CY074049	CY074048
A/Baden-Wurttemberg/448/2009	pdm2009	Human	06/03/2009	FS2009	CY045495	CY045498	CY045497
A/Bethesda/SP506/2009	pdm2009	Human	06/16/2009	FS2009	CY044171		CY044173		CY044175
A/Bethesda/SP508/2009	pdm2009	Human	06/18/2009	FS2009	CY043118
A/Bogota/0466N/2009	pdm2009	Human	06/25/2009	FS2009	CY044147				CY044151		CY044145
A/Bogota/WR0090N/2009	pdm2009	Human	06/16/2009	FS2009	CY049836		CY050088
A/Bogota/WRAIR0088N/2009	pdm2009	Human	06/10/2009	FS2009	CY069309	CY069312	CY069311	CY069310		CY069308	CY069307	CY069306
A/Bogota/WRAIR0442T/2009	pdm2009	Human	06/19/2009	FS2009	CY083088	CY083091	CY083090	CY083089	CY083092	CY083087		CY083085
A/Boston/103/2009	pdm2009	Human	06/15/2009	FS2009	CY064468	CY064469		CY064471			CY064474
A/Boston/109/2009	pdm2009	Human	06/15/2009	FS2009	CY064492	CY064493						CY064499
A/Boston/110/2009	pdm2009	Human	06/11/2009	FS2009	CY063486			CY063489				CY063493
A/Boston/112/2009	pdm2009	Human	06/13/2009	FS2009	CY063494	CY063495				CY063499		CY063501
A/Boston/115/2009	pdm2009	Human	06/13/2009	FS2009	CY064500	CY064501	CY064502				CY064506	CY064507
A/Boston/120/2009	pdm2009	Human	06/19/2009	FS2009	CY064532			CY064535	CY064536	CY064537	CY064538
A/Boston/123/2009	pdm2009	Human	06/18/2009	FS2009	CY064556	CY064557				CY064561	CY064562	CY064563
A/Boston/124/2009	pdm2009	Human	06/26/2009	FS2009	CY064564		CY064566			CY064569	CY064570	CY064571
A/Boston/126/2009	pdm2009	Human	06/20/2009	FS2009	CY064580			CY064583		CY064585	CY064586
A/Boston/127/2009	pdm2009	Human	06/17/2009	FS2009	CY064588			CY064591				CY064595
A/Boston/129/2009	pdm2009	Human	06/22/2009	FS2009	CY064596	CY064597						CY064603
A/Boston/130/2009	pdm2009	Human	06/21/2009	FS2009	CY064604					CY064609
A/Boston/132/2009	pdm2009	Human	06/19/2009	FS2009	CY064620	CY064621	CY064622			CY064625	CY064626	CY064627
A/Boston/134/2009	pdm2009	Human	06/26/2009	FS2009	CY064636					CY064641	CY064642
A/Boston/138/2009	pdm2009	Human	06/18/2009	FS2009	CY064660			CY064663	CY064664	CY064665	CY064666	CY064667
A/Boston/141/2009	pdm2009	Human	06/25/2009	FS2009	CY064676		CY064678			CY064681		CY064683
A/Boston/142/2009	pdm2009	Human	06/30/2009	FS2009	CY064684					CY064689	CY064690	CY064691
A/Boston/96/2009	pdm2009	Human	06/13/2009	FS2009	CY064460	CY064461			CY064464	CY064465	CY064466	CY064467
A/Brownsville/40OS/2009	pdm2009	Human	06/01/2009	FS2009	CY053285		CY053287	CY053288		CY053290		CY053292
A/Brownsville/43OS/2009	pdm2009	Human	06/02/2009	FS2009	CY053293		CY053295			CY053298
A/California/25/2009	pdm2009	Human	06/15/2009	FS2009	GQ457514							GQ457513
A/California/VRDL11/2009	pdm2009	Human	06/17/2009	FS2009	CY055447	CY055448	CY055449		CY055451	CY055452	CY055453
A/California/VRDL14/2009	pdm2009	Human	06/23/2009	FS2009	CY055463	CY055464	CY055465				CY055469
A/California/VRDL18/2009	pdm2009	Human	06/22/2009	FS2009	CY055471		CY055473	CY055474	CY055475	CY055476	CY055477	CY055478
A/California/VRDL19/2009	pdm2009	Human	06/26/2009	FS2009	CY054755	CY054756	CY054757				CY054761	CY054762
A/California/VRDL20/2009	pdm2009	Human	06/20/2009	FS2009	CY054763						CY054769
A/California/VRDL21/2009	pdm2009	Human	06/22/2009	FS2009	CY054771	CY054772				CY054776		CY054778
A/California/VRDL22/2009	pdm2009	Human	06/24/2009	FS2009	CY054779			CY054782		CY054784	CY054785	CY054786
A/California/VRDL25/2009	pdm2009	Human	06/30/2009	FS2009	CY054795			CY054798		CY054800
A/California/VRDL27/2009	pdm2009	Human	06/27/2009	FS2009	CY054811	CY054812		CY054814			CY054817	CY054818
A/California/VRDL28/2009	pdm2009	Human	06/22/2009	FS2009	CY054819				CY054823	CY054824		CY054826
A/California/VRDL29/2009	pdm2009	Human	06/24/2009	FS2009	CY054827		CY054829			CY054832	CY054833	CY054834
A/California/VRDL30/2009	pdm2009	Human	06/28/2009	FS2009	CY054835				CY054839	CY054840	CY054841
A/California/VRDL31/2009	pdm2009	Human	06/17/2009	FS2009	CY054843						CY054849	CY054850
A/California/VRDL34/2009	pdm2009	Human	06/30/2009	FS2009	CY054867			CY054870		CY054872
A/California/VRDL358/2009	pdm2009	Human	06/07/2009	FS2009	CY074595	CY074596	CY074597	CY074598	CY074599	CY074600	CY074601	CY074602
A/California/VRDL4/2009	pdm2009	Human	06/14/2009	FS2009	CY054707		CY054709	CY054710				CY054714
A/California/VRDL5/2009	pdm2009	Human	06/15/2009	FS2009	CY054715		CY054717	CY054718	CY054719		CY054721
A/California/VRDL6/2009	pdm2009	Human	06/13/2009	FS2009	CY054723		CY054725	CY054726		CY054728	CY054729	CY054730
A/California/VRDL7/2009	pdm2009	Human	06/17/2009	FS2009	CY054731		CY054733			CY054736	CY054737	CY054738
A/California/VRDL8/2009	pdm2009	Human	06/14/2009	FS2009	CY054739		CY054741		CY054743	CY054744	CY054745	CY054746
A/California/VRDL9/2009	pdm2009	Human	06/13/2009	FS2009	CY054747	CY054748	CY054749		CY054751		CY054753	CY054754
A/California/WR1323P/2009	pdm2009	Human	06/08/2009	FS2009	CY071546	CY071549	CY071548		CY071550	CY071545		CY071543
A/Cambodia/T028/2009	pdm2009	Human	06/22/2009	FS2009	JN588774
A/Cambodia/T075/2009	pdm2009	Human	06/25/2009	FS2009	JN588777
A/Cambodia/T156/2009	pdm2009	Human	06/24/2009	FS2009	JN588781
A/Cambodia/T272/2009	pdm2009	Human	06/25/2009	FS2009	JN588784
A/Castro/JXP/2009	pdm2009	Human	06/11/2009	FS2009	GQ286175						GQ359772
A/Changsha/78/2009	pdm2009	Human	06/29/2009	FS2009	GQ457519		GQ463958
A/Che/NIV245/2009	pdm2009	Human	06/27/2009	FS2009	CY075913
A/Che/NIV246/2009	pdm2009	Human	06/27/2009	FS2009	CY075914
A/Chiba-C/51/2009	pdm2009	Human	06/18/2009	FS2009	GU014778	GU138872						GU136061
A/Chile/1586/2009	pdm2009	Human	06/13/2009	FS2009	CY075171		CY075173			CY075176	CY075177	CY075178
A/Chile/1600/2009	pdm2009	Human	06/15/2009	FS2009	CY075195						CY075201
A/Chile/2851/2009	pdm2009	Human	06/20/2009	FS2009	CY075235	CY075236		CY075238				CY075242
A/Chile/2994/2009	pdm2009	Human	06/26/2009	FS2009	CY075267						CY075273	CY075274
A/Chile/3019/2009	pdm2009	Human	06/26/2009	FS2009	CY075275			CY075278	CY075279	CY075280
A/Chile/3056/2009	pdm2009	Human	06/26/2009	FS2009	CY075283	CY075284						CY075290
A/Chile/3220/2009	pdm2009	Human	06/30/2009	FS2009	CY075299		CY075301			CY075304	CY075305
A/Delhi/NIV57/2009	pdm2009	Human	06//2009	FS2009	HM204566
A/Denmark/523/2009	pdm2009	Human	06/04/2009	FS2009	CY043334	CY043337	CY043336	CY043335			CY043332	CY043331
A/Denmark/524/2009	pdm2009	Human	06/04/2009	FS2009	CY043342		CY043344	CY043343	CY043346		CY043340
A/England/352/2009	pdm2009	Human	06/01/2009	FS2009	CY070705
A/England/378/2009	pdm2009	Human	06/02/2009	FS2009	CY070718
A/England/379/2009	pdm2009	Human	06/04/2009	FS2009	CY070719
A/England/380/2009	pdm2009	Human	06/02/2009	FS2009	HM567760			HM567761	HM567764	HM567759	HM567758
A/England/386/2009	pdm2009	Human	06/01/2009	FS2009	CY065582				CY065586	CY065581
A/England/388/2009	pdm2009	Human	06/02/2009	FS2009	CY065590				CY065594	CY065589
A/England/394/2009	pdm2009	Human	06/02/2009	FS2009	CY065614
A/England/401/2009	pdm2009	Human	06/03/2009	FS2009	HM567800		HM567802	HM567801		HM567799	HM567798	HM567797
A/England/403/2009	pdm2009	Human	06/01/2009	FS2009	CY070721
A/England/411/2009	pdm2009	Human	06/04/2009	FS2009	CY065654			CY065655				CY065651
A/England/412/2009	pdm2009	Human	06/04/2009	FS2009	CY069909		CY069911	CY069910		CY069908	CY069907	CY069906
A/England/414/2009	pdm2009	Human	06/04/2009	FS2009	CY065662			CY065663		CY065661	CY065660	CY065659
A/England/415/2009	pdm2009	Human	06/04/2009	FS2009	HM567856			HM567857	HM567860		HM567854	HM567853
A/England/416/2009	pdm2009	Human	06/02/2009	FS2009	HM567864				HM567868	HM567863		HM567861
A/England/421/2009	pdm2009	Human	06/06/2009	FS2009	HM567872		HM567874	HM567873		HM567871
A/England/423/2009	pdm2009	Human	06/04/2009	FS2009	CY065686
A/England/424/2009	pdm2009	Human	06/04/2009	FS2009	HM567880					HM567879	HM567878	HM567877
A/England/434/2009	pdm2009	Human	06/06/2009	FS2009	CY065726						CY065724
A/England/435/2009	pdm2009	Human	06/06/2009	FS2009	HM567904			HM567905	HM567908	HM567903		HM567901
A/England/438/2009	pdm2009	Human	06/07/2009	FS2009	CY069940
A/England/448/2009	pdm2009	Human	06/06/2009	FS2009	CY070731
A/England/449/2009	pdm2009	Human	06/07/2009	FS2009	CY070732
A/England/451/2009	pdm2009	Human	06/07/2009	FS2009	HM567944		HM567946			HM567943
A/England/456/2009	pdm2009	Human	06/05/2009	FS2009	HM567544			HM567545	HM567548	HM567543	HM567542	HM567541
A/England/463/2009	pdm2009	Human	06/12/2009	FS2009	CY070157
A/England/506/2009	pdm2009	Human	06/26/2009	FS2009	JX625387		JX625389				JX625385	JX625384
A/England/507/2009	pdm2009	Human	06/24/2009	FS2009	CY070168
A/England/508/2009	pdm2009	Human	06/24/2009	FS2009	CY070169
A/England/510/2009	pdm2009	Human	06/29/2009	FS2009	CY070170
A/England/513/2009	pdm2009	Human	06/24/2009	FS2009	CY070173
A/England/515/2009	pdm2009	Human	06/22/2009	FS2009	CY070174
A/England/518/2009	pdm2009	Human	06/27/2009	FS2009	CY070177
A/England/520/2009	pdm2009	Human	06/29/2009	FS2009	CY070178
A/England/527/2009	pdm2009	Human	06/30/2009	FS2009	CY069749					CY069748	CY069747
A/England/539/2009	pdm2009	Human	06/29/2009	FS2009	CY070191
A/England/540/2009	pdm2009	Human	06/29/2009	FS2009	CY070192
A/England/541/2009	pdm2009	Human	06/23/2009	FS2009	CY065158			CY065159	CY065162	CY065157		CY065155
A/England/611/2009	pdm2009	Human	06/30/2009	FS2009	CY070211
A/England/633/2009	pdm2009	Human	06/30/2009	FS2009	CY069757		CY069759		CY069761			CY069754
A/England/92900124/2009	pdm2009	Human	06/26/2009	FS2009	CY070234
A/England/92900231/2009	pdm2009	Human	06/25/2009	FS2009	CY070235
A/England/92900284/2009	pdm2009	Human	06/30/2009	FS2009	CY070237
A/England/92900286/2009	pdm2009	Human	06/30/2009	FS2009	CY070238
A/Finland/565/2009	pdm2009	Human	06/12/2009	FS2009	HQ228025
A/Finland/568/2009	pdm2009	Human	06/11/2009	FS2009	HQ228028
A/Finland/569/2009	pdm2009	Human	06/13/2009	FS2009	HQ228029
A/Finland/571/2009	pdm2009	Human	06/15/2009	FS2009	HQ228030		HQ247610
A/Finland/575/2009	pdm2009	Human	06/20/2009	FS2009	HQ228031		HQ247614
A/Finland/576/2009	pdm2009	Human	06/18/2009	FS2009	HQ228032		HQ247615
A/Finland/579/2009	pdm2009	Human	06/19/2009	FS2009	HQ228035
A/Finland/580/2009	pdm2009	Human	06/19/2009	FS2009	HQ228036		HQ247619
A/Finland/581/2009	pdm2009	Human	06/19/2009	FS2009	HQ228037		HQ247620
A/Finland/583/2009	pdm2009	Human	06/18/2009	FS2009	HQ228039
A/Finland/584/2009	pdm2009	Human	06/18/2009	FS2009	HQ228040		HQ247623
A/Finland/592/2009	pdm2009	Human	06/23/2009	FS2009	HQ228042
A/Finland/593/2009	pdm2009	Human	06/28/2009	FS2009	HQ228043		HQ247626
A/Firenze/10/2009	pdm2009	Human	06/06/2009	FS2009	GQ351319
A/Fukuoka-C/1/2009	pdm2009	Human	06/07/2009	FS2009	GQ287619	GQ300855	GQ287620	GQ300856		GQ300858	GQ300859	GQ300860
A/Fukushima/1/2009	pdm2009	Human	06/23/2009	FS2009	GQ365418			GQ365421		GQ365423		GQ365425
A/Helsinki/Vi2/2009	pdm2009	Human	06/13/2009	FS2009	JQ409134	JQ409137	JQ409136	JQ409135			JQ409132
A/Helsinki/Vi3/2009	pdm2009	Human	06/13/2009	FS2009	JQ409142			JQ409143		JQ409141	JQ409140
A/Hiroshima/200/2009	pdm2009	Human	06/13/2009	FS2009	GU014780		GU014781			GU138940
A/Hiroshima/201/2009	pdm2009	Human	06/17/2009	FS2009	GU014750			GU138908			GU136031	GU136064
A/Hiroshima/230/2009	pdm2009	Human	06/25/2009	FS2009	GU014788		GU014789		GU136004	GU138945
A/Hong_Kong/2369/2009	pdm2009	Human	06/11/2009	FS2009	GQ351314		GQ351316
A/Hong_Kong/33230/2009	pdm2009	Human	06//2009	FS2009	CY087290
A/Hong_Kong/H090-661-V1(0)/2009	pdm2009	Human	06/22/2009	FS2009	JN256797		JN256858
A/Hong_Kong/H090-661-V10/2009	pdm2009	Human	06/22/2009	FS2009	CY111611	CY111612	CY111613	CY111614	CY111615	CY120498		CY111618
A/Hong_Kong/H090-663-V1(0)/2009	pdm2009	Human	06/30/2009	FS2009	JN256798
A/Hong_Kong/H090-663-V10/2009	pdm2009	Human	06/30/2009	FS2009	CY111619		CY111621	CY111622	CY111623			CY111626
A/Houston/17OS/2009	pdm2009	Human	06/07/2009	FS2009	CY053119							CY053126
A/Houston/21OS/2009	pdm2009	Human	06/24/2009	FS2009	CY087216	CY087217	CY087218		CY087220	CY087221	CY087222	CY087223
A/Italy/127/2009	pdm2009	Human	06/17/2009	FS2009	GQ392029		GQ392031	GQ392030				GQ392026
A/Italy/128/2009	pdm2009	Human	06/20/2009	FS2009	CY046061
A/Iwate/2/2009	pdm2009	Human	06/18/2009	FS2009	GQ365428	GQ365429			GQ365432		GQ365434
A/Japan/1070/2009	pdm2009	Human	06/29/2009	FS2009	CY043078		CY043080
A/La_Paz/WR0096T/2009	pdm2009	Human	06/22/2009	FS2009	CY049851		CY049853	CY049852		CY049850
A/Lima/WRAIR1687P/2009	pdm2009	Human	06/27/2009	FS2009	CY083455		CY083457			CY083454	CY083453	CY083452
A/Lima/WRAIR1696P/2009	pdm2009	Human	06/25/2009	FS2009	CY083527		CY083529	CY083528	CY083531	CY083526
A/Lima/WRAIR8648F/2009	pdm2009	Human	06/25/2009	FS2009	CY083575		CY083577				CY083573	CY083572
A/Lima/WRAIR8689F/2009	pdm2009	Human	06/27/2009	FS2009	CY083583		CY083585	CY083584		CY083582
A/Managua/2152.01/2009	pdm2009	Human	06/13/2009	FS2009	CY058108				CY058112
A/Managua/2330.02/2009	pdm2009	Human	06/16/2009	FS2009	CY058156
A/Managua/3189.01/2009	pdm2009	Human	06/29/2009	FS2009	CY058180
A/Managua/4467.05/2009	pdm2009	Human	06/01/2009	FS2009	CY054691		CY054693		CY054695	CY054696	CY054697	CY054698
A/Managua/4905.02/2009	pdm2009	Human	06/05/2009	FS2009	CY058524			CY058527				CY058531
A/Managua/4935.03/2009	pdm2009	Human	06/15/2009	FS2009	CY058548		CY058550	CY058551		CY058553	CY058554	CY058555
A/Managua/5363.02/2009	pdm2009	Human	06/13/2009	FS2009	CY058228		CY058230	CY058231	CY058232	CY058233	CY058234	CY058235
A/Managua/5453.01/2009	pdm2009	Human	06/15/2009	FS2009	CY058124					CY058129
A/Managua/578.01/2009	pdm2009	Human	06/12/2009	FS2009	CY058212
A/Managua/655.02/2009	pdm2009	Human	06/12/2009	FS2009	CY058092				CY058096		CY058098
A/Managua/WRAIR1689P/2009	pdm2009	Human	06/06/2009	FS2009	CY083471		CY083473		CY083475	CY083470	CY083469
A/Managua/WRAIR1693P/2009	pdm2009	Human	06/13/2009	FS2009	CY083503		CY083505	CY083504		CY083502	CY083501	CY083500
A/Maryland/32/2009	pdm2009	Human	06/13/2009	FS2009	KC781650
A/Mexico_City/WR1087T/2009	pdm2009	Human	06/19/2009	FS2009	CY049987			CY049988
A/Mexico_city/CIA6/2009	pdm2009	Human	06/14/2009	FS2009	CY062522	CY062524	CY062523		CY062525		CY062521	CY062520
A/Minas_Gerais/490/2009	pdm2009	Human	06/12/2009	FS2009	KF700937
A/Minnesota/22/2009	pdm2009	Human	06/10/2009	FS2009	KC780423	KC780421	KC780422
A/Montreal/MTL082953/2009	pdm2009	Human	06/21/2009	FS2009	JN171921
A/Montreal/MTL083280/2009	pdm2009	Human	06/22/2009	FS2009	JN171924
A/Montreal/MTL083803/2009	pdm2009	Human	06/22/2009	FS2009	JN171922
A/Montreal/MTL083987/2009	pdm2009	Human	06/23/2009	FS2009	JN171925
A/Montreal/MTL130931/2009	pdm2009	Human	06/03/2009	FS2009	JN171911
A/Montreal/MTL133695/2009	pdm2009	Human	06/05/2009	FS2009	JN171912
A/Montreal/MTL138378/2009	pdm2009	Human	06/11/2009	FS2009	JN171915
A/Montreal/MTL139735/2009	pdm2009	Human	06/13/2009	FS2009	JN171916
A/Montreal/MTL141633/2009	pdm2009	Human	06/16/2009	FS2009	JN171918
A/Montreal/MTL144431/2009	pdm2009	Human	06/17/2009	FS2009	JN171919
A/Montreal/MTL144954/2009	pdm2009	Human	06/19/2009	FS2009	JN171920
A/Moscow/IIV03/2009	pdm2009	Human	06/03/2009	FS2009	GQ330645		GQ330646					GQ330652
A/Mum/NIV261/2009	pdm2009	Human	06//2009	FS2009	HM204567
A/Nanjing/1/2009	pdm2009	Human	06/18/2009	FS2009	GQ280264	GQ504754					GQ504750	GQ504749
A/Nepal/NP09A-284/2009	pdm2009	Human	06/26/2009	FS2009	CY054595
A/New_York/3753/2009	pdm2009	Human	06/01/2009	FS2009	CY047374			CY047377	CY047378		CY047380
A/New_York/3795/2009	pdm2009	Human	06/01/2009	FS2009	CY047366		CY047368	CY047369	CY047370
A/New_York/3895/2009	pdm2009	Human	06/03/2009	FS2009	CY044096				CY044100	CY044101	CY044102	CY044103
A/New_York/3959/2009	pdm2009	Human	06/01/2009	FS2009	CY045175				CY045179
A/New_York/3967/2009	pdm2009	Human	06/09/2009	FS2009	CY045037	CY045038			CY045041	CY045042		CY045044
A/New_York/3969/2009	pdm2009	Human	06/09/2009	FS2009	CY052122	CY052123			CY052126	CY052127		CY052129
A/New_York/3992/2009	pdm2009	Human	06/10/2009	FS2009	CY044112			CY044115		CY044117	CY044118	CY044119
A/New_York/4014/2009	pdm2009	Human	06/10/2009	FS2009	CY045191			CY045194	CY045195	CY045196	CY045197	CY045198
A/New_York/4048/2009	pdm2009	Human	06/10/2009	FS2009	CY045199		CY045201		CY045203	CY045204	CY045205
A/New_York/4052/2009	pdm2009	Human	06/09/2009	FS2009	CY045053			CY045056			CY045059	CY045060
A/New_York/4072/2009	pdm2009	Human	06/12/2009	FS2009	CY045077			CY045080	CY045081	CY045082		CY045084
A/New_York/4095/2009	pdm2009	Human	06/12/2009	FS2009	CY050158		CY050160			CY050163	CY050164
A/New_York/4099/2009	pdm2009	Human	06/13/2009	FS2009	CY045061					CY045066	CY045067
A/New_York/4100/2009	pdm2009	Human	06/13/2009	FS2009	CY047382	CY047383	CY047384	CY047385		CY047387	CY047388
A/New_York/4197/2009	pdm2009	Human	06/17/2009	FS2009	CY044120	CY044121		CY044123		CY044125		CY044127
A/New_York/4238/2009	pdm2009	Human	06/17/2009	FS2009	CY052098			CY052101		CY052103
A/New_York/4398/2009	pdm2009	Human	06/24/2009	FS2009	CY052146		CY052148		CY052150	CY052151		CY052153
A/New_York/4401/2009	pdm2009	Human	06/25/2009	FS2009	CY052154
A/New_York/4434/2009	pdm2009	Human	06/23/2009	FS2009	CY051551			CY051554		CY051556	CY051557	CY051558
A/New_York/4438/2009	pdm2009	Human	06/25/2009	FS2009	CY050182		CY050184			CY050187
A/New_York/4459/2009	pdm2009	Human	06/19/2009	FS2009	CY051559				CY051563
A/New_York/NHRC0003/2009	pdm2009	Human	06/01/2009	FS2009	CY071039	CY071040			CY071043		CY071045
A/New_York/NHRC0004/2009	pdm2009	Human	06/03/2009	FS2009	CY071047
A/New_Zealand/1212a/2009	pdm2009	Human	06/14/2009	FS2009	KJ130172		KJ130174		KJ130176	KJ130171	KJ130170
A/New_Zealand/1212b/2009	pdm2009	Human	06/14/2009	FS2009	KJ130164	KJ130167	KJ130166	KJ130165		KJ130163	KJ130162
A/New_Zealand/1212e/2009	pdm2009	Human	06/14/2009	FS2009	KJ130204	KJ130207	KJ130206	KJ130205	KJ130208	KJ130203	KJ130202	KJ130201
A/Niigata/690/2009	pdm2009	Human	06/15/2009	FS2009	GU014798				GU136015	GU138956		GU136079
A/Niigata/700/2009	pdm2009	Human	06/22/2009	FS2009	GU014764		GU014765		GU136016		GU136047
A/Niigata/717/2009	pdm2009	Human	06/23/2009	FS2009	GU014800					GU138958	GU136048	GU136081
A/Norway/2010/2009	pdm2009	Human	06/28/2009	FS2009	CY046952		CY046953
A/Ontario/147265/2009	pdm2009	Human	06/01/2009	FS2009	CY076763		CY076765	CY076764	CY076767	CY076762	CY076761	CY076760
A/Ontario/9698/2009	pdm2009	Human	06/15/2009	FS2009	CY060742	CY060745	CY060744	CY060743	CY060746	CY060741	CY060740	CY060739
A/Ontario/9739/2009	pdm2009	Human	06/15/2009	FS2009	CY060750	CY060753	CY060752			CY060749	CY060748	CY060747
A/Parana/2529/2009	pdm2009	Human	06/30/2009	FS2009	CY052045
A/Paris/2722/2009	pdm2009	Human	06/02/2009	FS2009	GQ329076						GQ329079	GQ329080
A/Pavia/VR9857/2009	pdm2009	Human	06//2009	FS2009	KT898916
A/Pennsylvania/11/2009	pdm2009	Human	06/02/2009	FS2009	GQ475990	GQ475992	GQ475991
A/Pernambuco/42/2009	pdm2009	Human	06/27/2009	FS2009	CY103923
A/Pernambuco/66/2009	pdm2009	Human	06/29/2009	FS2009	CY103936
A/Puerto_Montt/Bio87/2009	pdm2009	Human	06/19/2009	FS2009	GQ359771
A/Pune/NIV161/2009	pdm2009	Human	06/21/2009	FS2009	CY075901
A/Qingdao/148/2009	pdm2009	Human	06/13/2009	FS2009	CY050262
A/Quebec/QC145950/2009	pdm2009	Human	06/12/2009	FS2009	JN171873
A/Quebec/QC146628/2009	pdm2009	Human	06/20/2009	FS2009	JN171880
A/Quebec/QC146883/2009	pdm2009	Human	06/25/2009	FS2009	JN171883
A/Quebec/QC146934/2009	pdm2009	Human	06/25/2009	FS2009	JN171884
A/Rhode_Island/04/2009	pdm2009	Human	06/01/2009	FS2009	GQ338381		GQ338384
A/Saitama/55/2009	pdm2009	Human	06/03/2009	FS2009	AB514226
A/San_Diego/WR1624P/2009	pdm2009	Human	06/13/2009	FS2009	CY073310		CY073312	CY073311		CY073309	CY073308
A/San_Diego/WR1625P/2009	pdm2009	Human	06/12/2009	FS2009	CY073318			CY073319		CY073317	CY073316	CY073315
A/San_Diego/WR1626P/2009	pdm2009	Human	06/12/2009	FS2009	CY073326			CY073327		CY073325	CY073324	CY073323
A/San_Diego/WR1628P/2009	pdm2009	Human	06/10/2009	FS2009	CY073342		CY073344			CY073341	CY073340
A/San_Diego/WRAIR1642P/2009	pdm2009	Human	06/06/2009	FS2009	CY083256					CY083255
A/San_Diego/WRAIR1654P/2009	pdm2009	Human	06/15/2009	FS2009	CY083336				CY083340	CY083335		CY083333
A/San_Salvador/0169T/2009	pdm2009	Human	06/12/2009	FS2009	CY049891		CY049893				CY049889
A/San_Salvador/WR0167N/2009	pdm2009	Human	06/09/2009	FS2009	CY049883		CY049885			CY049882	CY049881
A/Santa_Catarina/459/2009	pdm2009	Human	06/11/2009	FS2009	CY054283
A/Santa_Cruz/46631/2009	pdm2009	Human	06/24/2009	FS2009	KF612093		KF612133		KF612173	KF612073	KF612056	KF612038
A/Santa_Cruz/97831/2009	pdm2009	Human	06/26/2009	FS2009	KF612100		KF612140	KF612120	KF612180	KF612080
A/Santo_Domingo/WR1056T/2009	pdm2009	Human	06/25/2009	FS2009	CY049939					CY049938	CY049937
A/Santo_Domingo/WR1059N/2009	pdm2009	Human	06/30/2009	FS2009	CY049963			CY049964		CY049962	CY049961
A/Santo_Domingo/WR1068N/2009	pdm2009	Human	06/25/2009	FS2009	CY049979		CY049981	CY049980
A/Santo_Domingo/WRAIR1044N/2009	pdm2009	Human	06/08/2009	FS2009	CY083152	CY083155	CY083154				CY083150	CY083149
A/Sao_Paulo/2303/2009	pdm2009	Human	06/01/2009	FS2009	GQ356787	GQ367491
A/Sapporo/1/2009	pdm2009	Human	06/11/2009	FS2009	GQ365446			GQ365449			GQ365452	GQ365453
A/Saskatchewan/5350/2009	pdm2009	Human	06/18/2009	FS2009	GQ457549	GQ457551	GQ457554	GQ457557	GQ457560	GQ457563	GQ457565	GQ457545
A/Saskatchewan/5351/2009	pdm2009	Human	06/18/2009	FS2009	GQ457548		GQ457555				GQ457567	GQ457546
A/Scotland/10/2009	pdm2009	Human	06/11/2009	FS2009	CY065742
A/Scotland/16/2009	pdm2009	Human	06/09/2009	FS2009	CY070165
A/Scotland/9/2009	pdm2009	Human	06/01/2009	FS2009	CY070725
A/Scotland/EastKilbride_412770/2009	pdm2009	Human	06/03/2009	FS2009	CY107592		CY107594	CY107593		CY107591
A/Scotland/EastKilbride_420703/2009	pdm2009	Human	06/24/2009	FS2009	CY107779	CY107782
A/Scotland/EastKilbride_420874/2009	pdm2009	Human	06/24/2009	FS2009	CY107784
A/Scotland/Edinburgh_17343/2009	pdm2009	Human	06/10/2009	FS2009	CY107472			CY107473		CY107471		CY107470
A/Scotland/Edinburgh_17645/2009	pdm2009	Human	06/24/2009	FS2009	CY107479	CY107482	CY107481			CY107478
A/Scotland/Edinburgh_17714/2009	pdm2009	Human	06/24/2009	FS2009	CY107487					CY107486	CY107485
A/Scotland/Edinburgh_17715/2009	pdm2009	Human	06/24/2009	FS2009	CY107326					CY107325		CY107323
A/Scotland/Fife_17690/2009	pdm2009	Human	06/24/2009	FS2009	CY107540		CY107542		CY107544	CY107539
A/Scotland/Fife_17712/2009	pdm2009	Human	06/24/2009	FS2009	CY107465		CY107467			CY107464		CY107463
A/Scotland/Glasgow_412286/2009	pdm2009	Human	06/03/2009	FS2009	CY107565					CY107564
A/Scotland/Glasgow_412313/2009	pdm2009	Human	06/03/2009	FS2009	CY107578		CY107580			CY107577	CY107576
A/Scotland/Glasgow_413364/2009	pdm2009	Human	06/03/2009	FS2009	CY107599			CY107600	CY107603			CY107597
A/Scotland/Glasgow_413608/2009	pdm2009	Human	06/03/2009	FS2009	CY107607					CY107606		CY107605
A/Scotland/Glasgow_413886/2009	pdm2009	Human	06/03/2009	FS2009	CY107635
A/Scotland/Glasgow_414473/2009	pdm2009	Human	06/10/2009	FS2009	CY107654			CY107655				CY107653
A/Scotland/Glasgow_419865/2009	pdm2009	Human	06/17/2009	FS2009	CY107668
A/Scotland/Glasgow_420768/2009	pdm2009	Human	06/24/2009	FS2009	CY107687
A/Scotland/Livingston_412757/2009	pdm2009	Human	06/03/2009	FS2009	CY107547				CY107551	CY107546		CY107545
A/Scotland/Paisley_412182/2009	pdm2009	Human	06/03/2009	FS2009	CY107745	CY107747
A/Scotland/Paisley_412666/2009	pdm2009	Human	06/03/2009	FS2009	CY107585		CY107587			CY107584
A/Scotland/Paisley_415110/2009	pdm2009	Human	06/10/2009	FS2009	CY107757		CY107759			CY107756
A/Scotland/StAndrews_17693/2009	pdm2009	Human	06/24/2009	FS2009	CY107819			CY107820		CY107818	CY107817	CY107816
A/Shanghai/143T/2009	pdm2009	Human	06/06/2009	FS2009	GQ411907		GQ411905	GQ411909		GQ411906	GQ340062
A/Shenzhen/40/2009	pdm2009	Human	06/09/2009	FS2009	CY095785	CY095788	CY095787	CY095786			CY095783	CY095782
A/Shenzhen/42/2009	pdm2009	Human	06/09/2009	FS2009	CY095792	CY095795	CY095794			CY095791	CY095790	CY095789
A/Shenzhen/71/2009	pdm2009	Human	06/09/2009	FS2009	CY095847	CY095850	CY095849	CY095848		CY095846
A/Silver_Spring/SP509/2009	pdm2009	Human	06/18/2009	FS2009	CY044179				CY044183			CY044176
A/Silver_Spring/SP510/2009	pdm2009	Human	06/18/2009	FS2009	CY044187				CY044191			CY044184
A/Silver_Spring/WRAIRSP510P10/2009	pdm2009	Human	06/18/2009	FS2009	CY073262					CY073261		CY073259
A/Silver_Spring/WRAIRSP510P18/2009	pdm2009	Human	06/18/2009	FS2009	CY073278						CY073276	CY073275
A/Silver_Spring/WRAIRSP510P2/2009	pdm2009	Human	06/18/2009	FS2009	CY073286			CY073287	CY073290	CY073285		CY073283
A/Silver_Spring/WRAIRSP510P3/2009	pdm2009	Human	06/18/2009	FS2009	CY073302					CY073301		CY073299
A/Singapore/276/2009	pdm2009	Human	06//2009	FS2009	CY069619	CY069622	CY069621	CY069620	CY069623	CY069618	CY096725	CY089838
A/Singapore/471/2009	pdm2009	Human	06//2009	FS2009	CY069626	CY069629	CY069628	CY069627	CY069630	CY069625	CY069624
A/Singapore/478/2009	pdm2009	Human	06//2009	FS2009	CY069634	CY069637	CY069636	CY069635	CY069638	CY069633	CY069632
A/Singapore/527/2009	pdm2009	Human	06//2009	FS2009	CY069641	CY069644	CY069643	CY069642	CY069645	CY069640	CY069639	CY089840
A/Singapore/DMS223/2009	pdm2009	Human	06/24/2009	FS2009	KT181099		KT181527
A/Singapore/DMS4/2009	pdm2009	Human	06/22/2009	FS2009	KT180978	KT181620			KT181834		KT180336	KT180550
A/Singapore/DMS516/2009	pdm2009	Human	06/22/2009	FS2009	KT181125			KT181339	KT181981	KT180911	KT180483
A/Singapore/DMS562/2009	pdm2009	Human	06/22/2009	FS2009	KT181131			KT181345	KT181987	KT180917
A/Singapore/GP669/2009	pdm2009	Human	06/23/2009	FS2009	CY123330		CY123332		CY123334	CY123329	CY123328
A/Singapore/GP674/2009	pdm2009	Human	06/23/2009	FS2009	CY123338				CY123342	CY123337	CY123336
A/Singapore/GP687/2009	pdm2009	Human	06/22/2009	FS2009	CY123346			CY123347	CY123350	CY123345		CY123343
A/Singapore/GP835/2009	pdm2009	Human	06/29/2009	FS2009	CY123354		CY123356		CY123358	CY123353		CY123351
A/Singapore/ON141/2009	pdm2009	Human	06/02/2009	FS2009	CY049076		CY123474	CY049077		CY049075	CY049074	CY049073
A/Singapore/ON193/2009	pdm2009	Human	06/14/2009	FS2009	CY123649	CY123652			CY123653	CY123648		CY049121
A/Singapore/ON199/2009	pdm2009	Human	06/13/2009	FS2009	CY123692		CY123693
A/Singapore/ON201/2009	pdm2009	Human	06/15/2009	FS2009	CY123709	CY123712	CY123711
A/Singapore/ON202/2009	pdm2009	Human	06/14/2009	FS2009	CY123717	CY123720	CY123719		CY123721		CY123715
A/Singapore/ON226/2009	pdm2009	Human	06/15/2009	FS2009	CY123825	CY123828				CY049131	CY049130	CY049129
A/Singapore/ON279/2009	pdm2009	Human	06/19/2009	FS2009	CY123900			CY049085	CY123903	CY049083
A/Singapore/ON304/2009	pdm2009	Human	06/20/2009	FS2009	CY123908		CY049142					CY123905
A/Singapore/ON313/2009	pdm2009	Human	06/19/2009	FS2009	CY049364		CY049366	CY049365		CY049363	CY123919	CY123918
A/Singapore/ON354/2009	pdm2009	Human	06/22/2009	FS2009	CY049092			CY049093		CY049091
A/Singapore/ON355/2009	pdm2009	Human	06/22/2009	FS2009	CY049372			CY123930	CY049376	CY049371	CY123927	CY123926
A/Singapore/ON360/2009	pdm2009	Human	06/21/2009	FS2009	CY123934
A/Singapore/ON361/2009	pdm2009	Human	06/21/2009	FS2009	CY123938	CY123940	CY123939
A/Singapore/ON368/2009	pdm2009	Human	06/22/2009	FS2009	CY049356	CY123948		CY049357		CY049355
A/Singapore/ON402/2009	pdm2009	Human	06/24/2009	FS2009	CY049308					CY123964	CY123963
A/Singapore/ON439/2009	pdm2009	Human	06/25/2009	FS2009	CY049316			CY049317		CY049315		CY049313
A/Singapore/ON442/2009	pdm2009	Human	06/25/2009	FS2009	CY049380			CY049381		CY049379		CY049377
A/Singapore/ON457/2009	pdm2009	Human	06/24/2009	FS2009	CY123973	CY123975
A/Singapore/ON477/2009	pdm2009	Human	06/26/2009	FS2009	CY123980						CY123978
A/Singapore/ON479/2009	pdm2009	Human	06/24/2009	FS2009	CY049332
A/Singapore/ON496/2009	pdm2009	Human	06/25/2009	FS2009	CY049388			CY049389		CY049387	CY123994
A/Singapore/ON504/2009	pdm2009	Human	06/25/2009	FS2009	CY049148			CY049149
A/Singapore/ON506/2009	pdm2009	Human	06/26/2009	FS2009	CY124004			CY049397		CY049395		CY049393
A/Singapore/ON507/2009	pdm2009	Human	06/25/2009	FS2009	CY049156			CY049157		CY049155
A/Singapore/ON511/2009	pdm2009	Human	06/25/2009	FS2009	CY049100			CY049101	CY049104	CY049099		CY049097
A/Singapore/ON520/2009	pdm2009	Human	06/26/2009	FS2009	CY124012		CY124014	CY124013			CY124010
A/Singapore/ON584/2009	pdm2009	Human	06/26/2009	FS2009	CY049164			CY049165
A/Singapore/ON593/2009	pdm2009	Human	06/26/2009	FS2009	CY049348			CY049349			CY049346	CY049345
A/Singapore/ON635/2009	pdm2009	Human	06/27/2009	FS2009	CY049212					CY049211
A/Singapore/TLL01/2009	pdm2009	Human	06/30/2009	FS2009	GQ392017
A/Singapore/TLL51/2009	pdm2009	Human	06/14/2009	FS2009	GQ527165
A/Singapore/TLL52/2009	pdm2009	Human	06/14/2009	FS2009	GQ527166
A/Singapore/TLL53/2009	pdm2009	Human	06/14/2009	FS2009	GQ527163
A/Singapore/TLL54/2009	pdm2009	Human	06/14/2009	FS2009	GQ527164
A/Stockholm/35/2009	pdm2009	Human	06/01/2009	FS2009	GQ365368				GQ365369
A/Taiwan/115/2009	pdm2009	Human	06//2009	FS2009	CY045226		CY045228			CY045225	CY045224	CY045223
A/Taiwan/126/2009	pdm2009	Human	06//2009	FS2009	CY045234		CY045236		CY045238	CY045233		CY045231
A/Taiwan/137/2009	pdm2009	Human	06//2009	FS2009	CY045242	CY045245	CY045244	CY045243		CY045241	CY045240	CY045239
A/Taiwan/14/2009	pdm2009	Human	06//2009	FS2009	HQ695920	HQ695923	HQ695922	HQ695921	HQ695924	HQ695919	HQ695918	HQ664706
A/Taiwan/1753/2009	pdm2009	Human	06//2009	FS2009	JN381203		JN381343
A/Taiwan/1765/2009	pdm2009	Human	06//2009	FS2009	JN381204
A/Taiwan/1767/2009	pdm2009	Human	06//2009	FS2009	JN381206
A/Taiwan/1775/2009	pdm2009	Human	06//2009	FS2009	JN381208
A/Taiwan/1776/2009	pdm2009	Human	06//2009	FS2009	JN381209
A/Taiwan/97196/2009	pdm2009	Human	06//2009	FS2009	JN381210
A/Taiwan/97291/2009	pdm2009	Human	06//2009	FS2009	JN381212		JN381352
A/Texas/42102708/2009	pdm2009	Human	06/10/2009	FS2009	CY052266		CY052268	CY052269		CY052271		CY052273
A/Texas/42121926/2009	pdm2009	Human	06/12/2009	FS2009	CY052194		CY052196					CY052201
A/Texas/42122969/2009	pdm2009	Human	06/12/2009	FS2009	CY051855		CY051857	CY051858	CY051859	CY051860	CY051861
A/Texas/42123701/2009	pdm2009	Human	06/12/2009	FS2009	CY051839	CY051840	CY051841		CY051843	CY051844	CY051845	CY051846
A/Texas/42163291/2009	pdm2009	Human	06/16/2009	FS2009	CY052210	CY052211	CY052212			CY052215	CY052216	CY052217
A/Texas/42173957/2009	pdm2009	Human	06/17/2009	FS2009	CY051871	CY051872		CY051874				CY051878
A/Texas/42191653/2009	pdm2009	Human	06/19/2009	FS2009	CY051847		CY051849			CY051852	CY051853	CY051854
A/Texas/42281289/2009	pdm2009	Human	06/28/2009	FS2009	CY052186	CY052187				CY052191	CY052192
A/Texas/42291877/2009	pdm2009	Human	06/29/2009	FS2009	CY052399					CY052404		CY052406
A/Texas/42303371/2009	pdm2009	Human	06/30/2009	FS2009	CY052202	CY052203	CY052204	CY052205		CY052207		CY052209
A/Texas/WRAIR1118P/2009	pdm2009	Human	06/01/2009	FS2009	CY100812	CY100815	CY100814	CY100813		CY100811	CY100810
A/Thailand/0316-00-N0/2009	pdm2009	Human	06/23/2009	FS2009	CY054590
A/Thailand/0419-00-N0/2009	pdm2009	Human	06/23/2009	FS2009	CY054592
A/Thailand/CU-B42/2009	pdm2009	Human	06/16/2009	FS2009	GQ902801	GQ902804	GQ902803	GQ902802	GQ902805	GQ902800	GQ902799	GQ902798
A/Thailand/CU-B5/2009	pdm2009	Human	06/13/2009	FS2009	GQ866951	GQ866954	GQ866953	GQ866952	GQ866955	GQ866950	GQ866949	GQ866948
A/Thailand/CU-B97/2009	pdm2009	Human	06/22/2009	FS2009	GU271950	GU271953	GU271952	GU271951	GU271954	GU271949	GU271948	GU271947
A/Thailand/CU-H17/2009	pdm2009	Human	06/18/2009	FS2009	GQ902833	GQ902836	GQ902835	GQ902834	GQ902837	GQ902832	GQ902831	GQ902830
A/Thailand/CU-H9/2009	pdm2009	Human	06/17/2009	FS2009	GQ866959	GQ866962	GQ866961	GQ866960	GQ866963	GQ866958	GQ866957	GQ866956
A/Thailand/CU-MV5/2009	pdm2009	Human	06/15/2009	FS2009	HM752472
A/Thailand/ICRC-CBI10/2009	pdm2009	Human	06//2009	FS2009	CY096807
A/Thailand/SirirajICRC_CBI_2/2009	pdm2009	Human	06/23/2009	FS2009	KF849767		KF849738
A/Thailand/SirirajICRC_CBI_3/2009	pdm2009	Human	06/23/2009	FS2009	KF849768		KF849739
A/Thailand/SirirajICRC_CBI_4/2009	pdm2009	Human	06/23/2009	FS2009	KF849769		KF849740
A/Thailand/SirirajICRC_CBI_7/2009	pdm2009	Human	06/23/2009	FS2009	KF849770		KF849741
A/Thailand/SirirajICRC_CBI_8/2009	pdm2009	Human	06/09/2009	FS2009	KF849771		KF849742
A/Thailand/SirirajICRC_CBI_9/2009	pdm2009	Human	06/09/2009	FS2009	KF849772		KF849743
A/Tokushima/1/2009	pdm2009	Human	06/02/2009	FS2009	GQ287625				GQ324574		GQ324576	GQ324577
A/Toronto/T5308/2009	pdm2009	Human	06/03/2009	FS2009	GQ411897	GQ411898	GQ411899	GQ411900	GQ411901	GQ411902	GQ411903	GQ411904
A/Toronto/T5362/2009	pdm2009	Human	06/09/2009	FS2009	CY045970	CY045973	CY045972	CY045971	CY045974	CY045969	CY045968	CY045967
A/Trujillo/WRAIR9309F/2009	pdm2009	Human	06/24/2009	FS2009	CY083623				CY083627	CY083622	CY083621	CY083620
A/Utah/06/2009	pdm2009	Human	06/12/2009	FS2009	GQ894841
A/Utah/07/2009	pdm2009	Human	06/14/2009	FS2009	GQ457479							GQ457478
A/Utah/22/2009	pdm2009	Human	06/25/2009	FS2009	KC781506					KC781505	KC781507
A/Utsunomiya/1/2009	pdm2009	Human	06/16/2009	FS2009	GQ334355			GQ334358	GQ334359	GQ334360	GQ334361	GQ334354
A/Wisconsin/629-D00008/2009	pdm2009	Human	06/04/2009	FS2009	CY051047	CY051048		CY051050
A/Wisconsin/629-D00017/2009	pdm2009	Human	06/04/2009	FS2009	CY051023							CY051030
A/Wisconsin/629-D00022/2009	pdm2009	Human	06/02/2009	FS2009	CY051223		CY051225	CY051226	CY051227	CY051228	CY051229	CY051230
A/Wisconsin/629-D00119/2009	pdm2009	Human	06/14/2009	FS2009	CY051127	CY051128						CY051134
A/Wisconsin/629-D00196/2009	pdm2009	Human	06/13/2009	FS2009	CY051095			CY051098
A/Wisconsin/629-D00367/2009	pdm2009	Human	06/02/2009	FS2009	CY050975						CY050981
A/Wisconsin/629-D00428/2009	pdm2009	Human	06/20/2009	FS2009	CY051175				CY051179
A/Wisconsin/629-D00453/2009	pdm2009	Human	06/04/2009	FS2009	CY051015		CY051017			CY051020	CY051021
A/Wisconsin/629-D00496/2009	pdm2009	Human	06/20/2009	FS2009	CY051191	CY051192	CY051193
A/Wisconsin/629-D00579/2009	pdm2009	Human	06/08/2009	FS2009	CY051071			CY051074			CY051077	CY051078
A/Wisconsin/629-D00589/2009	pdm2009	Human	06/03/2009	FS2009	CY054683			CY054686	CY054687	CY054688	CY054689	CY054690
A/Wisconsin/629-D00592/2009	pdm2009	Human	06/02/2009	FS2009	CY050983
A/Wisconsin/629-D00658/2009	pdm2009	Human	06/04/2009	FS2009	CY051031		CY051033
A/Wisconsin/629-D00665/2009	pdm2009	Human	06/13/2009	FS2009	CY050999			CY051002
A/Wisconsin/629-D00724/2009	pdm2009	Human	06/01/2009	FS2009	CY050951	CY050952					CY050957
A/Wisconsin/629-D00739/2009	pdm2009	Human	06/15/2009	FS2009	CY052106		CY052108			CY052111	CY052112
A/Wisconsin/629-D00809/2009	pdm2009	Human	06/03/2009	FS2009	CY055415	CY055416		CY055418	CY055419			CY055422
A/Wisconsin/629-D00916/2009	pdm2009	Human	06/14/2009	FS2009	CY051119	CY051120				CY051124
A/Wisconsin/629-D00941/2009	pdm2009	Human	06/01/2009	FS2009	CY050959		CY050961				CY050965	CY050966
A/Wisconsin/629-D01115/2009	pdm2009	Human	06/18/2009	FS2009	CY089904	CY089905	CY089906	CY089907
A/Wisconsin/629-D01147/2009	pdm2009	Human	06/14/2009	FS2009	CY051151				CY051155	CY051156	CY051157
A/Wisconsin/629-D01183/2009	pdm2009	Human	06/11/2009	FS2009	CY089992		CY089994		CY089996	CY089997		CY089999
A/Wisconsin/629-D01414/2009	pdm2009	Human	06/27/2009	FS2009	CY051207		CY051209			CY051212
A/Wisconsin/629-D01618/2009	pdm2009	Human	06/13/2009	FS2009	CY051103	CY051104				CY051108		CY051110
A/Wisconsin/629-D01619/2009	pdm2009	Human	06/15/2009	FS2009	CY051007		CY051009		CY051011	CY051012	CY051013	CY051014
A/Wisconsin/629-D01664/2009	pdm2009	Human	06/03/2009	FS2009	CY051231			CY051234			CY051237	CY051238
A/Wisconsin/629-D01725/2009	pdm2009	Human	06/01/2009	FS2009	CY050967				CY050971			CY050974
A/Wisconsin/629-D01844/2009	pdm2009	Human	06/15/2009	FS2009	CY051087		CY051089	CY051090	CY051091	CY051092		CY051094
A/Wisconsin/629-D01875/2009	pdm2009	Human	06/18/2009	FS2009	CY089944					CY089949
A/Wisconsin/629-D01973/2009	pdm2009	Human	06/26/2009	FS2009	CY052114	CY052115	CY052116	CY052117		CY052119		CY052121
A/Wisconsin/629-D02068/2009	pdm2009	Human	06/08/2009	FS2009	CY051055	CY051056		CY051058			CY051061
A/Wisconsin/629-D02220/2009	pdm2009	Human	06/21/2009	FS2009	CY051183						CY051189	CY051190
A/Wisconsin/629-D02263/2009	pdm2009	Human	06/12/2009	FS2009	CY051111				CY051115	CY051116		CY051118
A/Wisconsin/629-S0143/2009	pdm2009	Human	06/02/2009	FS2009	CY051263					CY051268		CY051270
A/Wisconsin/629-S0146/2009	pdm2009	Human	06/02/2009	FS2009	CY051271
A/Wisconsin/629-S0189/2009	pdm2009	Human	06/08/2009	FS2009	CY051495					CY051500
A/Wisconsin/629-S0208/2009	pdm2009	Human	06/09/2009	FS2009	CY051511
A/Wisconsin/629-S0247/2009	pdm2009	Human	06/10/2009	FS2009	CY051375
A/Wisconsin/629-S0252/2009	pdm2009	Human	06/10/2009	FS2009	CY051399			CY051402				CY051406
A/Wisconsin/629-S0255/2009	pdm2009	Human	06/10/2009	FS2009	CY051391		CY051393	CY051394		CY051396		CY051398
A/Wisconsin/629-S0269/2009	pdm2009	Human	06/11/2009	FS2009	CY051407		CY051409	CY051410	CY051411			CY051414
A/Wisconsin/629-S0279/2009	pdm2009	Human	06/15/2009	FS2009	CY051423			CY051426
A/Wisconsin/629-S0319/2009	pdm2009	Human	06/17/2009	FS2009	CY051439	CY051440
A/Wisconsin/629-S0339/2009	pdm2009	Human	06/18/2009	FS2009	CY051455						CY051461
A/Wisconsin/629-S0410/2009	pdm2009	Human	06/23/2009	FS2009	CY051479					CY051484		CY051486
A/Wisconsin/629-S0435/2009	pdm2009	Human	06/24/2009	FS2009	CY051471		CY051473			CY051476	CY051477
A/Wisconsin/629-S0464/2009	pdm2009	Human	06/30/2009	FS2009	CY051487						CY051493	CY051494
A/Yamaguchi/21/2009	pdm2009	Human	06/03/2009	FS2009	GU014808					GU138965
A/Yamaguchi/23/2009	pdm2009	Human	06/22/2009	FS2009	GU014810	GU138901					GU136057	GU136090
A/Zhejiang/DTID-ZJU01/2009	pdm2009	Human	06//2009	FS2009	GQ359758	GQ359759	GQ359760	GQ359761		GQ359763	GQ359764	GQ387380
A/Argentina/9597/2009	pdm2009	Human	06/24/2009	FS2009		CY047950				CY047946	CY047945
A/Argentina/9721/2009	pdm2009	Human	06/23/2009	FS2009		CY047974		CY047972		CY047970
A/Athens/948/2009	pdm2009	Human	06/13/2009	FS2009		GQ280273
A/Boston/106/2009	pdm2009	Human	06/15/2009	FS2009		CY064477	CY064478		CY064480		CY064482
A/California/VRDL26/2009	pdm2009	Human	06/18/2009	FS2009		CY054804	CY054805	CY054806	CY054807	CY054808
A/Changsha/05/2009	pdm2009	Human	06/22/2009	FS2009		GQ396512
A/Chile/3244/2009	pdm2009	Human	06/30/2009	FS2009		CY075316
A/Denmark/528/2009	pdm2009	Human	06/09/2009	FS2009		CY043353	CY043352	CY043351			CY043348
A/England/381/2009	pdm2009	Human	06/01/2009	FS2009		CY065553			CY065554		CY065548
A/England/382/2009	pdm2009	Human	06/01/2009	FS2009		CY065561			CY065562
A/Lisboa/29/2009	pdm2009	Human	06/17/2009	FS2009		CY067803
A/Lisboa/73/2009	pdm2009	Human	06/29/2009	FS2009		CY067872	CY067871
A/Luxembourg/43/2009	pdm2009	Human	06/01/2009	FS2009		FN423715			FN423709	FN423712		FN423711
A/Managua/0536N/2009	pdm2009	Human	06/26/2009	FS2009		CY044158	CY044157			CY044154
A/Managua/4514.03/2009	pdm2009	Human	06/21/2009	FS2009		CY058533		CY058535			CY058538
A/Managua/5665.01/2009	pdm2009	Human	06/22/2009	FS2009		CY058141	CY058142
A/Mexico_City/WR1100N/2009	pdm2009	Human	06/29/2009	FS2009		CY049998			CY049999	CY049994		CY049992
A/Michigan/14/2009	pdm2009	Human	06/01/2009	FS2009		KC782253	KC782254
A/Nanjing/2/2009	pdm2009	Human	06/17/2009	FS2009		GQ455035				GQ455031	GQ455030	GQ455029
A/New_York/3751/2009	pdm2009	Human	06/01/2009	FS2009		CY044990			CY044993		CY044995
A/New_York/3818/2009	pdm2009	Human	06/02/2009	FS2009		CY045160					CY045165	CY045166
A/New_York/4290/2009	pdm2009	Human	06/19/2009	FS2009		CY045070	CY045071		CY045073			CY045076
A/New_Zealand/1212c/2009	pdm2009	Human	06/14/2009	FS2009		KJ130151		KJ130149	KJ130152	KJ130147		KJ130145
A/Ontario/147723/2009	pdm2009	Human	06/02/2009	FS2009		CY076774	CY076773	CY076772	CY076775		CY076769	CY076768
A/Scotland/EastKilbride_413652/2009	pdm2009	Human	06/03/2009	FS2009		CY107612			CY107613
A/Scotland/EastKilbride_417647/2009	pdm2009	Human	06/17/2009	FS2009		CY107769		CY107768			CY107767
A/Scotland/Paisley_413739/2009	pdm2009	Human	06/03/2009	FS2009		CY107617
A/Shenzhen/25/2009	pdm2009	Human	06/09/2009	FS2009		CY095759	CY095758	CY095757		CY095756	CY095755	CY095754
A/Shenzhen/30/2009	pdm2009	Human	06/09/2009	FS2009		CY095768
A/Shenzhen/37/2009	pdm2009	Human	06/09/2009	FS2009		CY095773	CY095772	CY095771		CY095770
A/Shenzhen/44/2009	pdm2009	Human	06/09/2009	FS2009		CY095799	CY095798	CY095797		CY095796
A/Shenzhen/47/2009	pdm2009	Human	06/09/2009	FS2009		CY095807	CY095806	CY095805		CY095804
A/Shenzhen/48/2009	pdm2009	Human	06/09/2009	FS2009		CY095811	CY095810			CY095808
A/Shenzhen/49/2009	pdm2009	Human	06/09/2009	FS2009		CY095813				CY095812
A/Shenzhen/63/2009	pdm2009	Human	06/09/2009	FS2009		CY095834	CY095833			CY095832
A/Singapore/GP875/2009	pdm2009	Human	06/30/2009	FS2009		CY123365	CY123364	CY049412		CY123361	CY123360	CY123359
A/Singapore/ON305/2009	pdm2009	Human	06/20/2009	FS2009		CY049063		CY049061	CY049064	CY049059	CY049058	CY049057
A/Texas/42091791/2009	pdm2009	Human	06/09/2009	FS2009		CY052291		CY052293	CY052294		CY052296	CY052297
A/Texas/42142537/2009	pdm2009	Human	06/14/2009	FS2009		CY052392	CY052393	CY052394		CY052396	CY052397	CY052398
A/Texas/42163295/2009	pdm2009	Human	06/16/2009	FS2009		CY052384		CY052386			CY052389
A/Toronto/T9842/2009	pdm2009	Human	06/17/2009	FS2009		CY045981	CY045980	CY045979		CY045977	CY045976	CY045975
A/Wisconsin/629-D01039/2009	pdm2009	Human	06/18/2009	FS2009		CY089953		CY089955			CY089958
A/Wisconsin/629-D01420/2009	pdm2009	Human	06/04/2009	FS2009		CY089897				CY089901	CY089902
A/Wisconsin/629-D01717/2009	pdm2009	Human	06/15/2009	FS2009		CY089921		CY089923	CY089924	CY089925	CY089926	CY089927
A/Wisconsin/629-D01822/2009	pdm2009	Human	06/08/2009	FS2009		CY089985		CY089987		CY089989	CY089990	CY089991
A/Wisconsin/629-D02292/2009	pdm2009	Human	06/30/2009	FS2009		CY051216	CY051217		CY051219			CY051222
A/Wisconsin/629-S0345/2009	pdm2009	Human	06/18/2009	FS2009		CY051448	CY051449	CY051450		CY051452	CY051453	CY051454
A/Argentina/13777/2009	pdm2009	Human	06/30/2009	FS2009			CY047761	CY047760				CY047756
A/Argentina/18426/2009	pdm2009	Human	06//2009	FS2009			CY047775
A/Argentina/7785/2009	pdm2009	Human	06//2009	FS2009			CY047789	CY047788		CY047786
A/Argentina/9180/2009	pdm2009	Human	06/23/2009	FS2009			CY047885	CY047884		CY047882		CY047880
A/Argentina/9583/2009	pdm2009	Human	06/24/2009	FS2009			CY047933			CY047930	CY047929
A/Argentina/HNRG31/2009	pdm2009	Human	06/17/2009	FS2009			CY053937
A/Argentina/HNRG40/2009	pdm2009	Human	06/24/2009	FS2009			CY053954	CY074038	CY074039	CY074037	CY074036
A/Argentina/HNRG41/2009	pdm2009	Human	06/26/2009	FS2009			CY053957
A/Argentina/HNRG48/2009	pdm2009	Human	06/25/2009	FS2009			CY053969
A/Argentina/HNRG49/2009	pdm2009	Human	06/16/2009	FS2009			CY074046
A/Argentina/HNRG8/2009	pdm2009	Human	06/11/2009	FS2009			CY053975	CY074061	CY074062
A/Athens/968/2009	pdm2009	Human	06/15/2009	FS2009			GQ328767
A/Boston/107/2009	pdm2009	Human	06/15/2009	FS2009			CY089719	CY089720				CY089724
A/Boston/116/2009	pdm2009	Human	06/29/2009	FS2009			CY064510	CY064511	CY064512	CY064513		CY064515
A/Boston/131/2009	pdm2009	Human	06/24/2009	FS2009			CY064614	CY064615	CY064616	CY064617		CY064619
A/Boston/137/2009	pdm2009	Human	06/20/2009	FS2009			CY064654
A/California/VRDL12/2009	pdm2009	Human	06/15/2009	FS2009			CY055457	CY055458	CY055459	CY055460	CY055461	CY055462
A/California/VRDL23/2009	pdm2009	Human	06/29/2009	FS2009			CY054789			CY054792	CY054793
A/Chile/1598/2009	pdm2009	Human	06/15/2009	FS2009			CY075181		CY075183			CY075186
A/Chile/1599/2009	pdm2009	Human	06/15/2009	FS2009			CY075189	CY075190	CY075191			CY075194
A/England/393/2009	pdm2009	Human	06/02/2009	FS2009			HM567786	HM567785		HM567783	HM567782	HM567781
A/England/398/2009	pdm2009	Human	06/03/2009	FS2009			CY065632				CY065628	CY065627
A/England/413/2009	pdm2009	Human	06/04/2009	FS2009			CY069918
A/England/429/2009	pdm2009	Human	06/08/2009	FS2009			HM567890				HM567886	HM567885
A/England/431/2009	pdm2009	Human	06/05/2009	FS2009			CY065712	CY065711	CY065714	CY065709	CY065708	CY065707
A/Finland/573/2009	pdm2009	Human	06/13/2009	FS2009			HQ247612
A/Finland/574/2009	pdm2009	Human	06/16/2009	FS2009			HQ247613
A/Finland/577/2009	pdm2009	Human	06/19/2009	FS2009			HQ247616
A/Hamburg/NY1580/2009	pdm2009	Human	06//2009	FS2009			HQ104927			HQ104925		GU480807
A/Illinois/07/2009	pdm2009	Human	06/13/2009	FS2009			GQ894817
A/Italy/226/2009	pdm2009	Human	06/19/2009	FS2009			CY052085
A/Lima/WRAIR8511F/2009	pdm2009	Human	06/25/2009	FS2009			CY083569		CY083571	CY083566	CY083565	CY083564
A/Lisboa/31/2009	pdm2009	Human	06/19/2009	FS2009			CY067805
A/Lisboa/34/2009	pdm2009	Human	06/29/2009	FS2009			CY067808
A/Lisboa/75/2009	pdm2009	Human	06/26/2009	FS2009			CY067877
A/Managua/1127.02/2009	pdm2009	Human	06/29/2009	FS2009			CY058198			CY058201	CY058202
A/Managua/171.01/2009	pdm2009	Human	06/07/2009	FS2009			CY058078			CY058081	CY058082
A/Managua/5273.02/2009	pdm2009	Human	06/20/2009	FS2009			CY072984		CY072986
A/Managua/792.01/2009	pdm2009	Human	06/13/2009	FS2009			CY058174
A/Managua/WRAIR8997F/2009	pdm2009	Human	06/13/2009	FS2009			CY083609			CY083606	CY083605
A/Michigan/10/2009	pdm2009	Human	06/03/2009	FS2009			GQ396735
A/Moscow/IIV05/2009	pdm2009	Human	06/20/2009	FS2009			GQ494353	GQ494355	GQ494351		GQ496137	GQ494357
A/Myanmar/M061/2009	pdm2009	Human	06/27/2009	FS2009			HQ256609
A/Myanmar/M286/2009	pdm2009	Human	06/23/2009	FS2009			HQ256629
A/New_York/3796/2009	pdm2009	Human	06/02/2009	FS2009			CY045015	CY045016	CY045017
A/New_York/3828/2009	pdm2009	Human	06/02/2009	FS2009			CY044999			CY045002
A/New_York/3898/2009	pdm2009	Human	06/05/2009	FS2009			CY044106			CY044109		CY044111
A/New_York/3980/2009	pdm2009	Human	06/05/2009	FS2009			CY052140	CY052141		CY052143
A/New_York/4006/2009	pdm2009	Human	06/10/2009	FS2009			CY045047					CY045052
A/New_York/4057/2009	pdm2009	Human	06/08/2009	FS2009			CY045209	CY045210	CY045211	CY045212
A/New_York/4403/2009	pdm2009	Human	06/17/2009	FS2009			CY051545		CY051547	CY051548	CY051549	CY051550
A/New_Zealand/2047/2009	pdm2009	Human	06/25/2009	FS2009			KJ130198		KJ130200	KJ130195	KJ130194	KJ130193
A/Ontario/152439/2009	pdm2009	Human	06/04/2009	FS2009			CY076781	CY076780	CY076783
A/Ontario/152846/2009	pdm2009	Human	06/04/2009	FS2009			CY076789		CY076791	CY076786
A/Poland/192/2009	pdm2009	Human	06/06/2009	FS2009			GU012634
A/Poland/193/2009	pdm2009	Human	06/08/2009	FS2009			GU012635
A/Poland/195/2009	pdm2009	Human	06/09/2009	FS2009			GU012636
A/Santo_Domingo/1066N/2009	pdm2009	Human	06/17/2009	FS2009			CY049973			CY049970	CY049969
A/Saskatchewan/5131/2009	pdm2009	Human	06/19/2009	FS2009			GQ457553		GQ457559	GQ457562	GQ457566	GQ457544
A/Scotland/Glasgow_413941/2009	pdm2009	Human	06/10/2009	FS2009			CY107644
A/Scotland/Glasgow_414159/2009	pdm2009	Human	06/10/2009	FS2009			CY107650			CY107648
A/Scotland/Glasgow_419977/2009	pdm2009	Human	06/17/2009	FS2009			CY107677			CY107674		CY107673
A/Scotland/Glasgow_420755/2009	pdm2009	Human	06/24/2009	FS2009			CY107684			CY107681
A/Scotland/Inverness_418366/2009	pdm2009	Human	06/17/2009	FS2009			CY107764	CY107763
A/Scotland/Livingston_416138/2009	pdm2009	Human	06/10/2009	FS2009			CY107553
A/Scotland/Paisley_419540/2009	pdm2009	Human	06/17/2009	FS2009			CY107200	CY107199	CY107202
A/Shenzhen/17/2009	pdm2009	Human	06/09/2009	FS2009			CY095744
A/Shenzhen/22/2009	pdm2009	Human	06/09/2009	FS2009			CY095753
A/Shenzhen/32/2009	pdm2009	Human	06/09/2009	FS2009			CY095769
A/Shenzhen/45/2009	pdm2009	Human	06/09/2009	FS2009			CY095802	CY095801		CY095800
A/Shenzhen/51/2009	pdm2009	Human	06/09/2009	FS2009			CY095822
A/Shenzhen/54/2009	pdm2009	Human	06/09/2009	FS2009			CY095825	CY095824		CY095823
A/Shenzhen/62/2009	pdm2009	Human	06/09/2009	FS2009			CY095830	CY095829		CY095828
A/Shenzhen/67/2009	pdm2009	Human	06/09/2009	FS2009			CY095836			CY095835
A/Shizuoka/793/2009	pdm2009	Human	06/15/2009	FS2009			GU014803	GU138927				GU136084
A/Singapore/DMS385/2009	pdm2009	Human	06/20/2009	FS2009			KT181540		KT181968			KT180684
A/Singapore/DMS7/2009	pdm2009	Human	06/28/2009	FS2009			KT181408				KT180338
A/Singapore/ON276/2009	pdm2009	Human	06/19/2009	FS2009			CY123898
A/Singapore/ON278/2009	pdm2009	Human	06/19/2009	FS2009			CY123899
A/Singapore/ON288/2009	pdm2009	Human	06/19/2009	FS2009			CY123904
A/Singapore/ON312/2009	pdm2009	Human	06/19/2009	FS2009			CY123917
A/Singapore/ON581/2009	pdm2009	Human	06/26/2009	FS2009			CY049110	CY049109		CY049107
A/Singapore/ON582/2009	pdm2009	Human	06/26/2009	FS2009			CY049342	CY049341			CY049338	CY049337
A/Stockholm/37/2009	pdm2009	Human	06/06/2009	FS2009			GQ369275
A/Stockholm/38/2009	pdm2009	Human	06/09/2009	FS2009			GQ365680		GQ365681
A/Stockholm/40/2009	pdm2009	Human	06/09/2009	FS2009			GQ365682
A/Stockholm/41/2009	pdm2009	Human	06/11/2009	FS2009			GQ369279
A/Stockholm/42/2009	pdm2009	Human	06/06/2009	FS2009			GQ365363		GQ365364
A/Stockholm/43/2009	pdm2009	Human	06/09/2009	FS2009			GQ367304
A/Stockholm/44/2009	pdm2009	Human	06/08/2009	FS2009			GQ365685
A/Stockholm/49/2009	pdm2009	Human	06/23/2009	FS2009			GQ906584
A/Taiwan/97264/2009	pdm2009	Human	06//2009	FS2009			JN381351
A/Texas/42113095/2009	pdm2009	Human	06/11/2009	FS2009			CY051881	CY051882		CY051884	CY051885	CY051886
A/Texas/42191647/2009	pdm2009	Human	06/19/2009	FS2009			CY052236					CY052241
A/Wisconsin/629-D00725/2009	pdm2009	Human	06/04/2009	FS2009			CY051041	CY051042	CY051043		CY051045
A/Wisconsin/629-D01152/2009	pdm2009	Human	06/15/2009	FS2009			CY051137		CY051139	CY051140	CY051141
A/Wisconsin/629-D01734/2009	pdm2009	Human	06/16/2009	FS2009			CY051145	CY051146			CY051149	CY051150
A/Wisconsin/629-D01903/2009	pdm2009	Human	06/05/2009	FS2009			CY050993	CY050994	CY050995			CY050998
A/Wisconsin/629-S0186/2009	pdm2009	Human	06/08/2009	FS2009			CY051297	CY051298				CY051302
A/Wisconsin/629-S0201/2009	pdm2009	Human	06/08/2009	FS2009			CY051313	CY051314	CY051315	CY051316		CY051318
A/Wisconsin/629-S0314/2009	pdm2009	Human	06/16/2009	FS2009			CY051465		CY051467
A/Argentina/19656/2009	pdm2009	Human	06/18/2009	FS2009				HM569694	HM569695	HM569696	HM569697
A/Argentina/9333/2009	pdm2009	Human	06/23/2009	FS2009				CY047892		CY047890	CY047889
A/Argentina/HNRG33/2009	pdm2009	Human	06/24/2009	FS2009				CY074028		CY074027	CY074026	CY074025
A/Boston/133/2009	pdm2009	Human	06/18/2009	FS2009				CY064631			CY064634
A/Brownsville/43H/2009	pdm2009	Human	06/02/2009	FS2009				CY053304
A/Chile/2909/2009	pdm2009	Human	06/25/2009	FS2009				CY075254		CY075256	CY075257
A/England/389/2009	pdm2009	Human	06/03/2009	FS2009				CY065599		CY065597		CY065595
A/Ireland/7/2009	pdm2009	Human	06/01/2009	FS2009				HM567817
A/Italy/85/2009	pdm2009	Human	06/14/2009	FS2009				GQ351291	GQ351294	GQ351289
A/Iwate/3/2009	pdm2009	Human	06/24/2009	FS2009				GU138913	GU136005
A/Lyon/969/2009	pdm2009	Human	06/01/2009	FS2009				KC800980	KC800982	KC800979	KC800978	KC800977
A/New_York/4402/2009	pdm2009	Human	06/21/2009	FS2009				CY051538			CY051541
A/New_Zealand/1212d/2009	pdm2009	Human	06/14/2009	FS2009				KJ130181	KJ130184		KJ130178	KJ130177
A/Paris/2709/2009	pdm2009	Human	06/02/2009	FS2009				GQ329095		GQ329097		GQ329099
A/Saitama/85/2009	pdm2009	Human	06/29/2009	FS2009				GU138926		GU138960	GU136050
A/San_Diego/WR1640P/2009	pdm2009	Human	06/30/2009	FS2009				CY073419			CY073416	CY073415
A/San_Diego/WRAIR1643P/2009	pdm2009	Human	06/04/2009	FS2009				CY083265		CY083263
A/Scotland/Glasgow_413848/2009	pdm2009	Human	06/03/2009	FS2009				CY107622		CY107620
A/Singapore/DMS1/2009	pdm2009	Human	06/12/2009	FS2009				KT181191			KT180335	KT180549
A/Singapore/ON380/2009	pdm2009	Human	06/23/2009	FS2009				CY049293		CY049291
A/Singapore/ON384/2009	pdm2009	Human	06/23/2009	FS2009				CY049301		CY049299
A/Singapore/ON392/2009	pdm2009	Human	06/23/2009	FS2009				CY123954			CY123951	CY123950
A/Singapore/ON478/2009	pdm2009	Human	06/25/2009	FS2009				CY049325		CY049323	CY049322
A/Singapore/ON575/2009	pdm2009	Human	06/26/2009	FS2009				CY049405		CY049403
A/Singapore/ON590/2009	pdm2009	Human	06/26/2009	FS2009				CY049181		CY049179
A/Singapore/ON594/2009	pdm2009	Human	06/26/2009	FS2009				CY049189		CY049187
A/Singapore/ON621/2009	pdm2009	Human	06/27/2009	FS2009				CY049197		CY049195		CY049193
A/Singapore/ON628/2009	pdm2009	Human	06/27/2009	FS2009				CY049205
A/Singapore/ON639/2009	pdm2009	Human	06/27/2009	FS2009				CY049221	CY049224
A/Texas/42132413/2009	pdm2009	Human	06/13/2009	FS2009				CY052317		CY052319	CY052320	CY052321
A/Texas/42151049/2009	pdm2009	Human	06/15/2009	FS2009				CY052277			CY052280
A/Texas/42211898/2009	pdm2009	Human	06/21/2009	FS2009				CY052333				CY052337
A/Texas/42221280/2009	pdm2009	Human	06/22/2009	FS2009				CY052261	CY052262			CY052265
A/Wisconsin/629-D00541/2009	pdm2009	Human	06/16/2009	FS2009				CY051162
A/Wisconsin/629-D02024/2009	pdm2009	Human	06/22/2009	FS2009				CY051202		CY051204	CY051205
A/Wisconsin/629-D02294/2009	pdm2009	Human	06/21/2009	FS2009				CY089971			CY089974
A/Wisconsin/629-S0197/2009	pdm2009	Human	06/08/2009	FS2009				CY051306			CY051309
A/Wisconsin/629-S0202/2009	pdm2009	Human	06/08/2009	FS2009				CY051322		CY051324	CY051325
A/Wisconsin/629-S0254/2009	pdm2009	Human	06/10/2009	FS2009				CY051386		CY051388	CY051389	CY051390
A/Wisconsin/629-S0280/2009	pdm2009	Human	06/15/2009	FS2009				CY051418		CY051420
A/Wisconsin/629-S0293/2009	pdm2009	Human	06/15/2009	FS2009				CY051434			CY051437	CY051438
A/Argentina/HNRG83/2009	pdm2009	Human	06/17/2009	FS2009					CY074075	CY074071	CY074070	CY074069
A/Boston/108/2009	pdm2009	Human	06/16/2009	FS2009					CY064488	CY064489	CY064490
A/Boston/113/2009	pdm2009	Human	06/15/2009	FS2009					CY063506
A/Boston/117/2009	pdm2009	Human	06/26/2009	FS2009					CY064520			CY064523
A/Boston/118/2009	pdm2009	Human	06/20/2009	FS2009					CY064528	CY064529	CY064530	CY064531
A/Boston/122/2009	pdm2009	Human	06/22/2009	FS2009					CY064552	CY064553		CY064555
A/Boston/136/2009	pdm2009	Human	06/26/2009	FS2009					CY064899		CY064901	CY064902
A/Caen/2716/2009	pdm2009	Human	06/02/2009	FS2009					GQ329073	GQ329074
A/Chiba-C/48/2009	pdm2009	Human	06/02/2009	FS2009					GU135997	GU138937
A/Chile/3242/2009	pdm2009	Human	06/30/2009	FS2009					CY075311	CY075312
A/England/383/2009	pdm2009	Human	06/01/2009	FS2009					CY069889		CY069883
A/England/385/2009	pdm2009	Human	06/01/2009	FS2009					CY065578	CY065573
A/England/419/2009	pdm2009	Human	06/05/2009	FS2009					CY065682		CY065676
A/England/425/2009	pdm2009	Human	06/03/2009	FS2009					CY069936		CY069930
A/England/430/2009	pdm2009	Human	06/05/2009	FS2009					CY065706		CY065700
A/England/92880002/2009	pdm2009	Human	06/23/2009	FS2009					JX625415
A/Fukuoka-C/2/2009	pdm2009	Human	06/07/2009	FS2009					GQ334334
A/Hiroshima/216/2009	pdm2009	Human	06/30/2009	FS2009					GU136003	GU138943	GU136033	GU136066
A/Houston/24OS/2009	pdm2009	Human	06/26/2009	FS2009					CY053170	CY053171		CY053173
A/Iwate/1/2009	pdm2009	Human	06/09/2009	FS2009					GQ375884
A/Kanagawa/140/2009	pdm2009	Human	06/18/2009	FS2009					GU136007	GU138948	GU136038	GU136071
A/Scotland/Paisley_417557/2009	pdm2009	Human	06/17/2009	FS2009					CY107197		CY107191
A/Shiga/3/2009	pdm2009	Human	06/06/2009	FS2009					GQ324568			GQ324571
A/Shizuoka/759/2009	pdm2009	Human	06/02/2009	FS2009					GQ334350	GQ334351		GQ334352
A/Silver_Spring/WRAIRSP510P20/2009	pdm2009	Human	06/18/2009	FS2009					CY073298		CY073292	CY073291
A/Singapore/DMS5/2009	pdm2009	Human	06/24/2009	FS2009					KT181835
A/Singapore/DMS547/2009	pdm2009	Human	06/23/2009	FS2009					KT181984			KT180700
A/Singapore/ON406/2009	pdm2009	Human	06/22/2009	FS2009					CY123972
A/Singapore/ON547/2009	pdm2009	Human	06/26/2009	FS2009					CY124024	CY124019	CY124018
A/Texas/42114261/2009	pdm2009	Human	06/11/2009	FS2009					CY051891	CY051892	CY051893	CY051894
A/Texas/42254309/2009	pdm2009	Human	06/25/2009	FS2009					CY052310
A/Wisconsin/629-D00374/2009	pdm2009	Human	06/01/2009	FS2009					CY050947		CY050949
A/Wisconsin/629-D00889/2009	pdm2009	Human	06/15/2009	FS2009					CY089932		CY089934
A/Wisconsin/629-S0235/2009	pdm2009	Human	06/10/2009	FS2009					CY090004
A/Yokohama/1/2009	pdm2009	Human	06/09/2009	FS2009					GQ324580
A/Aichi/202/2009	pdm2009	Human	06/16/2009	FS2009						GU138936	GU136026	GU136059
A/Argentina/7980/2009	pdm2009	Human	06/17/2009	FS2009						CY047818		CY047816
A/Argentina/8019/2009	pdm2009	Human	06/18/2009	FS2009						CY047826	CY047825	CY047824
A/Argentina/9004/2009	pdm2009	Human	06/20/2009	FS2009						CY047874		CY047872
A/Argentina/9452/2009	pdm2009	Human	06/22/2009	FS2009						CY047906
A/Argentina/9576/2009	pdm2009	Human	06/24/2009	FS2009						CY047914		CY047912
A/Boston/139/2009	pdm2009	Human	06/17/2009	FS2009						CY089730	CY089731
A/Boston/140/2009	pdm2009	Human	06/22/2009	FS2009						CY064673	CY064674	CY064675
A/Boston/152/2009	pdm2009	Human	06/29/2009	FS2009						CY063563	CY063564	CY063565
A/Chile/2362/2009	pdm2009	Human	06/22/2009	FS2009						CY075248		CY075250
A/Chile/3295/2009	pdm2009	Human	06/30/2009	FS2009						CY075328		CY075330
A/England/377/2009	pdm2009	Human	06/02/2009	FS2009						HM567751	HM567750	HM567749
A/England/391/2009	pdm2009	Human	06/02/2009	FS2009						HM567775	HM567774	HM567773
A/England/418/2009	pdm2009	Human	06/05/2009	FS2009						CY065669		CY065667
A/England/428/2009	pdm2009	Human	06/04/2009	FS2009						CY065693
A/England/443/2009	pdm2009	Human	06/05/2009	FS2009						HM567919
A/Houston/16OS/2009	pdm2009	Human	06/11/2009	FS2009						CY053116	CY053117
A/Kagoshima/1/2009	pdm2009	Human	06/13/2009	FS2009						GQ365441
A/Managua/109.01/2009	pdm2009	Human	06/13/2009	FS2009						CY057219	CY057220
A/Managua/167.01/2009	pdm2009	Human	06/11/2009	FS2009						CY057211	CY057212
A/Managua/2652.01/2009	pdm2009	Human	06/05/2009	FS2009						CY072915
A/Managua/3119.01/2009	pdm2009	Human	06/01/2009	FS2009						CY056392	CY056393	CY056394
A/Managua/4016.02/2009	pdm2009	Human	06/05/2009	FS2009						CY058169	CY058170
A/Managua/462.01/2009	pdm2009	Human	06/26/2009	FS2009						CY058545		CY058547
A/Managua/5586.01/2009	pdm2009	Human	06/30/2009	FS2009						CY058193	CY058194	CY058195
A/Managua/611.01/2009	pdm2009	Human	06/25/2009	FS2009						CY057227	CY057228
A/Managua/WRAIR8964F/2009	pdm2009	Human	06/06/2009	FS2009						CY083598	CY083597	CY083596
A/New_York/3803/2009	pdm2009	Human	06/02/2009	FS2009						CY045026		CY045028
A/New_York/3976/2009	pdm2009	Human	06/08/2009	FS2009						CY052135		CY052137
A/New_York/4691/2009	pdm2009	Human	06/30/2009	FS2009						CY051652	CY051653	CY051654
A/New_Zealand/1212f/2009	pdm2009	Human	06/14/2009	FS2009						KJ130187	KJ130186
A/Ontario/156785/2009	pdm2009	Human	06/08/2009	FS2009						CY076794		CY076792
A/Prague/197-81395/2009	pdm2009	Human	06/27/2009	FS2009						GU290046	GU290045	GU290044
A/San_Diego/WR1627P/2009	pdm2009	Human	06/13/2009	FS2009						CY073333
A/Scotland/Glasgow_419707/2009	pdm2009	Human	06/17/2009	FS2009						CY107660
A/Shenzhen/61/2009	pdm2009	Human	06/09/2009	FS2009						CY095827
A/Singapore/ON580/2009	pdm2009	Human	06/27/2009	FS2009						CY124034
A/Singapore/ON588/2009	pdm2009	Human	06/26/2009	FS2009						CY049171
A/Texas/42192947/2009	pdm2009	Human	06/19/2009	FS2009						CY052420		CY052422
A/Utah/11/2009	pdm2009	Human	06/14/2009	FS2009						GQ457466	GQ457468	GQ457467
A/Wisconsin/629-D01199/2009	pdm2009	Human	06/09/2009	FS2009						CY051244	CY051245
A/Wisconsin/629-D02404/2009	pdm2009	Human	06/19/2009	FS2009						CY089965
A/Argentina/9711/2009	pdm2009	Human	06/23/2009	FS2009							CY047961	CY047960
A/Argentina/HNRG45/2009	pdm2009	Human	06/16/2009	FS2009							CY074041
A/England/399/2009	pdm2009	Human	06/03/2009	FS2009							HM567790
A/England/402/2009	pdm2009	Human	06/01/2009	FS2009							CY065644	CY065643
A/England/417/2009	pdm2009	Human	06/05/2009	FS2009							CY069922
A/England/432/2009	pdm2009	Human	06/05/2009	FS2009							HM567894
A/England/433/2009	pdm2009	Human	06/05/2009	FS2009							CY065716
A/Managua/1455.01/2009	pdm2009	Human	06/06/2009	FS2009							CY058090
A/New_Bern/WR0670/2009	pdm2009	Human	06/14/2009	FS2009							CY049921	CY049920
A/New_York/4074/2009	pdm2009	Human	06/10/2009	FS2009							CY045221	CY045222
A/New_York/4400/2009	pdm2009	Human	06/25/2009	FS2009							CY051533	CY051534
A/Texas/42103399/2009	pdm2009	Human	06/10/2009	FS2009							CY052304	CY052305
A/Texas/42152486/2009	pdm2009	Human	06/15/2009	FS2009							CY051821	CY051822
A/Texas/42201798/2009	pdm2009	Human	06/20/2009	FS2009							CY052248	CY052249
A/Texas/42201824/2009	pdm2009	Human	06/20/2009	FS2009							CY051869
A/Wisconsin/629-D00101/2009	pdm2009	Human	06/08/2009	FS2009							CY051069	CY051070
A/Wisconsin/629-D00744/2009	pdm2009	Human	06/16/2009	FS2009							CY089942
A/Wisconsin/629-D01326/2009	pdm2009	Human	06/11/2009	FS2009							CY051085	CY051086
A/Wisconsin/629-S0148/2009	pdm2009	Human	06/02/2009	FS2009							CY051285	CY051286
A/Wisconsin/629-S0173/2009	pdm2009	Human	06/04/2009	FS2009							CY051293
A/Wisconsin/629-S0222/2009	pdm2009	Human	06/09/2009	FS2009							CY051349
A/Wisconsin/629-S0226/2009	pdm2009	Human	06/09/2009	FS2009							CY051357
A/Argentina/HNRG105/2009	pdm2009	Human	06/24/2009	FS2009								CY073979
A/England/360/2009	pdm2009	Human	06/01/2009	FS2009								HM567701
A/England/436/2009	pdm2009	Human	06/05/2009	FS2009								HM567909
A/Managua/1637.01/2009	pdm2009	Human	06/13/2009	FS2009								CY058123
A/Silver_Spring/WRAIRSP510P12/2009	pdm2009	Human	06/18/2009	FS2009								CY073267
A/Wisconsin/629-S0203/2009	pdm2009	Human	06/08/2009	FS2009								CY051334
A/Wisconsin/629-S0220/2009	pdm2009	Human	06/09/2009	FS2009								CY051342
A/ENG/675/2009	pdm2009	Human	07/2009_(Day_unknown)	FS2009	EPI_ISL_76174	EPI_ISL_76174	EPI_ISL_76174	EPI_ISL_76174	EPI_ISL_76174	EPI_ISL_76174	EPI_ISL_76174	EPI_ISL_76174
A/ENG/634/2009	pdm2009	Human	07/2009_(Day_unknown)	FS2009	EPI_ISL_76173	EPI_ISL_76173	EPI_ISL_76173	EPI_ISL_76173	EPI_ISL_76173	EPI_ISL_76173	EPI_ISL_76173	EPI_ISL_76173
A/ENG/92860032/2009	pdm2009	Human	07/2009_(Day_unknown)	FS2009	EPI_ISL_76172	EPI_ISL_76172	EPI_ISL_76172	EPI_ISL_76172	EPI_ISL_76172	EPI_ISL_76172	EPI_ISL_76172	EPI_ISL_76172
A/PERTH/265/2009	pdm2009	Human	07/24/2009	FS2009	EPI_ISL_61990	EPI_ISL_61990	EPI_ISL_61990	EPI_ISL_61990	EPI_ISL_61990	EPI_ISL_61990	EPI_ISL_61990	EPI_ISL_61990
A/El_Salvador/1644/2009	pdm2009	Human	07/16/2009	FS2009	EPI_ISL_62236	EPI_ISL_62236	EPI_ISL_62236	EPI_ISL_62236	EPI_ISL_62236	EPI_ISL_62236	EPI_ISL_62236	EPI_ISL_62236
A/El_Salvador/1553/2009	pdm2009	Human	07/14/2009	FS2009	EPI_ISL_62235	EPI_ISL_62235	EPI_ISL_62235	EPI_ISL_62235	EPI_ISL_62235	EPI_ISL_62235	EPI_ISL_62235	EPI_ISL_62235
A/El_Salvador/1414/2009	pdm2009	Human	07/09/2009	FS2009	EPI_ISL_62233	EPI_ISL_62233	EPI_ISL_62233	EPI_ISL_62233	EPI_ISL_62233	EPI_ISL_62233	EPI_ISL_62233	EPI_ISL_62233
A/Costa_Rica/3149/2009	pdm2009	Human	07/13/2009	FS2009	EPI_ISL_64988	EPI_ISL_64988	EPI_ISL_64988	EPI_ISL_64988	EPI_ISL_64988	EPI_ISL_64988	EPI_ISL_64988	EPI_ISL_64988
A/Costa_Rica/4635/2009	pdm2009	Human	07/22/2009	FS2009	EPI_ISL_62225	EPI_ISL_62225	EPI_ISL_62225	EPI_ISL_62225	EPI_ISL_62225	EPI_ISL_62225	EPI_ISL_62225	EPI_ISL_62225
A/Costa_Rica/3896/2009	pdm2009	Human	07/17/2009	FS2009	EPI_ISL_62224	EPI_ISL_62224	EPI_ISL_62224	EPI_ISL_62224	EPI_ISL_62224	EPI_ISL_62224	EPI_ISL_62224	EPI_ISL_62224
A/TASMANIA/2004/2009	pdm2009	Human	07/05/2009	FS2009	EPI_ISL_129743	EPI_ISL_129743	EPI_ISL_129743	EPI_ISL_129743	EPI_ISL_129743	EPI_ISL_129743	EPI_ISL_129743	EPI_ISL_129743
A/Utah/20/2009	pdm2009	Human	07/25/2009	FS2009	EPI_ISL_60828	EPI_ISL_60828	EPI_ISL_60828	EPI_ISL_60828	EPI_ISL_60828	EPI_ISL_60828	EPI_ISL_60828	EPI_ISL_60828
A/Seychelles/106/2009	pdm2009	Human	07/02/2009	FS2009	EPI_ISL_35021	EPI_ISL_35021	EPI_ISL_35021	EPI_ISL_35021	EPI_ISL_35021	EPI_ISL_35021	EPI_ISL_35021	EPI_ISL_35021
A/Kenya/126/2009	pdm2009	Human	07/07/2009	FS2009	EPI_ISL_35013	EPI_ISL_35013	EPI_ISL_35013	EPI_ISL_35013	EPI_ISL_35013	EPI_ISL_35013	EPI_ISL_35013	EPI_ISL_35013
A/Saudi_Arabia/4285/2009	pdm2009	Human	07/29/2009	FS2009	EPI_ISL_65024	EPI_ISL_65024	EPI_ISL_65024	EPI_ISL_65024	EPI_ISL_65024	EPI_ISL_65024	EPI_ISL_65024	EPI_ISL_65024
A/Uruguay/755/2009	pdm2009	Human	07/22/2009	FS2009	EPI_ISL_35025	EPI_ISL_35025	EPI_ISL_35025	EPI_ISL_35025	EPI_ISL_35025	EPI_ISL_35025	EPI_ISL_35025	EPI_ISL_35025
A/Brazil/764/2009	pdm2009	Human	07/01/2009	FS2009	EPI_ISL_35003	EPI_ISL_35003	EPI_ISL_35003	EPI_ISL_35003	EPI_ISL_35003	EPI_ISL_35003	EPI_ISL_35003	EPI_ISL_35003
A/Georgia/08/2009	pdm2009	Human	07/06/2009	FS2009	EPI_ISL_71372	EPI_ISL_71372	EPI_ISL_71372	EPI_ISL_71372	EPI_ISL_71372	EPI_ISL_71372	EPI_ISL_71372	EPI_ISL_71372
A/Rhode_Island/07/2009	pdm2009	Human	07/01/2009	FS2009	EPI_ISL_35019	EPI_ISL_35019	EPI_ISL_35019	EPI_ISL_35019	EPI_ISL_35019	EPI_ISL_35019	EPI_ISL_35019	EPI_ISL_35019
A/Chile/1579/2009	pdm2009	Human	07/05/2009	FS2009	EPI_ISL_64985	EPI_ISL_64985	EPI_ISL_64985	EPI_ISL_64985	EPI_ISL_64985	EPI_ISL_64985	EPI_ISL_64985	EPI_ISL_64985
A/Hunan/SWL18/2009	pdm2009	Human	07/14/2009	FS2009	EPI_ISL_73583	EPI_ISL_73583	EPI_ISL_73583	EPI_ISL_73583	EPI_ISL_73583	EPI_ISL_73583	EPI_ISL_73583	EPI_ISL_73583
A/Jiangxi/SWL8/2009	pdm2009	Human	07/12/2009	FS2009	EPI_ISL_73582	EPI_ISL_73582	EPI_ISL_73582	EPI_ISL_73582	EPI_ISL_73582	EPI_ISL_73582	EPI_ISL_73582	EPI_ISL_73582
A/Henan/SWL14/2009	pdm2009	Human	07/17/2009	FS2009	EPI_ISL_73581	EPI_ISL_73581	EPI_ISL_73581	EPI_ISL_73581	EPI_ISL_73581	EPI_ISL_73581	EPI_ISL_73581	EPI_ISL_73581
A/Hainan/SWL14/2009	pdm2009	Human	07/03/2009	FS2009	EPI_ISL_73580	EPI_ISL_73580	EPI_ISL_73580	EPI_ISL_73580	EPI_ISL_73580	EPI_ISL_73580	EPI_ISL_73580	EPI_ISL_73580
A/Jiangxi/SWL2/2009	pdm2009	Human	07/06/2009	FS2009	EPI_ISL_73579	EPI_ISL_73579	EPI_ISL_73579	EPI_ISL_73579	EPI_ISL_73579	EPI_ISL_73579	EPI_ISL_73579	EPI_ISL_73579
A/Heilongjiang/SWL1/2009	pdm2009	Human	07/13/2009	FS2009	EPI_ISL_73577	EPI_ISL_73577	EPI_ISL_73577	EPI_ISL_73577	EPI_ISL_73577	EPI_ISL_73577	EPI_ISL_73577	EPI_ISL_73577
A/YAMANASHI/260/2009	pdm2009	Human	07/23/2009	FS2009	EPI_ISL_64579	EPI_ISL_64579	EPI_ISL_64579	EPI_ISL_64579	EPI_ISL_64579	EPI_ISL_64579	EPI_ISL_64579	EPI_ISL_64579
A/YAMAGUCHI/52/2009	pdm2009	Human	07/24/2009	FS2009	EPI_ISL_64576	EPI_ISL_64576	EPI_ISL_64576	EPI_ISL_64576	EPI_ISL_64576	EPI_ISL_64576	EPI_ISL_64576	EPI_ISL_64576
A/WAKAYAMA/78/2009	pdm2009	Human	07/23/2009	FS2009	EPI_ISL_64573	EPI_ISL_64573	EPI_ISL_64573	EPI_ISL_64573	EPI_ISL_64573	EPI_ISL_64573	EPI_ISL_64573	EPI_ISL_64573
A/WAKAYAMA/54/2009	pdm2009	Human	07/04/2009	FS2009	EPI_ISL_64572	EPI_ISL_64572	EPI_ISL_64572	EPI_ISL_64572	EPI_ISL_64572	EPI_ISL_64572	EPI_ISL_64572	EPI_ISL_64572
A/TOCHIGI/154/2009	pdm2009	Human	07/23/2009	FS2009	EPI_ISL_64571	EPI_ISL_64571	EPI_ISL_64571	EPI_ISL_64571	EPI_ISL_64571	EPI_ISL_64571	EPI_ISL_64571	EPI_ISL_64571
A/SHIZUOKA/851/2009	pdm2009	Human	07/27/2009	FS2009	EPI_ISL_64570	EPI_ISL_64570	EPI_ISL_64570	EPI_ISL_64570	EPI_ISL_64570	EPI_ISL_64570	EPI_ISL_64570	EPI_ISL_64570
A/SHIZUOKA/832/2009	pdm2009	Human	07/14/2009	FS2009	EPI_ISL_64569	EPI_ISL_64569	EPI_ISL_64569	EPI_ISL_64569	EPI_ISL_64569	EPI_ISL_64569	EPI_ISL_64569	EPI_ISL_64569
A/SHIMANE/1010/2009	pdm2009	Human	07/28/2009	FS2009	EPI_ISL_64566	EPI_ISL_64566	EPI_ISL_64566	EPI_ISL_64566	EPI_ISL_64566	EPI_ISL_64566	EPI_ISL_64566	EPI_ISL_64566
A/SHIMANE/1004/2009	pdm2009	Human	07/08/2009	FS2009	EPI_ISL_64565	EPI_ISL_64565	EPI_ISL_64565	EPI_ISL_64565	EPI_ISL_64565	EPI_ISL_64565	EPI_ISL_64565	EPI_ISL_64565
A/OITA/40/2009	pdm2009	Human	07/12/2009	FS2009	EPI_ISL_64552	EPI_ISL_64552	EPI_ISL_64552	EPI_ISL_64552	EPI_ISL_64552	EPI_ISL_64552	EPI_ISL_64552	EPI_ISL_64552
A/OITA/37/2009	pdm2009	Human	07/03/2009	FS2009	EPI_ISL_64551	EPI_ISL_64551	EPI_ISL_64551	EPI_ISL_64551	EPI_ISL_64551	EPI_ISL_64551	EPI_ISL_64551	EPI_ISL_64551
A/OITA/126/2009	pdm2009	Human	07/16/2009	FS2009	EPI_ISL_64550	EPI_ISL_64550	EPI_ISL_64550	EPI_ISL_64550	EPI_ISL_64550	EPI_ISL_64550	EPI_ISL_64550	EPI_ISL_64550
A/NIIGATA/805/2009	pdm2009	Human	07/22/2009	FS2009	EPI_ISL_64548	EPI_ISL_64548	EPI_ISL_64548	EPI_ISL_64548	EPI_ISL_64548	EPI_ISL_64548	EPI_ISL_64548	EPI_ISL_64548
A/NAGANO-C/40/2009	pdm2009	Human	07/23/2009	FS2009	EPI_ISL_64543	EPI_ISL_64543	EPI_ISL_64543	EPI_ISL_64543	EPI_ISL_64543	EPI_ISL_64543	EPI_ISL_64543	EPI_ISL_64543
A/NAGANO-C/34/2009	pdm2009	Human	07/15/2009	FS2009	EPI_ISL_64542	EPI_ISL_64542	EPI_ISL_64542	EPI_ISL_64542	EPI_ISL_64542	EPI_ISL_64542	EPI_ISL_64542	EPI_ISL_64542
A/Laos/JP1432/2009	pdm2009	Human	07/20/2009	FS2009	EPI_ISL_64534	EPI_ISL_64534	EPI_ISL_64534	EPI_ISL_64534	EPI_ISL_64534	EPI_ISL_64534	EPI_ISL_64534	EPI_ISL_64534
A/Laos/JP1424/2009	pdm2009	Human	07/19/2009	FS2009	EPI_ISL_64533	EPI_ISL_64533	EPI_ISL_64533	EPI_ISL_64533	EPI_ISL_64533	EPI_ISL_64533	EPI_ISL_64533	EPI_ISL_64533
A/Laos/JP1422/2009	pdm2009	Human	07/19/2009	FS2009	EPI_ISL_64532	EPI_ISL_64532	EPI_ISL_64532	EPI_ISL_64532	EPI_ISL_64532	EPI_ISL_64532	EPI_ISL_64532	EPI_ISL_64532
A/Laos/JP1388/2009	pdm2009	Human	07/17/2009	FS2009	EPI_ISL_64531	EPI_ISL_64531	EPI_ISL_64531	EPI_ISL_64531	EPI_ISL_64531	EPI_ISL_64531	EPI_ISL_64531	EPI_ISL_64531
A/Laos/JP1383/2009	pdm2009	Human	07/17/2009	FS2009	EPI_ISL_64530	EPI_ISL_64530	EPI_ISL_64530	EPI_ISL_64530	EPI_ISL_64530	EPI_ISL_64530	EPI_ISL_64530	EPI_ISL_64530
A/Laos/JP1375/2009	pdm2009	Human	07/13/2009	FS2009	EPI_ISL_64529	EPI_ISL_64529	EPI_ISL_64529	EPI_ISL_64529	EPI_ISL_64529	EPI_ISL_64529	EPI_ISL_64529	EPI_ISL_64529
A/Laos/JP1294/2009	pdm2009	Human	07/14/2009	FS2009	EPI_ISL_64528	EPI_ISL_64528	EPI_ISL_64528	EPI_ISL_64528	EPI_ISL_64528	EPI_ISL_64528	EPI_ISL_64528	EPI_ISL_64528
A/Laos/JP1291/2009	pdm2009	Human	07/14/2009	FS2009	EPI_ISL_64527	EPI_ISL_64527	EPI_ISL_64527	EPI_ISL_64527	EPI_ISL_64527	EPI_ISL_64527	EPI_ISL_64527	EPI_ISL_64527
A/Laos/JP1252/2009	pdm2009	Human	07/11/2009	FS2009	EPI_ISL_64526	EPI_ISL_64526	EPI_ISL_64526	EPI_ISL_64526	EPI_ISL_64526	EPI_ISL_64526	EPI_ISL_64526	EPI_ISL_64526
A/Laos/JP1251/2009	pdm2009	Human	07/11/2009	FS2009	EPI_ISL_64525	EPI_ISL_64525	EPI_ISL_64525	EPI_ISL_64525	EPI_ISL_64525	EPI_ISL_64525	EPI_ISL_64525	EPI_ISL_64525
A/Laos/JP1239/2009	pdm2009	Human	07/10/2009	FS2009	EPI_ISL_64524	EPI_ISL_64524	EPI_ISL_64524	EPI_ISL_64524	EPI_ISL_64524	EPI_ISL_64524	EPI_ISL_64524	EPI_ISL_64524
A/Laos/JP1157/2009	pdm2009	Human	07/09/2009	FS2009	EPI_ISL_64523	EPI_ISL_64523	EPI_ISL_64523	EPI_ISL_64523	EPI_ISL_64523	EPI_ISL_64523	EPI_ISL_64523	EPI_ISL_64523
A/Laos/JP1155/2009	pdm2009	Human	07/07/2009	FS2009	EPI_ISL_64522	EPI_ISL_64522	EPI_ISL_64522	EPI_ISL_64522	EPI_ISL_64522	EPI_ISL_64522	EPI_ISL_64522	EPI_ISL_64522
A/Laos/JP1139/2009	pdm2009	Human	07/03/2009	FS2009	EPI_ISL_64521	EPI_ISL_64521	EPI_ISL_64521	EPI_ISL_64521	EPI_ISL_64521	EPI_ISL_64521	EPI_ISL_64521	EPI_ISL_64521
A/Laos/JP1121/2009	pdm2009	Human	07/02/2009	FS2009	EPI_ISL_64520	EPI_ISL_64520	EPI_ISL_64520	EPI_ISL_64520	EPI_ISL_64520	EPI_ISL_64520	EPI_ISL_64520	EPI_ISL_64520
A/KAWASAKI/105/2009	pdm2009	Human	07/20/2009	FS2009	EPI_ISL_64512	EPI_ISL_64512	EPI_ISL_64512	EPI_ISL_64512	EPI_ISL_64512	EPI_ISL_64512	EPI_ISL_64512	EPI_ISL_64512
A/HIROSHIMA/239/2009	pdm2009	Human	07/20/2009	FS2009	EPI_ISL_64505	EPI_ISL_64505	EPI_ISL_64505	EPI_ISL_64505	EPI_ISL_64505	EPI_ISL_64505	EPI_ISL_64505	EPI_ISL_64505
A/HIROSHIMA-C/242/2009	pdm2009	Human	07/16/2009	FS2009	EPI_ISL_64504	EPI_ISL_64504	EPI_ISL_64504	EPI_ISL_64504	EPI_ISL_64504	EPI_ISL_64504	EPI_ISL_64504	EPI_ISL_64504
A/GUNMA/82/2009	pdm2009	Human	07/14/2009	FS2009	EPI_ISL_64502	EPI_ISL_64502	EPI_ISL_64502	EPI_ISL_64502	EPI_ISL_64502	EPI_ISL_64502	EPI_ISL_64502	EPI_ISL_64502
A/FUKUI/73/2009	pdm2009	Human	07/17/2009	FS2009	EPI_ISL_64498	EPI_ISL_64498	EPI_ISL_64498	EPI_ISL_64498	EPI_ISL_64498	EPI_ISL_64498	EPI_ISL_64498	EPI_ISL_64498
A/FUKUI/69/2009	pdm2009	Human	07/04/2009	FS2009	EPI_ISL_64497	EPI_ISL_64497	EPI_ISL_64497	EPI_ISL_64497	EPI_ISL_64497	EPI_ISL_64497	EPI_ISL_64497	EPI_ISL_64497
A/CHIBA-C/62/2009	pdm2009	Human	07/22/2009	FS2009	EPI_ISL_64496	EPI_ISL_64496	EPI_ISL_64496	EPI_ISL_64496	EPI_ISL_64496	EPI_ISL_64496	EPI_ISL_64496	EPI_ISL_64496
A/AICHI/237/2009	pdm2009	Human	07/17/2009	FS2009	EPI_ISL_64494	EPI_ISL_64494	EPI_ISL_64494	EPI_ISL_64494	EPI_ISL_64494	EPI_ISL_64494	EPI_ISL_64494	EPI_ISL_64494
A/Tanzania/88/2009	pdm2009	Human	07/2009_(Day_unknown)	FS2009	EPI_ISL_35022	EPI_ISL_35022	EPI_ISL_35022	EPI_ISL_35022	EPI_ISL_35022	EPI_ISL_35022	EPI_ISL_35022	EPI_ISL_35022
A/Indiana/17/2009	pdm2009	Human	07/2009_(Day_unknown)	FS2009	EPI_ISL_35010	EPI_ISL_35010	EPI_ISL_35010	EPI_ISL_35010	EPI_ISL_35010	EPI_ISL_35010	EPI_ISL_35010	EPI_ISL_35010
A/Indonesia/NIHRD3334/2009	pdm2009	Human	07/2009_(Day_unknown)	FS2009	EPI_ISL_245420	EPI_ISL_245420	EPI_ISL_245420	EPI_ISL_245420	EPI_ISL_245420	EPI_ISL_245420	EPI_ISL_245420	EPI_ISL_245420
A/Indonesia/NIHRD3305/2009	pdm2009	Human	07/2009_(Day_unknown)	FS2009	EPI_ISL_245419	EPI_ISL_245419	EPI_ISL_245419	EPI_ISL_245419	EPI_ISL_245419	EPI_ISL_245419	EPI_ISL_245419	EPI_ISL_245419
A/Indonesia/NIHRD3126/2009	pdm2009	Human	07/2009_(Day_unknown)	FS2009	EPI_ISL_245418	EPI_ISL_245418	EPI_ISL_245418	EPI_ISL_245418	EPI_ISL_245418	EPI_ISL_245418	EPI_ISL_245418	EPI_ISL_245418
A/Indonesia/NIHRD3114/2009	pdm2009	Human	07/2009_(Day_unknown)	FS2009	EPI_ISL_245417	EPI_ISL_245417	EPI_ISL_245417	EPI_ISL_245417	EPI_ISL_245417	EPI_ISL_245417	EPI_ISL_245417	EPI_ISL_245417
A/Indonesia/NIHRD2675/2009	pdm2009	Human	07/2009_(Day_unknown)	FS2009	EPI_ISL_245416	EPI_ISL_245416	EPI_ISL_245416	EPI_ISL_245416	EPI_ISL_245416	EPI_ISL_245416	EPI_ISL_245416	EPI_ISL_245416
A/Indonesia/NIHRD2407/2009	pdm2009	Human	07/2009_(Day_unknown)	FS2009	EPI_ISL_245415	EPI_ISL_245415	EPI_ISL_245415	EPI_ISL_245415	EPI_ISL_245415	EPI_ISL_245415	EPI_ISL_245415	EPI_ISL_245415
A/Indonesia/NIHRD1940/2009	pdm2009	Human	07/2009_(Day_unknown)	FS2009	EPI_ISL_245414	EPI_ISL_245414	EPI_ISL_245414	EPI_ISL_245414	EPI_ISL_245414	EPI_ISL_245414	EPI_ISL_245414	EPI_ISL_245414
A/Indonesia/NIHRD1931/2009	pdm2009	Human	07/2009_(Day_unknown)	FS2009	EPI_ISL_245413	EPI_ISL_245413	EPI_ISL_245413	EPI_ISL_245413	EPI_ISL_245413	EPI_ISL_245413	EPI_ISL_245413	EPI_ISL_245413
A/Indonesia/NIHRD1618/2009	pdm2009	Human	07/2009_(Day_unknown)	FS2009	EPI_ISL_245412	EPI_ISL_245412	EPI_ISL_245412	EPI_ISL_245412	EPI_ISL_245412	EPI_ISL_245412	EPI_ISL_245412	EPI_ISL_245412
A/Indonesia/NIHRD1608/2009	pdm2009	Human	07/2009_(Day_unknown)	FS2009	EPI_ISL_245411	EPI_ISL_245411	EPI_ISL_245411	EPI_ISL_245411	EPI_ISL_245411	EPI_ISL_245411	EPI_ISL_245411	EPI_ISL_245411
A/Indonesia/NIHRD1606/2009	pdm2009	Human	07/2009_(Day_unknown)	FS2009	EPI_ISL_245410	EPI_ISL_245410	EPI_ISL_245410	EPI_ISL_245410	EPI_ISL_245410	EPI_ISL_245410	EPI_ISL_245410	EPI_ISL_245410
A/Indonesia/NIHRD0850/2009	pdm2009	Human	07/2009_(Day_unknown)	FS2009	EPI_ISL_245409	EPI_ISL_245409	EPI_ISL_245409	EPI_ISL_245409	EPI_ISL_245409	EPI_ISL_245409	EPI_ISL_245409	EPI_ISL_245409
A/Indonesia/NIHRD0802/2009	pdm2009	Human	07/2009_(Day_unknown)	FS2009	EPI_ISL_245408	EPI_ISL_245408	EPI_ISL_245408	EPI_ISL_245408	EPI_ISL_245408	EPI_ISL_245408	EPI_ISL_245408	EPI_ISL_245408
A/Indonesia/NIHRD0648/2009	pdm2009	Human	07/2009_(Day_unknown)	FS2009	EPI_ISL_245407	EPI_ISL_245407	EPI_ISL_245407	EPI_ISL_245407	EPI_ISL_245407	EPI_ISL_245407	EPI_ISL_245407	EPI_ISL_245407
A/Indonesia/NIHRD0580/2009	pdm2009	Human	07/2009_(Day_unknown)	FS2009	EPI_ISL_245406	EPI_ISL_245406	EPI_ISL_245406	EPI_ISL_245406	EPI_ISL_245406	EPI_ISL_245406	EPI_ISL_245406	EPI_ISL_245406
A/Indonesia/NIHRD0566/2009	pdm2009	Human	07/2009_(Day_unknown)	FS2009	EPI_ISL_245405	EPI_ISL_245405	EPI_ISL_245405	EPI_ISL_245405	EPI_ISL_245405	EPI_ISL_245405	EPI_ISL_245405	EPI_ISL_245405
A/Indonesia/NIHRD0554/2009	pdm2009	Human	07/2009_(Day_unknown)	FS2009	EPI_ISL_245404	EPI_ISL_245404	EPI_ISL_245404	EPI_ISL_245404	EPI_ISL_245404	EPI_ISL_245404	EPI_ISL_245404	EPI_ISL_245404
A/Indonesia/NIHRD0553/2009	pdm2009	Human	07/2009_(Day_unknown)	FS2009	EPI_ISL_245403	EPI_ISL_245403	EPI_ISL_245403	EPI_ISL_245403	EPI_ISL_245403	EPI_ISL_245403	EPI_ISL_245403	EPI_ISL_245403
A/Indonesia/NIHRD0385/2009	pdm2009	Human	07/2009_(Day_unknown)	FS2009	EPI_ISL_245402	EPI_ISL_245402	EPI_ISL_245402	EPI_ISL_245402	EPI_ISL_245402	EPI_ISL_245402	EPI_ISL_245402	EPI_ISL_245402
A/Indonesia/NIHRD0377/2009	pdm2009	Human	07/2009_(Day_unknown)	FS2009	EPI_ISL_245401	EPI_ISL_245401	EPI_ISL_245401	EPI_ISL_245401	EPI_ISL_245401	EPI_ISL_245401	EPI_ISL_245401	EPI_ISL_245401
A/Alaska/30/2009	pdm2009	Human	07/08/2009	FS2009	KC782220		KC782221
A/Ancona/04/2009	pdm2009	Human	07/01/2009	FS2009	GQ421201		GQ421202
A/Ancona/05/2009	pdm2009	Human	07/12/2009	FS2009	GQ421203		GQ421204
A/Ancona/11/2009	pdm2009	Human	07/16/2009	FS2009	GU576501
A/Ancona/15/2009	pdm2009	Human	07/17/2009	FS2009	GU576502		GU576503
A/Ancona/17/2009	pdm2009	Human	07/17/2009	FS2009	GU576506
A/Ankara/03/2009	pdm2009	Human	07//2009	FS2009	GU369646
A/Ankara/05/2009	pdm2009	Human	07//2009	FS2009	GU369648
A/Arequipa/WRAIR9939F/2009	pdm2009	Human	07/06/2009	FS2009	CY083631	CY083634	CY083633	CY083632	CY083635	CY083630		CY083628
A/Argentina/14192/2009	pdm2009	Human	07/01/2009	FS2009	CY047766
A/Argentina/14591/2009	pdm2009	Human	07/01/2009	FS2009	CY047770
A/Argentina/15765/2009	pdm2009	Human	07/01/2009	FS2009	CY047772		CY047773
A/Argentina/HNRG15/2009	pdm2009	Human	07/20/2009	FS2009	CY053904			CY074008		CY074007	CY074006
A/Argentina/HNRG21/2009	pdm2009	Human	07/01/2009	FS2009	CY053919		CY053920			CY074012
A/Argentina/HNRG23/2009	pdm2009	Human	07/27/2009	FS2009	CY053922		CY053923			CY074017		CY074015
A/Argentina/HNRG66/2009	pdm2009	Human	07/10/2009	FS2009	CY074053
A/Argentina/HNRG82/2009	pdm2009	Human	07/22/2009	FS2009	CY061537					CY074065	CY074064	CY074063
A/Arizona/14/2009	pdm2009	Human	07/06/2009	FS2009	KC781606
A/Astana/830/2009	pdm2009	Human	07//2009	FS2009	GU560025
A/Astana/S1/2009	pdm2009	Human	07/27/2009	FS2009	JF789634
A/Astana/S2/2009	pdm2009	Human	07/27/2009	FS2009	JF789635		JF789631
A/Astana/S3/2009	pdm2009	Human	07/27/2009	FS2009	JF789636
A/Astana/S4/2009	pdm2009	Human	07/27/2009	FS2009	JF789637
A/Australia/1/2009	pdm2009	Human	07/16/2009	FS2009	CY055526		CY055528			CY055531	CY055532	CY055533
A/Australia/11/2009	pdm2009	Human	07/20/2009	FS2009	CY055558	CY055559	CY056245		CY055561	CY055562		CY055564
A/Australia/12/2009	pdm2009	Human	07/20/2009	FS2009	CY055565	CY055566			CY055569	CY055570	CY055571	CY055572
A/Australia/13/2009	pdm2009	Human	07/20/2009	FS2009	CY055573				CY055577	CY055578	CY055579	CY055580
A/Australia/15/2009	pdm2009	Human	07/20/2009	FS2009	CY055589		CY055591	CY055592	CY055593	CY055594	CY055595	CY055596
A/Australia/17/2009	pdm2009	Human	07/21/2009	FS2009	CY092185		CY092187	CY092188		CY092190	CY092191
A/Australia/20/2009	pdm2009	Human	07/21/2009	FS2009	CY055605		CY055607			CY055610		CY055612
A/Australia/24/2009	pdm2009	Human	07/21/2009	FS2009	CY055629				CY055633	CY055634		CY055636
A/Australia/25/2009	pdm2009	Human	07/22/2009	FS2009	CY055637		CY055639		CY055641	CY055642	CY055643	CY055644
A/Australia/26/2009	pdm2009	Human	07/22/2009	FS2009	CY055645		CY055647	CY055648	CY055649		CY055651	CY055652
A/Australia/35/2009	pdm2009	Human	07/24/2009	FS2009	CY055692		CY055694	CY055695		CY055697	CY055698
A/Australia/36/2009	pdm2009	Human	07/24/2009	FS2009	CY055700	CY055701				CY055705		CY055707
A/Australia/39/2009	pdm2009	Human	07/24/2009	FS2009	CY055716	CY055717	CY055718	CY055719		CY055721	CY055722	CY055723
A/Australia/4/2009	pdm2009	Human	07/17/2009	FS2009	CY055067		CY055069			CY055072		CY055074
A/Australia/40/2009	pdm2009	Human	07/24/2009	FS2009	CY055724		CY055726	CY055727			CY055730	CY055731
A/Australia/43/2009	pdm2009	Human	07/26/2009	FS2009	CY055740	CY055741	CY055742			CY055745	CY055746
A/Australia/45/2009	pdm2009	Human	07/27/2009	FS2009	CY055756					CY055761
A/Australia/56/2009	pdm2009	Human	07/30/2009	FS2009	CY055804		CY055806			CY055809	CY055810	CY055811
A/Australia/6/2009	pdm2009	Human	07/18/2009	FS2009	CY055075	CY055076				CY055080	CY055081
A/Australia/7/2009	pdm2009	Human	07/18/2009	FS2009	CY055534		CY055536				CY055540
A/Australia/9/2009	pdm2009	Human	07/20/2009	FS2009	CY055542		CY055544	CY055545		CY055547	CY055548	CY055549
A/Bangkok/SIMI501/2009	pdm2009	Human	07/30/2009	FS2009	KM013725			KM013769	KM013780	KM013758	KM013736
A/Boston/143/2009	pdm2009	Human	07/08/2009	FS2009	CY064692	CY064693		CY064695	CY064696	CY064697	CY064698	CY064699
A/Boston/145/2009	pdm2009	Human	07/09/2009	FS2009	CY063510					CY063515		CY063517
A/Boston/148/2009	pdm2009	Human	07/07/2009	FS2009	CY063534			CY063537			CY063540	CY063541
A/Boston/151/2009	pdm2009	Human	07/06/2009	FS2009	CY063550		CY063552	CY063553	CY063554		CY063556	CY063557
A/Boston/153/2009	pdm2009	Human	07/15/2009	FS2009	CY063566			CY063569		CY063571		CY063573
A/California/VRDL32/2009	pdm2009	Human	07/01/2009	FS2009	CY054851	CY054852	CY054853	CY054854	CY054855		CY054857
A/California/VRDL33/2009	pdm2009	Human	07/02/2009	FS2009	CY054859						CY054865	CY054866
A/California/VRDL35/2009	pdm2009	Human	07/05/2009	FS2009	CY054875	CY054876		CY054878	CY054879
A/California/VRDL39/2009	pdm2009	Human	07/09/2009	FS2009	CY054899		CY054901		CY054903	CY054904		CY054906
A/California/VRDL40/2009	pdm2009	Human	07/01/2009	FS2009	CY054907	CY054908	CY054909	CY054910	CY054911	CY054912	CY054913
A/California/VRDL43/2009	pdm2009	Human	07/06/2009	FS2009	CY054923	CY054924	CY054925	CY054926	CY054927	CY054928		CY054930
A/California/VRDL48/2009	pdm2009	Human	07/10/2009	FS2009	CY054939	CY054940	CY054941	CY054942	CY054943		CY054945	CY054946
A/California/VRDL55/2009	pdm2009	Human	07/14/2009	FS2009	CY054979			CY054982		CY054984	CY054985	CY054986
A/California/VRDL58/2009	pdm2009	Human	07/21/2009	FS2009	CY054987	CY054988	CY054989		CY054991	CY054992	CY054993
A/California/VRDL61/2009	pdm2009	Human	07/27/2009	FS2009	CY054995	CY054996	CY054997	CY054998	CY054999	CY055000	CY055001	CY055002
A/California/WR1319P/2009	pdm2009	Human	07/08/2009	FS2009	CY071522	CY071525		CY071523	CY071526	CY071521		CY071519
A/California/WRAIR1507P/2009	pdm2009	Human	07/29/2009	FS2009	CY083224	CY083227	CY083226		CY083228	CY083223
A/Cambodia/T093/2009	pdm2009	Human	07/07/2009	FS2009	JN588778
A/Cambodia/T282/2009	pdm2009	Human	07/02/2009	FS2009	JN588785
A/Cape_May/WRAIR1653P/2009	pdm2009	Human	07/27/2009	FS2009	CY083328
A/Che/NIV551/2009	pdm2009	Human	07/15/2009	FS2009	CY075921
[truncated: 21,698 more rows]

## Sheet: HA-CAI
Strain Name	Collection Date1	Collection Date2	CAI-Human	CAI-Pig
A/ENG/223/2009	04/2009_(Day_unknown)	2009.25	0.741	0.714
A/ENG/XFL00071/2009	04/2009_(Day_unknown)	2009.25	0.74	0.713
A/ENG/197/2009	04/2009_(Day_unknown)	2009.25	0.739	0.711
A/Eng/XFL00137/2009	04/2009_(Day_unknown)	2009.25	0.742	0.715
A/Eng/91800797/2009	04/2009_(Day_unknown)	2009.25	0.74	0.713
A/ENG/551/2009	04/2009_(Day_unknown)	2009.25	0.739	0.711
A/ENG/205/2009	04/2009_(Day_unknown)	2009.25	0.74	0.713
A/Eng/91800799/2009	04/2009_(Day_unknown)	2009.25	0.74	0.713
A/ENG/202/2009	04/2009_(Day_unknown)	2009.25	0.74	0.713
A/ENG/204/2009	04/2009_(Day_unknown)	2009.25	0.742	0.715
A/Israel/644/2009	04/2009_(Day_unknown)	2009.25	0.742	0.714
A/Nebraska/02/2009	04/2009_(Day_unknown)	2009.25	0.738	0.711
A/California/04/2009	04/01/2009	2009.25	0.739	0.711
A/Alabama/WRAIR1235P/2009	04/01/2009	2009.25	0.756	0.729
A/Boston/95/2009	04/01/2009	2009.25	0.759	0.732
A/British_Columbia/GFA0401/2009	04//2009	2009.25	0.74	0.713
A/Canada/GFA0402/2009	04//2009	2009.25	0.74	0.712
A/Hamburg/05/2009	04//2009	2009.25	0.739	0.712
A/Israel/276/2009	04//2009	2009.25	0.74	0.713
A/New_Jersey/01/2009	04//2009	2009.25	0.74	0.713
A/New_York/04/2009	04//2009	2009.25	0.74	0.712
A/New_York/17/2009	04//2009	2009.25	0.74	0.713
A/New_York/27/2009	04//2009	2009.25	0.739	0.712
A/New_York/28/2009	04//2009	2009.25	0.74	0.713
A/Novosibirsk/1062/2009	04//2009	2009.25	0.756	0.729
A/Novosibirsk/3/2009	04//2009	2009.25	0.758	0.731
A/Novosibirsk/4/2009	04//2009	2009.25	0.754	0.728
A/Novosibirsk/7/2009	04//2009	2009.25	0.759	0.732
A/Novosibirsk/8/2009	04//2009	2009.25	0.754	0.728
A/Mexico/3955/2009	04/02/2009	2009.25	0.739	0.711
A/Mexico/4108/2009	04/03/2009	2009.26	0.739	0.712
A/Mexico/4115/2009	04/07/2009	2009.27	0.739	0.711
A/Michigan/07/2009	04/08/2009	2009.27	0.757	0.73
A/California/07/2009	04/09/2009	2009.27	0.738	0.711
A/California/08/2009	04/09/2009	2009.27	0.738	0.711
A/California/07-JRO02/2009	04/09/2009	2009.27	0.738	0.711
A/California/07-JRO08/2009	04/09/2009	2009.27	0.738	0.711
A/California/07-JRO09/2009	04/09/2009	2009.27	0.739	0.711
A/California/07-JRO10/2009	04/09/2009	2009.27	0.739	0.712
A/New_York/64/2009	04/09/2009	2009.27	0.757	0.729
A/Hawaii/17/2009	04/13/2009	2009.28	0.759	0.731
A/Mexico/4486/2009	04/14/2009	2009.29	0.74	0.713
A/Texas/04/2009	04/14/2009	2009.29	0.738	0.711
A/Mexico/24033/2009	04/14/2009	2009.29	0.739	0.711
A/Mexico/4482/2009	04/14/2009	2009.29	0.74	0.713
A/Mexico/InDRE4487/2009	04/14/2009	2009.29	0.739	0.712
A/Mexico/4269/2009	04/15/2009	2009.29	0.737	0.71
A/Texas/05/2009	04/15/2009	2009.29	0.738	0.711
A/Texas/15/2009	04/15/2009	2009.29	0.737	0.71
A/California/06/2009	04/16/2009	2009.29	0.737	0.71
A/Canada-QC/RV1595/2009	04/16/2009	2009.29	0.74	0.712
A/Hawaii/13/2009	04/16/2009	2009.29	0.755	0.727
A/Mexico/24032/2009	04/17/2009	2009.29	0.739	0.711
A/Mexico/24043/2009	04/17/2009	2009.29	0.737	0.709
A/Mexico/4502/2009	04/17/2009	2009.29	0.74	0.713
A/Mexico/4604/2009	04/19/2009	2009.3	0.74	0.713
A/Mexico/4603/2009	04/19/2009	2009.3	0.74	0.713
A/Mexico/24044/2009	04/20/2009	2009.3	0.738	0.711
A/Mexico/4627/2009	04/20/2009	2009.3	0.737	0.71
A/Mexico/4635/2009	04/20/2009	2009.3	0.74	0.713
A/California/13/2009	04/21/2009	2009.3	0.737	0.71
A/Arizona/01/2009	04/22/2009	2009.31	0.739	0.711
A/Indiana/09/2009	04/22/2009	2009.31	0.739	0.712
A/Brawley/40081/2009	04/22/2009	2009.31	0.738	0.711
A/California/12/2009	04/22/2009	2009.31	0.737	0.71
A/Texas/06/2009	04/23/2009	2009.31	0.738	0.711
A/Mexico/24021/2009	04/23/2009	2009.31	0.735	0.708
A/Texas/10/2009	04/23/2009	2009.31	0.738	0.71
A/Kansas/02/2009	04/24/2009	2009.31	0.738	0.711
A/New_York/21/2009	04/24/2009	2009.31	0.74	0.713
A/Iowa/04/2009	04/24/2009	2009.31	0.741	0.713
A/Kansas/03/2009	04/24/2009	2009.31	0.739	0.711
A/Ohio/07/2009	04/24/2009	2009.31	0.74	0.713
A/Texas/08/2009	04/24/2009	2009.31	0.738	0.711
A/New_York/22/2009	04/24/2009	2009.31	0.74	0.713
A/New_York/31/2009	04/24/2009	2009.31	0.74	0.713
A/New_York/23/2009	04/24/2009	2009.31	0.74	0.713
A/California/11/2009	04/24/2009	2009.31	0.738	0.711
A/Canada-NS/RV1535/2009	04/24/2009	2009.31	0.738	0.711
A/Canada-ON/RV1527/2009	04/24/2009	2009.31	0.74	0.713
A/New_York/25/2009	04/24/2009	2009.31	0.741	0.714
A/New_York/3210/2009	04/24/2009	2009.31	0.74	0.713
A/Texas/17/2009	04/24/2009	2009.31	0.74	0.712
A/Toronto/3141/2009	04/24/2009	2009.31	0.739	0.711
A/Auckland/1/2009	04/25/2009	2009.32	0.74	0.713
A/New_York/15/2009	04/25/2009	2009.32	0.74	0.713
A/New_York/09/2009	04/25/2009	2009.32	0.74	0.713
A/New_York/06/2009	04/25/2009	2009.32	0.74	0.713
A/New_York/13/2009	04/25/2009	2009.32	0.74	0.713
A/California/14/2009	04/25/2009	2009.32	0.74	0.713
A/Texas/09/2009	04/25/2009	2009.32	0.738	0.711
A/Texas/07/2009	04/25/2009	2009.32	0.737	0.709
A/New_York/20/2009	04/25/2009	2009.32	0.74	0.713
A/New_York/19/2009	04/25/2009	2009.32	0.74	0.713
A/New_York/12/2009	04/25/2009	2009.32	0.741	0.714
A/New_York/11/2009	04/25/2009	2009.32	0.74	0.713
A/New_York/10/2009	04/25/2009	2009.32	0.74	0.713
A/California/17/2009	04/25/2009	2009.32	0.738	0.711
A/California/VRDL146/2009	04/25/2009	2009.32	0.757	0.73
A/California/VRDL264/2009	04/25/2009	2009.32	0.759	0.732
A/Mexico/24015/2009	04/25/2009	2009.32	0.738	0.711
A/Mexico/47N/2009	04/25/2009	2009.32	0.74	0.713
A/New_York/3002/2009	04/25/2009	2009.32	0.74	0.713
A/New_York/3209/2009	04/25/2009	2009.32	0.74	0.713
A/New_York/3214/2009	04/25/2009	2009.32	0.74	0.713
A/New_York/3215/2009	04/25/2009	2009.32	0.74	0.713
A/New_York/3217/2009	04/25/2009	2009.32	0.739	0.712
A/New_York/34/2009	04/25/2009	2009.32	0.739	0.712
A/New_York/35/2009	04/25/2009	2009.32	0.741	0.714
A/New_York/37/2009	04/25/2009	2009.32	0.74	0.713
A/New_York/45/2009	04/25/2009	2009.32	0.74	0.713
A/Texas/20/2009	04/25/2009	2009.32	0.74	0.713
A/El_Salvador/213/2009	04/26/2009	2009.32	0.738	0.711
A/Texas/19/2009	04/26/2009	2009.32	0.74	0.713
A/Texas/22/2009	04/26/2009	2009.32	0.738	0.711
A/New_Mexico/04/2009	04/26/2009	2009.32	0.739	0.711
A/Massachusetts/06/2009	04/26/2009	2009.32	0.74	0.713
A/Arizona/02/2009	04/26/2009	2009.32	0.739	0.711
A/South_Carolina/09/2009	04/26/2009	2009.32	0.74	0.713
A/Michigan/02/2009	04/26/2009	2009.32	0.74	0.713
A/California/VRDL366/2009	04/26/2009	2009.32	0.757	0.73
A/California/VRDL371/2009	04/26/2009	2009.32	0.757	0.73
A/California/VRDL372/2009	04/26/2009	2009.32	0.76	0.733
A/California/VRDL378/2009	04/26/2009	2009.32	0.756	0.729
A/Montreal/01/2009	04/26/2009	2009.32	0.74	0.712
A/New_York/1669/2009	04/26/2009	2009.32	0.739	0.711
A/New_York/3166/2009	04/26/2009	2009.32	0.74	0.713
A/New_York/3168/2009	04/26/2009	2009.32	0.74	0.713
A/New_York/3186/2009	04/26/2009	2009.32	0.74	0.713
A/New_York/3205/2009	04/26/2009	2009.32	0.739	0.712
A/New_York/3206/2009	04/26/2009	2009.32	0.74	0.713
A/New_York/3207/2009	04/26/2009	2009.32	0.74	0.713
A/South_Carolina/10/2009	04/26/2009	2009.32	0.74	0.713
A/Texas/37/2009	04/26/2009	2009.32	0.739	0.712
A/Washington/11/2009	04/26/2009	2009.32	0.738	0.711
A/Alabama/02/2009	04/27/2009	2009.32	0.738	0.711
A/Minnesota/02/2009	04/27/2009	2009.32	0.737	0.709
A/Georgia/01/2009	04/27/2009	2009.32	0.74	0.713
A/Florida/04/2009	04/27/2009	2009.32	0.739	0.712
A/Colorado/03/2009	04/27/2009	2009.32	0.738	0.711
A/England/197/2009	04/27/2009	2009.32	0.739	0.711
A/England/196/2009	04/27/2009	2009.32	0.74	0.712
A/Arizona/04/2009	04/27/2009	2009.32	0.738	0.711
A/Boston/100/2009	04/27/2009	2009.32	0.759	0.732
A/California/26/2009	04/27/2009	2009.32	0.754	0.727
A/California/VRDL134/2009	04/27/2009	2009.32	0.759	0.732
A/California/VRDL135/2009	04/27/2009	2009.32	0.758	0.731
A/California/VRDL137/2009	04/27/2009	2009.32	0.757	0.73
A/California/VRDL140/2009	04/27/2009	2009.32	0.757	0.73
A/California/VRDL148/2009	04/27/2009	2009.32	0.757	0.73
A/California/VRDL149/2009	04/27/2009	2009.32	0.755	0.728
A/California/VRDL152/2009	04/27/2009	2009.32	0.758	0.73
A/California/VRDL153/2009	04/27/2009	2009.32	0.759	0.732
A/California/VRDL194/2009	04/27/2009	2009.32	0.755	0.727
A/California/VRDL267/2009	04/27/2009	2009.32	0.756	0.729
A/California/VRDL365/2009	04/27/2009	2009.32	0.756	0.728
A/California/VRDL369/2009	04/27/2009	2009.32	0.757	0.73
A/California/VRDL379/2009	04/27/2009	2009.32	0.755	0.728
A/California/VRDL380/2009	04/27/2009	2009.32	0.756	0.729
A/California/VRDL382/2009	04/27/2009	2009.32	0.757	0.73
A/District_of_Columbia/03/2009	04/27/2009	2009.32	0.74	0.712
A/Mexico/24047/2009	04/27/2009	2009.32	0.738	0.711
A/Mexico/24048/2009	04/27/2009	2009.32	0.738	0.711
A/Mexico/24049/2009	04/27/2009	2009.32	0.737	0.71
A/Mexico/24050/2009	04/27/2009	2009.32	0.738	0.71
A/Mexico/24051/2009	04/27/2009	2009.32	0.739	0.712
A/Mexico/24052/2009	04/27/2009	2009.32	0.738	0.711
A/Mexico/24053/2009	04/27/2009	2009.32	0.739	0.711
A/Mexico/24054/2009	04/27/2009	2009.32	0.738	0.711
A/Mexico/InDRE13547/2009	04/27/2009	2009.32	0.738	0.71
A/New_York/1682/2009	04/27/2009	2009.32	0.74	0.712
A/New_York/1692/2009	04/27/2009	2009.32	0.758	0.731
A/New_York/3007/2009	04/27/2009	2009.32	0.741	0.714
A/New_York/3008/2009	04/27/2009	2009.32	0.74	0.713
A/New_York/3012/2009	04/27/2009	2009.32	0.74	0.713
A/New_York/3014/2009	04/27/2009	2009.32	0.74	0.713
A/New_York/3049/2009	04/27/2009	2009.32	0.74	0.713
A/New_York/3150/2009	04/27/2009	2009.32	0.755	0.728
A/New_York/3172/2009	04/27/2009	2009.32	0.74	0.713
A/New_York/3203/2009	04/27/2009	2009.32	0.74	0.713
A/New_York/3260/2009	04/27/2009	2009.32	0.74	0.713
A/New_York/3262/2009	04/27/2009	2009.32	0.74	0.713
A/Oregon/04/2009	04/27/2009	2009.32	0.74	0.713
A/Texas/23/2009	04/27/2009	2009.32	0.74	0.713
A/Washington/12/2009	04/27/2009	2009.32	0.739	0.712
A/England/195/2009	04/28/2009	2009.32	0.74	0.712
A/Rhode_Island/02/2009	04/28/2009	2009.32	0.738	0.712
A/Washington/09/2009	04/28/2009	2009.32	0.739	0.711
A/Tennessee/05/2009	04/28/2009	2009.32	0.74	0.713
A/England/211/2009	04/28/2009	2009.32	0.739	0.711
A/Arizona/06/2009	04/28/2009	2009.32	0.738	0.711
A/California/VRDL141/2009	04/28/2009	2009.32	0.76	0.732
A/California/VRDL151/2009	04/28/2009	2009.32	0.759	0.731
A/California/VRDL154/2009	04/28/2009	2009.32	0.754	0.726
A/California/VRDL175/2009	04/28/2009	2009.32	0.758	0.731
A/California/VRDL191/2009	04/28/2009	2009.32	0.755	0.727
A/California/VRDL192/2009	04/28/2009	2009.32	0.757	0.73
A/California/VRDL206/2009	04/28/2009	2009.32	0.755	0.727
A/California/VRDL215/2009	04/28/2009	2009.32	0.755	0.728
A/Canada-AB/RV1531/2009	04/28/2009	2009.32	0.74	0.713
A/Catalonia/63/2009	04/28/2009	2009.32	0.739	0.712
A/Cherry_Point/WR1355/2009	04/28/2009	2009.32	0.737	0.71
A/Delaware/05/2009	04/28/2009	2009.32	0.74	0.713
A/Delaware/06/2009	04/28/2009	2009.32	0.739	0.711
A/Delaware/07/2009	04/28/2009	2009.32	0.74	0.712
A/Delaware/08/2009	04/28/2009	2009.32	0.739	0.712
A/England/204/2009	04/28/2009	2009.32	0.742	0.715
A/Houston/13OS/2009	04/28/2009	2009.32	0.739	0.712
A/Mexico/24026/2009	04/28/2009	2009.32	0.737	0.709
A/Mexico/24027/2009	04/28/2009	2009.32	0.737	0.71
A/Mexico/24028/2009	04/28/2009	2009.32	0.739	0.711
A/Mexico/24038/2009	04/28/2009	2009.32	0.738	0.71
A/Mexico/24055/2009	04/28/2009	2009.32	0.741	0.714
A/Mexico/24057/2009	04/28/2009	2009.32	0.737	0.709
A/Mexico/24058/2009	04/28/2009	2009.32	0.738	0.711
A/Mexico/24060/2009	04/28/2009	2009.32	0.739	0.711
A/Mexico/24061/2009	04/28/2009	2009.32	0.738	0.711
A/Mexico/InDRE13551/2009	04/28/2009	2009.32	0.74	0.713
A/New_York/3167/2009	04/28/2009	2009.32	0.74	0.713
A/New_York/3173/2009	04/28/2009	2009.32	0.74	0.713
A/New_York/3178/2009	04/28/2009	2009.32	0.739	0.711
A/New_York/3181/2009	04/28/2009	2009.32	0.74	0.712
A/New_York/3183/2009	04/28/2009	2009.32	0.74	0.712
A/New_York/3193/2009	04/28/2009	2009.32	0.74	0.713
A/New_York/3195/2009	04/28/2009	2009.32	0.741	0.714
A/New_York/3196/2009	04/28/2009	2009.32	0.74	0.713
A/New_York/3199/2009	04/28/2009	2009.32	0.741	0.714
A/New_York/3234/2009	04/28/2009	2009.32	0.74	0.713
A/New_York/3235/2009	04/28/2009	2009.32	0.74	0.713
A/New_York/3238/2009	04/28/2009	2009.32	0.74	0.713
A/New_York/3348/2009	04/28/2009	2009.32	0.74	0.713
A/North_Carolina/05/2009	04/28/2009	2009.32	0.74	0.712
A/Wisconsin/629-D01505/2009	04/28/2009	2009.32	0.74	0.713
A/Nevada/05/2009	04/29/2009	2009.33	0.738	0.711
A/Nevada/04/2009	04/29/2009	2009.33	0.739	0.711
A/Maryland/05/2009	04/29/2009	2009.33	0.74	0.712
A/Regensburg/Germany/02/2009	04/29/2009	2009.33	0.738	0.711
A/England/223/2009	04/29/2009	2009.33	0.741	0.714
A/England/213/2009	04/29/2009	2009.33	0.742	0.715
A/Paris/2573/2009	04/29/2009	2009.33	0.738	0.711
A/Bayern/62/2009	04/29/2009	2009.33	0.738	0.711
A/Brawley/WR1636P/2009	04/29/2009	2009.33	0.738	0.711
A/California/VRDL163/2009	04/29/2009	2009.33	0.756	0.729
A/California/VRDL186/2009	04/29/2009	2009.33	0.757	0.73
A/California/VRDL189/2009	04/29/2009	2009.33	0.756	0.729
A/California/VRDL190/2009	04/29/2009	2009.33	0.76	0.732
A/California/VRDL193/2009	04/29/2009	2009.33	0.756	0.729
A/California/VRDL202/2009	04/29/2009	2009.33	0.757	0.73
A/California/VRDL209/2009	04/29/2009	2009.33	0.76	0.732
A/California/VRDL213/2009	04/29/2009	2009.33	0.76	0.733
A/California/VRDL217/2009	04/29/2009	2009.33	0.755	0.727
A/California/VRDL218/2009	04/29/2009	2009.33	0.755	0.728
A/California/VRDL219/2009	04/29/2009	2009.33	0.755	0.728
A/California/VRDL220/2009	04/29/2009	2009.33	0.758	0.731
A/California/VRDL221/2009	04/29/2009	2009.33	0.757	0.73
A/California/VRDL222/2009	04/29/2009	2009.33	0.758	0.731
A/California/VRDL223/2009	04/29/2009	2009.33	0.759	0.731
A/California/VRDL224/2009	04/29/2009	2009.33	0.757	0.73
A/California/VRDL229/2009	04/29/2009	2009.33	0.759	0.732
A/California/VRDL235/2009	04/29/2009	2009.33	0.755	0.728
A/California/VRDL236/2009	04/29/2009	2009.33	0.76	0.733
A/California/VRDL239/2009	04/29/2009	2009.33	0.759	0.732
A/California/VRDL245/2009	04/29/2009	2009.33	0.76	0.732
A/California/VRDL249/2009	04/29/2009	2009.33	0.757	0.729
A/California/VRDL251/2009	04/29/2009	2009.33	0.758	0.73
A/California/VRDL252/2009	04/29/2009	2009.33	0.755	0.728
A/California/VRDL254/2009	04/29/2009	2009.33	0.759	0.731
A/California/VRDL256/2009	04/29/2009	2009.33	0.758	0.731
A/Mexico/24039/2009	04/29/2009	2009.33	0.739	0.711
A/Mexico/24040/2009	04/29/2009	2009.33	0.739	0.711
A/Mexico/InDRE13494/2009	04/29/2009	2009.33	0.738	0.71
A/New_York/3095/2009	04/29/2009	2009.33	0.758	0.73
A/New_York/3099/2009	04/29/2009	2009.33	0.741	0.713
A/New_York/3185/2009	04/29/2009	2009.33	0.74	0.713
A/New_York/3189/2009	04/29/2009	2009.33	0.74	0.713
A/New_York/3198/2009	04/29/2009	2009.33	0.739	0.712
A/New_York/3261/2009	04/29/2009	2009.33	0.74	0.713
A/New_York/3264/2009	04/29/2009	2009.33	0.74	0.713
A/New_York/3265/2009	04/29/2009	2009.33	0.74	0.713
A/New_York/3315/2009	04/29/2009	2009.33	0.755	0.728
A/Oregon/05/2009	04/29/2009	2009.33	0.738	0.711
A/Texas/36/2009	04/29/2009	2009.33	0.737	0.71
A/Wisconsin/629-D01486/2009	04/29/2009	2009.33	0.74	0.713
A/Wisconsin/629-D01642/2009	04/29/2009	2009.33	0.74	0.713
A/England/200/2009	04/30/2009	2009.33	0.74	0.713
A/England/207/2009	04/30/2009	2009.33	0.74	0.713
A/Hong_Kong/01/2009	04/30/2009	2009.33	0.736	0.709
A/England/217/2009	04/30/2009	2009.33	0.739	0.711
A/England/216/2009	04/30/2009	2009.33	0.739	0.711
A/England/215/2009	04/30/2009	2009.33	0.739	0.711
A/England/214/2009	04/30/2009	2009.33	0.74	0.713
A/Paris/2590/2009	04/30/2009	2009.33	0.739	0.712
A/Paris/2580/2009	04/30/2009	2009.33	0.74	0.712
A/California/19/2009	04/30/2009	2009.33	0.741	0.713
A/California/VRDL200/2009	04/30/2009	2009.33	0.76	0.733
A/California/VRDL244/2009	04/30/2009	2009.33	0.755	0.727
A/California/VRDL270/2009	04/30/2009	2009.33	0.758	0.731
A/California/VRDL275/2009	04/30/2009	2009.33	0.757	0.73
A/California/VRDL276/2009	04/30/2009	2009.33	0.756	0.729
A/California/VRDL283/2009	04/30/2009	2009.33	0.755	0.728
A/California/VRDL290/2009	04/30/2009	2009.33	0.753	0.726
A/California/VRDL292/2009	04/30/2009	2009.33	0.757	0.73
A/California/VRDL297/2009	04/30/2009	2009.33	0.758	0.73
A/California/VRDL300/2009	04/30/2009	2009.33	0.757	0.73
A/California/VRDL301/2009	04/30/2009	2009.33	0.754	0.726
A/Canada-SK/RV1788/2009	04/30/2009	2009.33	0.739	0.711
A/Cherry_Point/WR0080/2009	04/30/2009	2009.33	0.737	0.71
A/Florida/10/2009	04/30/2009	2009.33	0.739	0.711
A/Florida/11/2009	04/30/2009	2009.33	0.74	0.713
A/Hong_Kong/415742/2009	04/30/2009	2009.33	0.736	0.709
A/Kentucky/05/2009	04/30/2009	2009.33	0.739	0.711
A/Mexico_City/020/2009	04/30/2009	2009.33	0.741	0.714
A/Mexico_City/024/2009	04/30/2009	2009.33	0.74	0.712
A/Minnesota/04/2009	04/30/2009	2009.33	0.757	0.73
A/New_York/3100/2009	04/30/2009	2009.33	0.74	0.712
A/New_York/3232/2009	04/30/2009	2009.33	0.74	0.713
A/New_York/3365/2009	04/30/2009	2009.33	0.74	0.713
A/Rhode_Island/03/2009	04/30/2009	2009.33	0.74	0.713
A/San_Diego/WR1629P/2009	04/30/2009	2009.33	0.738	0.711
A/Tennessee/07/2009	04/30/2009	2009.33	0.738	0.711
A/Wisconsin/629-D00015/2009	04/30/2009	2009.33	0.74	0.713
A/Wisconsin/629-D00750/2009	04/30/2009	2009.33	0.74	0.713
A/Wisconsin/629-D01558/2009	04/30/2009	2009.33	0.74	0.713
A/Wisconsin/629-D01773/2009	04/30/2009	2009.33	0.738	0.711
A/Wisconsin/629-D02141/2009	04/30/2009	2009.33	0.74	0.713
A/Wisconsin/629-D02361/2009	04/30/2009	2009.33	0.74	0.713
A/ENG/359/2009	05/2009_(Day_unknown)	2009.33	0.739	0.711
A/ENG/252/2009	05/2009_(Day_unknown)	2009.33	0.74	0.712
A/ENG/253/2009	05/2009_(Day_unknown)	2009.33	0.74	0.712
A/ENG/XFL00532/2009	05/2009_(Day_unknown)	2009.33	0.74	0.713
A/ENG/266/2009	05/2009_(Day_unknown)	2009.33	0.739	0.712
A/ENG/XFL00482/2009	05/2009_(Day_unknown)	2009.33	0.74	0.713
A/SC/4/2009	05/2009_(Day_unknown)	2009.33	0.74	0.712
A/ENG/XFL00300/2009	05/2009_(Day_unknown)	2009.33	0.74	0.712
A/ENG/XFL00304/2009	05/2009_(Day_unknown)	2009.33	0.74	0.712
A/ENG/XFL00275/2009	05/2009_(Day_unknown)	2009.33	0.74	0.713
A/ENG/220/2009	05/2009_(Day_unknown)	2009.33	0.739	0.712
A/ENG/257/2009	05/2009_(Day_unknown)	2009.33	0.74	0.712
A/ENG/XFL00419/2009	05/2009_(Day_unknown)	2009.33	0.74	0.712
A/ENG/218/2009	05/2009_(Day_unknown)	2009.33	0.74	0.713
A/ENG/254/2009	05/2009_(Day_unknown)	2009.33	0.74	0.712
A/ENG/259/2009	05/2009_(Day_unknown)	2009.33	0.74	0.713
A/ENG/XFL00418/2009	05/2009_(Day_unknown)	2009.33	0.74	0.713
A/ENG/246/2009	05/2009_(Day_unknown)	2009.33	0.739	0.711
A/ENG/XFL00354/2009	05/2009_(Day_unknown)	2009.33	0.74	0.713
A/ENG/XFL00311/2009	05/2009_(Day_unknown)	2009.33	0.739	0.711
A/ENG/XFL00200/2009	05/2009_(Day_unknown)	2009.33	0.74	0.712
A/ENG/XFL00473/2009	05/2009_(Day_unknown)	2009.33	0.74	0.713
A/ENG/219/2009	05/2009_(Day_unknown)	2009.33	0.739	0.711
A/ENG/247/2009	05/2009_(Day_unknown)	2009.33	0.739	0.711
A/ENG/263/2009	05/2009_(Day_unknown)	2009.33	0.74	0.713
A/ENG/201/2009	05/2009_(Day_unknown)	2009.33	0.738	0.711
A/ENG/265/2009	05/2009_(Day_unknown)	2009.33	0.74	0.713
A/Eng/XFL00481/2009	05/2009_(Day_unknown)	2009.33	0.74	0.713
A/ENG/264/2009	05/2009_(Day_unknown)	2009.33	0.74	0.713
A/ENG/256/2009	05/2009_(Day_unknown)	2009.33	0.739	0.711
A/Paris/2591/2009	05/01/2009	2009.33	0.74	0.713
A/Paris/2592/2009	05/01/2009	2009.33	0.74	0.712
A/Alaska/04/2009	05//2009	2009.33	0.74	0.713
A/California/20/2009	05/01/2009	2009.33	0.738	0.711
A/California/27/2009	05/01/2009	2009.33	0.741	0.714
A/California/VRDL289/2009	05/01/2009	2009.33	0.759	0.732
A/California/VRDL299/2009	05/01/2009	2009.33	0.759	0.731
A/Canada-AB/RV1644/2009	05/01/2009	2009.33	0.739	0.712
A/Florida/09/2009	05/01/2009	2009.33	0.74	0.712
A/Hong_Kong/29992/2009	05//2009	2009.33	0.737	0.71
A/Kobe/9154/2009	05//2009	2009.33	0.739	0.712
A/Kobe/9185/2009	05//2009	2009.33	0.738	0.711
A/Kobe/9358/2009	05//2009	2009.33	0.739	0.712
A/Kuwait/N05050/2009	05//2009	2009.33	0.738	0.711
A/Louisiana/03/2009	05/01/2009	2009.33	0.74	0.713
A/Mexico_City/023/2009	05/01/2009	2009.33	0.74	0.712
A/Mexico_City/025/2009	05/01/2009	2009.33	0.738	0.712
A/Missouri/02/2009	05/01/2009	2009.33	0.739	0.711
A/New_York/3307/2009	05/01/2009	2009.33	0.738	0.71
A/New_York/3443/2009	05/01/2009	2009.33	0.738	0.711
A/Novosibirsk/151/2009	05//2009	2009.33	0.757	0.73
A/Oklahoma/03/2009	05/01/2009	2009.33	0.74	0.712
A/Scotland/Glasgow_412118/2009	05//2009	2009.33	0.738	0.71
A/South_Australia/2001/2009	05//2009	2009.33	0.741	0.714
A/Wisconsin/629-D00677/2009	05/01/2009	2009.33	0.74	0.713
A/Wisconsin/629-D01308/2009	05/01/2009	2009.33	0.74	0.713
A/Wisconsin/629-D01793/2009	05/01/2009	2009.33	0.74	0.713
A/Wisconsin/629-D01817/2009	05/01/2009	2009.33	0.74	0.713
A/Wisconsin/629-D02028/2009	05/01/2009	2009.33	0.74	0.713
A/Michigan/06/2009	05/02/2009	2009.33	0.741	0.713
A/England/221/2009	05/02/2009	2009.33	0.739	0.712
A/England/220/2009	05/02/2009	2009.33	0.739	0.712
A/England/219/2009	05/02/2009	2009.33	0.74	0.712
A/England/201/2009	05/02/2009	2009.33	0.738	0.711
A/California/VRDL284/2009	05/02/2009	2009.33	0.756	0.729
A/California/VRDL311/2009	05/02/2009	2009.33	0.757	0.73
A/Cherry_Point/WR0100/2009	05/02/2009	2009.33	0.74	0.713
A/Cherry_Point/WR0101/2009	05/02/2009	2009.33	0.738	0.711
A/Cherry_Point/WR0102/2009	05/02/2009	2009.33	0.738	0.71
A/Korea/01/2009	05/02/2009	2009.33	0.739	0.711
A/Mexico_City/022/2009	05/02/2009	2009.33	0.74	0.713
A/Mexico_City/026/2009	05/02/2009	2009.33	0.738	0.711
A/New_York/3177/2009	05/02/2009	2009.33	0.74	0.712
A/New_York/3408/2009	05/02/2009	2009.33	0.74	0.713
A/Texas/29/2009	05/02/2009	2009.33	0.739	0.711
A/Wisconsin/629-D00244/2009	05/02/2009	2009.33	0.737	0.71
A/Wisconsin/629-D02312/2009	05/02/2009	2009.33	0.738	0.711
A/Wisconsin/629-D02408/2009	05/02/2009	2009.33	0.74	0.713
A/Italy/05/2009	05/03/2009	2009.34	0.737	0.71
A/Scotland/4/2009	05/03/2009	2009.34	0.74	0.712
A/Wisconsin/629-D01092/2009	05/03/2009	2009.34	0.74	0.713
A/Wisconsin/629-D01606/2009	05/03/2009	2009.34	0.738	0.711
A/Wisconsin/629-D01705/2009	05/03/2009	2009.34	0.74	0.713
A/Nonthaburi/102/2009	05/04/2009	2009.34	0.74	0.713
A/Brandenburg/20/2009	05/04/2009	2009.34	0.741	0.714
A/England/XFL00230/2009	05/04/2009	2009.34	0.739	0.712
A/Kentucky/06/2009	05/04/2009	2009.34	0.74	0.713
A/Kentucky/07/2009	05/04/2009	2009.34	0.74	0.713
A/New_York/3313/2009	05/04/2009	2009.34	0.74	0.713
A/New_York/3337/2009	05/04/2009	2009.34	0.74	0.713
A/New_York/3338/2009	05/04/2009	2009.34	0.74	0.713
A/New_York/3460/2009	05/04/2009	2009.34	0.738	0.711
A/Sachsen-Anhalt/101/2009	05/04/2009	2009.34	0.738	0.711
A/Wisconsin/10/2009	05/04/2009	2009.34	0.74	0.713
A/Wisconsin/629-D00183/2009	05/04/2009	2009.34	0.74	0.713
A/Wisconsin/629-D00349/2009	05/04/2009	2009.34	0.74	0.713
A/Wisconsin/629-D00378/2009	05/04/2009	2009.34	0.74	0.713
A/Wisconsin/629-D00396/2009	05/04/2009	2009.34	0.74	0.713
A/Wisconsin/629-D00790/2009	05/04/2009	2009.34	0.738	0.711
A/Wisconsin/629-D01058/2009	05/04/2009	2009.34	0.74	0.713
A/Wisconsin/629-D01415/2009	05/04/2009	2009.34	0.74	0.713
A/Wisconsin/629-D01810/2009	05/04/2009	2009.34	0.741	0.713
A/California/VRDL281/2009	05/05/2009	2009.34	0.759	0.731
A/Craven/WR0019/2009	05/05/2009	2009.34	0.74	0.712
A/England/249/2009	05/05/2009	2009.34	0.74	0.712
A/England/XFL00275/2009	05/05/2009	2009.34	0.74	0.713
A/Michigan/05/2009	05/05/2009	2009.34	0.74	0.713
A/Missouri/05/2009	05/05/2009	2009.34	0.756	0.729
A/Texas/30/2009	05/05/2009	2009.34	0.737	0.71
A/Virginia/06/2009	05/05/2009	2009.34	0.759	0.731
A/New_York/3323/2009	05/06/2009	2009.35	0.739	0.712
A/New_York/3324/2009	05/06/2009	2009.35	0.74	0.713
A/New_York/3351/2009	05/06/2009	2009.35	0.739	0.712
A/New_York/3352/2009	05/06/2009	2009.35	0.74	0.713
A/Sachsen-Anhalt/97/2009	05/06/2009	2009.35	0.738	0.711
A/Strasbourg/2609/2009	05/06/2009	2009.35	0.74	0.713
A/Strasbourg/2611/2009	05/06/2009	2009.35	0.739	0.712
A/Thailand/104/2009	05/06/2009	2009.35	0.74	0.713
A/Wisconsin/629-D00228/2009	05/06/2009	2009.35	0.74	0.713
A/Washington/51/2009	05/07/2009	2009.35	0.739	0.711
A/Washington/14/2009	05/07/2009	2009.35	0.739	0.711
A/California/VRDL320/2009	05/07/2009	2009.35	0.76	0.732
A/Canada-QC/RV1759/2009	05/07/2009	2009.35	0.741	0.714
A/England/251/2009	05/07/2009	2009.35	0.74	0.712
A/Mexico_City/001/2009	05/07/2009	2009.35	0.741	0.714
A/Mexico_City/IBT22/2009	05/07/2009	2009.35	0.739	0.712
A/Mexico_City/IBT23/2009	05/07/2009	2009.35	0.74	0.713
A/Wisconsin/629-D00487/2009	05/07/2009	2009.35	0.74	0.713
A/YOKOHAMA/1000/2009	05/08/2009	2009.35	0.739	0.711
A/California/VRDL346/2009	05/08/2009	2009.35	0.756	0.729
A/Canada-SK/RV1793/2009	05/08/2009	2009.35	0.739	0.712
A/England/XFL00364/2009	05/08/2009	2009.35	0.739	0.712
A/Mexico_City/003/2009	05/08/2009	2009.35	0.74	0.713
A/Mexico_City/005/2009	05/08/2009	2009.35	0.739	0.712
A/New_York/3354/2009	05/08/2009	2009.35	0.74	0.713
A/New_York/3389/2009	05/08/2009	2009.35	0.74	0.713
A/Stockholm/29/2009	05/08/2009	2009.35	0.738	0.711
A/Wisconsin/629-D00905/2009	05/08/2009	2009.35	0.74	0.713
A/Wisconsin/629-D01313/2009	05/08/2009	2009.35	0.74	0.712
A/Wisconsin/629-D02452/2009	05/08/2009	2009.35	0.738	0.711
A/Mexico_City/006/2009	05/09/2009	2009.35	0.741	0.714
A/Mexico_City/011/2009	05/09/2009	2009.35	0.739	0.712
A/Mexico_City/012/2009	05/09/2009	2009.35	0.738	0.711
A/Mexico_City/014/2009	05/09/2009	2009.35	0.74	0.713
A/Mexico_City/015/2009	05/09/2009	2009.35	0.74	0.712
A/Mexico_City/017/2009	05/09/2009	2009.35	0.737	0.71
A/New_York/3442/2009	05/09/2009	2009.35	0.758	0.73
A/Toronto/C2781/2009	05/09/2009	2009.35	0.739	0.711
A/Wisconsin/629-D01055/2009	05/09/2009	2009.35	0.74	0.713
A/Wisconsin/629-D01919/2009	05/09/2009	2009.35	0.74	0.712
A/Shandong/1/2009	05/10/2009	2009.36	0.74	0.712
A/Sichuan/1/2009	05/10/2009	2009.36	0.738	0.711
A/Missouri/04/2009	05/10/2009	2009.36	0.738	0.71
A/Finland/553/2009	05/10/2009	2009.36	0.743	0.716
A/Helsinki/P15/2009	05/10/2009	2009.36	0.74	0.713
A/Mexico_City/008/2009	05/10/2009	2009.36	0.74	0.713
A/Mexico_City/018/2009	05/10/2009	2009.36	0.739	0.712
A/North_Dakota/04/2009	05/11/2009	2009.36	0.74	0.713
A/Paris/2629/2009	05/11/2009	2009.36	0.739	0.711
A/New_York/3413/2009	05/11/2009	2009.36	0.74	0.713
A/New_York/3454/2009	05/11/2009	2009.36	0.739	0.712
A/New_York/3455/2009	05/11/2009	2009.36	0.739	0.712
A/England/265/2009	05/12/2009	2009.36	0.74	0.713
A/Kentucky/08/2009	05/12/2009	2009.36	0.756	0.729
A/Mexico_City/009/2009	05/12/2009	2009.36	0.738	0.711
A/Texas/31/2009	05/12/2009	2009.36	0.74	0.713
A/Wisconsin/629-D01851/2009	05/12/2009	2009.36	0.74	0.713
A/Mississippi/01/2009	05/13/2009	2009.36	0.741	0.714
A/Houston/10OS/2009	05/13/2009	2009.36	0.74	0.713
A/Houston/1H/2009	05/13/2009	2009.36	0.737	0.709
A/Houston/1OS/2009	05/13/2009	2009.36	0.74	0.713
A/New_York/3467/2009	05/13/2009	2009.36	0.76	0.733
A/Wisconsin/629-D01154/2009	05/13/2009	2009.36	0.738	0.711
A/Wisconsin/629-D01305/2009	05/13/2009	2009.36	0.738	0.711
A/New_York/3463/2009	05/14/2009	2009.37	0.741	0.714
A/New_York/3514/2009	05/14/2009	2009.37	0.74	0.713
A/Wisconsin/13/2009	05/14/2009	2009.37	0.755	0.728
A/Beijing/01/2009	05/15/2009	2009.37	0.739	0.711
A/England/266/2009	05/15/2009	2009.37	0.739	0.712
A/Malaysia/820/2009	05/15/2009	2009.37	0.74	0.713
A/New_York/3744/2009	05/15/2009	2009.37	0.739	0.712
A/San_Diego/WRAIR1647P/2009	05/15/2009	2009.37	0.739	0.712
A/Wisconsin/629-D01295/2009	05/15/2009	2009.37	0.74	0.713
A/Wisconsin/629-D01839/2009	05/15/2009	2009.37	0.74	0.713
A/Beijing/02/2009	05/16/2009	2009.37	0.739	0.711
A/Malaysia/854/2009	05/16/2009	2009.37	0.741	0.714
A/Mexico_city/CIA9/2009	05/16/2009	2009.37	0.739	0.711
A/New_York/3502/2009	05/16/2009	2009.37	0.741	0.714
A/New_York/3532/2009	05/16/2009	2009.37	0.74	0.713
A/New_York/3747/2009	05/16/2009	2009.37	0.742	0.715
A/Norway/1359/2009	05/16/2009	2009.37	0.739	0.711
A/Osaka/1/2009	05/16/2009	2009.37	0.739	0.712
A/Osaka/2/2009	05/16/2009	2009.37	0.738	0.711
A/Wisconsin/629-D00967/2009	05/16/2009	2009.37	0.74	0.713
A/Wisconsin/629-D02227/2009	05/16/2009	2009.37	0.74	0.713
A/Chile/8945/2009	05/17/2009	2009.38	0.74	0.713
A/California/VRDL341/2009	05/17/2009	2009.38	0.759	0.731
A/New_York/3468/2009	05/17/2009	2009.38	0.74	0.713
A/New_York/3574/2009	05/17/2009	2009.38	0.739	0.712
A/Paris/2650/2009	05/17/2009	2009.38	0.739	0.712
A/Chile/8949/2009	05/18/2009	2009.38	0.74	0.712
A/Guangdong/1/2009	05/18/2009	2009.38	0.739	0.712
A/Guangdong/01/2009	05/18/2009	2009.38	0.739	0.712
A/GuangzhouSB/01/2009	05/18/2009	2009.38	0.74	0.713
A/New_York/59/2009	05/18/2009	2009.38	0.74	0.713
A/Quebec/QC144876/2009	05/18/2009	2009.38	0.74	0.713
A/Utah/12/2009	05/18/2009	2009.38	0.758	0.731
A/Victoria/2001/2009	05/19/2009	2009.38	0.741	0.714
A/Arizona/09/2009	05/19/2009	2009.38	0.74	0.713
A/New_York/3568/2009	05/19/2009	2009.38	0.74	0.713
A/New_York/3577/2009	05/19/2009	2009.38	0.74	0.713
A/New_York/3613/2009	05/19/2009	2009.38	0.739	0.712
A/New_York/3741/2009	05/19/2009	2009.38	0.739	0.712
A/San_Diego/WRAIR1649P/2009	05/19/2009	2009.38	0.74	0.713
A/Taiwan/T0724/2009	05/19/2009	2009.38	0.74	0.713
A/Wisconsin/629-D00752/2009	05/19/2009	2009.38	0.74	0.713
A/Beijing/3/2009	05/20/2009	2009.38	0.741	0.714
A/Brownsville/26OS/2009	05/20/2009	2009.38	0.739	0.712
A/Brownsville/27OS/2009	05/20/2009	2009.38	0.736	0.709
A/Canada-MB/RV1964/2009	05/20/2009	2009.38	0.74	0.713
A/Montreal/MTL120171/2009	05/20/2009	2009.38	0.74	0.713
A/New_York/3566/2009	05/20/2009	2009.38	0.74	0.713
A/New_York/3567/2009	05/20/2009	2009.38	0.74	0.713
A/New_York/3623/2009	05/20/2009	2009.38	0.74	0.713
A/Sao_Paulo/2056/2009	05/20/2009	2009.38	0.742	0.714
A/Wisconsin/629-D01521/2009	05/20/2009	2009.38	0.74	0.713
A/Wisconsin/629-D01787/2009	05/20/2009	2009.38	0.74	0.713
A/Kuwait/4536/2009	05/21/2009	2009.39	0.738	0.711
A/SAITAMA/43/2009	05/21/2009	2009.39	0.739	0.711
A/Beijing/501/2009	05/21/2009	2009.39	0.738	0.711
A/Brownsville/29OS/2009	05/21/2009	2009.39	0.739	0.711
A/Canada-MB/RV1982/2009	05/21/2009	2009.39	0.74	0.712
A/Houston/7H/2009	05/21/2009	2009.39	0.739	0.712
A/Milan/UHSR1/2009	05/21/2009	2009.39	0.741	0.714
A/Moscow/IIV01/2009	05/21/2009	2009.39	0.74	0.713
A/New_York/3573/2009	05/21/2009	2009.39	0.74	0.713
A/New_York/3653/2009	05/21/2009	2009.39	0.74	0.713
A/Sakai/1/2009	05/21/2009	2009.39	0.738	0.711
A/Sakai/2/2009	05/21/2009	2009.39	0.737	0.71
A/Wisconsin/629-D02275/2009	05/21/2009	2009.39	0.74	0.713
A/Fujian/1/2009	05/22/2009	2009.39	0.739	0.712
A/Brownsville/31OS/2009	05/22/2009	2009.39	0.737	0.71
A/Canada-MB/RV1977/2009	05/22/2009	2009.39	0.74	0.713
A/Kaluga/01/2009	05/22/2009	2009.39	0.738	0.711
A/Paris/2670/2009	05/22/2009	2009.39	0.743	0.716
A/Shiga/1/2009	05/22/2009	2009.39	0.738	0.71
A/Taiwan/T1339/2009	05/22/2009	2009.39	0.739	0.712
A/Wisconsin/14/2009	05/22/2009	2009.39	0.759	0.731
A/Wisconsin/629-D02064/2009	05/22/2009	2009.39	0.741	0.714
A/Wisconsin/629-D02298/2009	05/22/2009	2009.39	0.74	0.713
A/Beijing/4/2009	05/23/2009	2009.39	0.738	0.711
A/Shanghai/1/2009	05/23/2009	2009.39	0.741	0.714
A/Zhejiang/1/2009	05/23/2009	2009.39	0.739	0.712
A/Brownsville/34OS/2009	05/23/2009	2009.39	0.74	0.713
A/England/278/2009	05/23/2009	2009.39	0.739	0.712
A/New_York/58/2009	05/23/2009	2009.39	0.741	0.714
A/Rennes/2671/2009	05/23/2009	2009.39	0.74	0.713
A/Santo_Domingo/0574/2009	05/23/2009	2009.39	0.738	0.711
A/Santo_Domingo/0574T/2009	05/23/2009	2009.39	0.738	0.711
A/Wisconsin/629-D02206/2009	05/23/2009	2009.39	0.741	0.713
A/West_Virginia/01/2009	05/24/2009	2009.39	0.74	0.713
A/Shanghai/37T/2009	05/24/2009	2009.39	0.741	0.714
A/Hong_Kong/419301/2009	05/24/2009	2009.39	0.737	0.71
A/Hong_Kong/419305/2009	05/24/2009	2009.39	0.74	0.713
A/Ireland/1/2009	05/24/2009	2009.39	0.741	0.714
A/New_York/3629/2009	05/24/2009	2009.39	0.74	0.713
A/Toronto/C0270/2009	05/24/2009	2009.39	0.74	0.713
A/Wisconsin/629-D01445/2009	05/24/2009	2009.39	0.741	0.713
A/Helsinki/Vi1/2009	05/25/2009	2009.4	0.739	0.712
A/New_York/3617/2009	05/25/2009	2009.4	0.739	0.712
A/New_York/3651/2009	05/25/2009	2009.4	0.742	0.715
A/Shanghai/SWL3/2009	05/26/2009	2009.4	0.741	0.714
A/England/303/2009	05/26/2009	2009.4	0.74	0.713
A/England/309/2009	05/26/2009	2009.4	0.739	0.711
A/England/313/2009	05/26/2009	2009.4	0.741	0.713
A/Finland/554/2009	05/26/2009	2009.4	0.74	0.713
A/Ireland/2/2009	05/26/2009	2009.4	0.739	0.712
A/Ireland/3/2009	05/26/2009	2009.4	0.739	0.712
A/Moscow/02/2009	05/26/2009	2009.4	0.741	0.714
A/Moscow/IIV02/2009	05/26/2009	2009.4	0.741	0.714
A/New_York/3654/2009	05/26/2009	2009.4	0.74	0.713
A/New_York/3655/2009	05/26/2009	2009.4	0.74	0.713
A/New_York/3702/2009	05/26/2009	2009.4	0.741	0.714
A/New_York/3768/2009	05/26/2009	2009.4	0.759	0.732
A/Shizuoka-C/97/2009	05/26/2009	2009.4	0.738	0.71
A/Toronto/0462/2009	05/26/2009	2009.4	0.739	0.711
A/Wisconsin/629-D01894/2009	05/26/2009	2009.4	0.74	0.713
A/Wisconsin/629-S0035/2009	05/26/2009	2009.4	0.738	0.711
A/BRISBANE/2011/2009	05/27/2009	2009.4	0.741	0.714
A/Shanghai/SWL2/2009	05/27/2009	2009.4	0.742	0.715
A/Fujian/SWL2/2009	05/27/2009	2009.4	0.74	0.713
A/Guangdong/2/2009	05/27/2009	2009.4	0.741	0.714
A/Brownsville/35H/2009	05/27/2009	2009.4	0.739	0.712
A/Brownsville/35OS/2009	05/27/2009	2009.4	0.739	0.711
A/Craven/WR1001/2009	05/27/2009	2009.4	0.741	0.714
A/England/350/2009	05/27/2009	2009.4	0.737	0.709
A/Guangdong/02/2009	05/27/2009	2009.4	0.741	0.714
A/Norway/1573/2009	05/27/2009	2009.4	0.74	0.713
A/Ontario/142358/2009	05/27/2009	2009.4	0.74	0.712
A/Wisconsin/629-D00698/2009	05/27/2009	2009.4	0.74	0.713
A/Wisconsin/629-D01883/2009	05/27/2009	2009.4	0.741	0.714
A/Wisconsin/629-D02276/2009	05/27/2009	2009.4	0.74	0.713
A/Shanghai/SWL6/2009	05/28/2009	2009.4	0.742	0.715
A/Guangdong/SWL4/2009	05/28/2009	2009.4	0.74	0.713
A/Guangdong/SWL3/2009	05/28/2009	2009.4	0.741	0.714
A/Brownsville/37H/2009	05/28/2009	2009.4	0.74	0.713
A/Canada-MB/RV2013/2009	05/28/2009	2009.4	0.74	0.713
A/England/327/2009	05/28/2009	2009.4	0.74	0.713
A/England/328/2009	05/28/2009	2009.4	0.739	0.711
A/Finland/555/2009	05/28/2009	2009.4	0.74	0.713
A/Fuzhou/01/2009	05/28/2009	2009.4	0.739	0.712
A/Guangdong/SB1/2009	05/28/2009	2009.4	0.741	0.714
A/Mato_Grosso/2329/2009	05/28/2009	2009.4	0.739	0.712
A/New_York/3709/2009	05/28/2009	2009.4	0.74	0.713
A/Shanghai/60T/2009	05/28/2009	2009.4	0.742	0.715
A/Singapore/ON129/2009	05/28/2009	2009.4	0.741	0.714
A/Taiwan/T1773/2009	05/28/2009	2009.4	0.739	0.712
A/Wisconsin/629-D00117/2009	05/28/2009	2009.4	0.742	0.715
A/Wisconsin/629-D00829/2009	05/28/2009	2009.4	0.741	0.714
A/Wisconsin/629-D01083/2009	05/28/2009	2009.4	0.741	0.713
A/Wisconsin/629-D01262/2009	05/28/2009	2009.4	0.741	0.714
A/Wisconsin/629-D01779/2009	05/28/2009	2009.4	0.74	0.713
A/Fujian/SWL3/2009	05/29/2009	2009.41	0.741	0.714
A/Chile/180/2009	05/29/2009	2009.41	0.741	0.714
A/Guangdong/03/2009	05/29/2009	2009.41	0.739	0.712
A/Guangdong/06/2009	05/29/2009	2009.41	0.739	0.712
A/New_York/3715/2009	05/29/2009	2009.41	0.741	0.714
A/Norway/1613/2009	05/29/2009	2009.41	0.74	0.713
A/Sao_Paulo/2261/2009	05/29/2009	2009.41	0.741	0.714
A/Stockholm/31/2009	05/29/2009	2009.41	0.74	0.713
A/Wisconsin/629-D01847/2009	05/29/2009	2009.41	0.741	0.714
A/Wisconsin/629-D02213/2009	05/29/2009	2009.41	0.741	0.713
A/Wisconsin/629-S0086/2009	05/29/2009	2009.41	0.741	0.714
A/Beijing/SWL6/2009	05/30/2009	2009.41	0.737	0.71
A/Hubei/SWL1/2009	05/30/2009	2009.41	0.738	0.711
A/Beijing/SWL5/2009	05/30/2009	2009.41	0.739	0.711
A/Fujian/SWL5/2009	05/30/2009	2009.41	0.738	0.711
A/Argentina/07-09GP/2009	05/30/2009	2009.41	0.741	0.714
A/Brownsville/39H/2009	05/30/2009	2009.41	0.739	0.712
A/Brownsville/39OS/2009	05/30/2009	2009.41	0.739	0.712
A/Canada-MB/RV2020/2009	05/30/2009	2009.41	0.74	0.713
A/England/337/2009	05/30/2009	2009.41	0.737	0.71
A/England/343/2009	05/30/2009	2009.41	0.741	0.714
A/England/345/2009	05/30/2009	2009.41	0.739	0.711
A/England/346/2009	05/30/2009	2009.41	0.74	0.713
A/England/347/2009	05/30/2009	2009.41	0.737	0.71
A/England/349/2009	05/30/2009	2009.41	0.739	0.711
A/Norway/1623/2009	05/30/2009	2009.41	0.74	0.713
A/Singapore/GN285/2009	05/30/2009	2009.41	0.741	0.714
A/Stockholm/33/2009	05/30/2009	2009.41	0.74	0.713
A/Toronto/T5294/2009	05/30/2009	2009.41	0.739	0.712
A/Wisconsin/629-D00223/2009	05/30/2009	2009.41	0.74	0.713
A/Wisconsin/629-D01829/2009	05/30/2009	2009.41	0.74	0.713
A/Shanghai/SWL4/2009	05/31/2009	2009.41	0.741	0.714
A/Zhejiang/SWL2/2009	05/31/2009	2009.41	0.741	0.714
A/Fujian/SWL6/2009	05/31/2009	2009.41	0.738	0.711
A/Shanghai/71T/2009	05/31/2009	2009.41	0.739	0.712
A/England/351/2009	05/31/2009	2009.41	0.74	0.713
A/England/365/2009	05/31/2009	2009.41	0.74	0.713
A/England/366/2009	05/31/2009	2009.41	0.74	0.713
A/England/405/2009	05/31/2009	2009.41	0.74	0.712
A/Guangdong/55/2009	05/31/2009	2009.41	0.741	0.714
A/Ireland/5/2009	05/31/2009	2009.41	0.74	0.713
A/New_York/3726/2009	05/31/2009	2009.41	0.739	0.712
A/New_York/3960/2009	05/31/2009	2009.41	0.739	0.711
A/Scotland/8/2009	05/31/2009	2009.41	0.74	0.713
A/Utah/04/2009	05/31/2009	2009.41	0.741	0.714
A/Zhejiang/2/2009	05/31/2009	2009.41	0.74	0.713
A/ENG/419/2009	06/2009_(Day_unknown)	2009.42	0.74	0.713
A/ENG/418/2009	06/2009_(Day_unknown)	2009.42	0.74	0.713
A/ENG/414/2009	06/2009_(Day_unknown)	2009.42	0.74	0.713
A/ENG/445/2009	06/2009_(Day_unknown)	2009.42	0.739	0.711
A/ENG/433/2009	06/2009_(Day_unknown)	2009.42	0.739	0.711
A/ENG/431/2009	06/2009_(Day_unknown)	2009.42	0.739	0.711
A/ENG/430/2009	06/2009_(Day_unknown)	2009.42	0.739	0.711
A/ENG/428/2009	06/2009_(Day_unknown)	2009.42	0.739	0.711
A/ENG/423/2009	06/2009_(Day_unknown)	2009.42	0.736	0.709
A/ENG/402/2009	06/2009_(Day_unknown)	2009.42	0.74	0.713
A/ENG/400/2009	06/2009_(Day_unknown)	2009.42	0.739	0.711
A/ENG/395/2009	06/2009_(Day_unknown)	2009.42	0.737	0.71
A/ENG/394/2009	06/2009_(Day_unknown)	2009.42	0.739	0.712
A/ENG/388/2009	06/2009_(Day_unknown)	2009.42	0.739	0.712
A/ENG/386/2009	06/2009_(Day_unknown)	2009.42	0.739	0.711
A/ENG/385/2009	06/2009_(Day_unknown)	2009.42	0.74	0.713
A/ENG/384/2009	06/2009_(Day_unknown)	2009.42	0.739	0.711
A/ENG/382/2009	06/2009_(Day_unknown)	2009.42	0.739	0.711
A/ENG/381/2009	06/2009_(Day_unknown)	2009.42	0.737	0.71
A/ENG/361/2009	06/2009_(Day_unknown)	2009.42	0.739	0.711
A/SC/10/2009	06/2009_(Day_unknown)	2009.42	0.737	0.71
A/ENG/434/2009	06/2009_(Day_unknown)	2009.42	0.74	0.713
A/ENG/411/2009	06/2009_(Day_unknown)	2009.42	0.741	0.714
A/ENG/398/2009	06/2009_(Day_unknown)	2009.42	0.74	0.713
A/ENG/392/2009	06/2009_(Day_unknown)	2009.42	0.74	0.713
A/ENG/389/2009	06/2009_(Day_unknown)	2009.42	0.74	0.713
A/ENG/541/2009	06/2009_(Day_unknown)	2009.42	0.74	0.713
A/Shanghai/SWL120/2009	06/01/2009	2009.42	0.738	0.711
A/Shanghai/SWL7/2009	06/01/2009	2009.42	0.74	0.713
A/Shanghai/SWL5/2009	06/01/2009	2009.42	0.738	0.711
A/Indonesia/NIHRD0240/2009	06/2009_(Day_unknown)	2009.42	0.741	0.714
A/Indonesia/NIHRD0239/2009	06/2009_(Day_unknown)	2009.42	0.741	0.714
A/Indonesia/NIHRD0120/2009	06/2009_(Day_unknown)	2009.42	0.738	0.711
A/Ankara/04/2009	06//2009	2009.42	0.74	0.713
A/Brownsville/40OS/2009	06/01/2009	2009.42	0.74	0.713
A/Delhi/NIV57/2009	06//2009	2009.42	0.741	0.713
A/England/352/2009	06/01/2009	2009.42	0.737	0.71
A/England/386/2009	06/01/2009	2009.42	0.739	0.711
A/England/403/2009	06/01/2009	2009.42	0.741	0.713
A/Hong_Kong/33230/2009	06//2009	2009.42	0.741	0.714
A/Managua/4467.05/2009	06/01/2009	2009.42	0.739	0.712
A/Mum/NIV261/2009	06//2009	2009.42	0.74	0.713
A/New_York/3753/2009	06/01/2009	2009.42	0.74	0.713
A/New_York/3795/2009	06/01/2009	2009.42	0.74	0.713
A/New_York/3959/2009	06/01/2009	2009.42	0.739	0.711
A/New_York/NHRC0003/2009	06/01/2009	2009.42	0.741	0.714
A/Ontario/147265/2009	06/01/2009	2009.42	0.739	0.712
A/Pavia/VR9857/2009	06//2009	2009.42	0.741	0.714
A/Rhode_Island/04/2009	06/01/2009	2009.42	0.741	0.714
A/Sao_Paulo/2303/2009	06/01/2009	2009.42	0.74	0.713
A/Scotland/9/2009	06/01/2009	2009.42	0.74	0.713
A/Singapore/276/2009	06//2009	2009.42	0.74	0.713
A/Singapore/471/2009	06//2009	2009.42	0.741	0.714
A/Singapore/478/2009	06//2009	2009.42	0.739	0.712
A/Singapore/527/2009	06//2009	2009.42	0.741	0.714
A/Stockholm/35/2009	06/01/2009	2009.42	0.741	0.714
A/Taiwan/115/2009	06//2009	2009.42	0.738	0.711
A/Taiwan/126/2009	06//2009	2009.42	0.739	0.712
A/Taiwan/137/2009	06//2009	2009.42	0.738	0.711
A/Taiwan/14/2009	06//2009	2009.42	0.741	0.713
A/Taiwan/1753/2009	06//2009	2009.42	0.74	0.713
A/Taiwan/1765/2009	06//2009	2009.42	0.738	0.711
A/Taiwan/1767/2009	06//2009	2009.42	0.737	0.71
A/Taiwan/1775/2009	06//2009	2009.42	0.739	0.712
A/Taiwan/1776/2009	06//2009	2009.42	0.739	0.712
A/Taiwan/97196/2009	06//2009	2009.42	0.74	0.713
A/Taiwan/97291/2009	06//2009	2009.42	0.741	0.714
A/Texas/WRAIR1118P/2009	06/01/2009	2009.42	0.756	0.729
A/Thailand/ICRC-CBI10/2009	06//2009	2009.42	0.737	0.71
A/Wisconsin/629-D00724/2009	06/01/2009	2009.42	0.74	0.712
A/Wisconsin/629-D00941/2009	06/01/2009	2009.42	0.739	0.712
A/Wisconsin/629-D01725/2009	06/01/2009	2009.42	0.742	0.715
A/Zhejiang/DTID-ZJU01/2009	06//2009	2009.42	0.74	0.713
A/Shanghai/SWL121/2009	06/02/2009	2009.42	0.742	0.715
A/Shanghai/SWL119/2009	06/02/2009	2009.42	0.738	0.711
A/Fujian/SWL11/2009	06/02/2009	2009.42	0.738	0.711
A/Fujian/SWL10/2009	06/02/2009	2009.42	0.738	0.711
A/Fujian/SWL9/2009	06/02/2009	2009.42	0.738	0.711
A/Fujian/SWL8/2009	06/02/2009	2009.42	0.738	0.711
A/Fujian/SWL7/2009	06/02/2009	2009.42	0.738	0.711
A/Brownsville/43OS/2009	06/02/2009	2009.42	0.74	0.713
A/England/378/2009	06/02/2009	2009.42	0.739	0.712
A/England/380/2009	06/02/2009	2009.42	0.739	0.712
A/England/388/2009	06/02/2009	2009.42	0.739	0.712
A/England/394/2009	06/02/2009	2009.42	0.739	0.712
A/England/416/2009	06/02/2009	2009.42	0.74	0.713
A/Paris/2722/2009	06/02/2009	2009.42	0.739	0.712
A/Pennsylvania/11/2009	06/02/2009	2009.42	0.757	0.729
A/Singapore/ON141/2009	06/02/2009	2009.42	0.74	0.712
A/Tokushima/1/2009	06/02/2009	2009.42	0.741	0.714
A/Wisconsin/629-D00022/2009	06/02/2009	2009.42	0.739	0.712
A/Wisconsin/629-D00367/2009	06/02/2009	2009.42	0.741	0.714
A/Wisconsin/629-D00592/2009	06/02/2009	2009.42	0.74	0.713
A/Wisconsin/629-S0143/2009	06/02/2009	2009.42	0.742	0.715
A/Wisconsin/629-S0146/2009	06/02/2009	2009.42	0.741	0.714
A/Virginia/24/2009	06/03/2009	2009.42	0.742	0.714
A/Utah/27/2009	06/03/2009	2009.42	0.74	0.713
A/Shanxi/SWL1/2009	06/03/2009	2009.42	0.74	0.713
A/Baden-Wurttemberg/448/2009	06/03/2009	2009.42	0.74	0.713
A/England/401/2009	06/03/2009	2009.42	0.737	0.709
A/Montreal/MTL130931/2009	06/03/2009	2009.42	0.74	0.713
A/Moscow/IIV03/2009	06/03/2009	2009.42	0.74	0.713
A/New_York/3895/2009	06/03/2009	2009.42	0.741	0.714
A/New_York/NHRC0004/2009	06/03/2009	2009.42	0.741	0.714
A/Saitama/55/2009	06/03/2009	2009.42	0.739	0.712
A/Scotland/EastKilbride_412770/2009	06/03/2009	2009.42	0.741	0.714
A/Scotland/Glasgow_412286/2009	06/03/2009	2009.42	0.739	0.712
A/Scotland/Glasgow_412313/2009	06/03/2009	2009.42	0.736	0.708
A/Scotland/Glasgow_413364/2009	06/03/2009	2009.42	0.738	0.711
A/Scotland/Glasgow_413608/2009	06/03/2009	2009.42	0.739	0.712
A/Scotland/Glasgow_413886/2009	06/03/2009	2009.42	0.736	0.709
A/Scotland/Livingston_412757/2009	06/03/2009	2009.42	0.74	0.713
A/Scotland/Paisley_412182/2009	06/03/2009	2009.42	0.742	0.714
A/Scotland/Paisley_412666/2009	06/03/2009	2009.42	0.74	0.713
A/Toronto/T5308/2009	06/03/2009	2009.42	0.739	0.712
A/Wisconsin/629-D00589/2009	06/03/2009	2009.42	0.74	0.713
A/Wisconsin/629-D00809/2009	06/03/2009	2009.42	0.74	0.713
A/Wisconsin/629-D01664/2009	06/03/2009	2009.42	0.742	0.715
A/Yamaguchi/21/2009	06/03/2009	2009.42	0.74	0.713
A/Denmark/523/2009	06/04/2009	2009.42	0.74	0.713
A/Denmark/524/2009	06/04/2009	2009.42	0.74	0.713
A/England/379/2009	06/04/2009	2009.42	0.737	0.71
A/England/411/2009	06/04/2009	2009.42	0.741	0.714
A/England/412/2009	06/04/2009	2009.42	0.74	0.713
A/England/414/2009	06/04/2009	2009.42	0.74	0.713
A/England/415/2009	06/04/2009	2009.42	0.741	0.713
A/England/423/2009	06/04/2009	2009.42	0.736	0.709
A/England/424/2009	06/04/2009	2009.42	0.742	0.714
A/Wisconsin/629-D00008/2009	06/04/2009	2009.42	0.739	0.712
A/Wisconsin/629-D00017/2009	06/04/2009	2009.42	0.74	0.713
A/Wisconsin/629-D00453/2009	06/04/2009	2009.42	0.74	0.713
A/Wisconsin/629-D00658/2009	06/04/2009	2009.42	0.741	0.714
A/Argentina/HNRG13/2009	06/05/2009	2009.43	0.74	0.713
A/England/456/2009	06/05/2009	2009.43	0.738	0.711
A/Managua/4905.02/2009	06/05/2009	2009.43	0.739	0.712
A/Montreal/MTL133695/2009	06/05/2009	2009.43	0.74	0.713
A/Singapore/ON145/2009	06/06/2009	2009.43	0.747	0.72
A/CHIBA/1016/2009	06/06/2009	2009.43	0.74	0.713
A/England/421/2009	06/06/2009	2009.43	0.74	0.713
A/England/434/2009	06/06/2009	2009.43	0.74	0.713
A/England/435/2009	06/06/2009	2009.43	0.742	0.714
A/England/448/2009	06/06/2009	2009.43	0.74	0.713
A/Firenze/10/2009	06/06/2009	2009.43	0.74	0.713
A/Managua/WRAIR1689P/2009	06/06/2009	2009.43	0.74	0.713
A/San_Diego/WRAIR1642P/2009	06/06/2009	2009.43	0.741	0.714
A/Shanghai/143T/2009	06/06/2009	2009.43	0.74	0.713
A/California/VRDL358/2009	06/07/2009	2009.43	0.754	0.727
A/England/438/2009	06/07/2009	2009.43	0.739	0.711
A/England/449/2009	06/07/2009	2009.43	0.741	0.714
A/England/451/2009	06/07/2009	2009.43	0.74	0.713
A/Fukuoka-C/1/2009	06/07/2009	2009.43	0.738	0.711
A/Houston/17OS/2009	06/07/2009	2009.43	0.74	0.713
A/Wisconsin/26/2009	06/08/2009	2009.44	0.74	0.713
A/Tianjin/SWL1/2009	06/08/2009	2009.44	0.738	0.711
A/Ancona/01/2009	06/08/2009	2009.44	0.74	0.713
A/California/WR1323P/2009	06/08/2009	2009.44	0.74	0.713
A/Santo_Domingo/WRAIR1044N/2009	06/08/2009	2009.44	0.742	0.714
A/Wisconsin/629-D00579/2009	06/08/2009	2009.44	0.74	0.713
A/Wisconsin/629-D02068/2009	06/08/2009	2009.44	0.739	0.712
A/Wisconsin/629-S0189/2009	06/08/2009	2009.44	0.74	0.713
A/New_York/3967/2009	06/09/2009	2009.44	0.738	0.711
A/New_York/3969/2009	06/09/2009	2009.44	0.738	0.711
A/New_York/4052/2009	06/09/2009	2009.44	0.739	0.712
A/San_Salvador/WR0167N/2009	06/09/2009	2009.44	0.746	0.72
A/Scotland/16/2009	06/09/2009	2009.44	0.741	0.714
A/Shenzhen/40/2009	06/09/2009	2009.44	0.742	0.715
A/Shenzhen/42/2009	06/09/2009	2009.44	0.741	0.713
A/Shenzhen/71/2009	06/09/2009	2009.44	0.742	0.715
A/Thailand/SirirajICRC_CBI_8/2009	06/09/2009	2009.44	0.738	0.711
A/Thailand/SirirajICRC_CBI_9/2009	06/09/2009	2009.44	0.739	0.712
A/Toronto/T5362/2009	06/09/2009	2009.44	0.74	0.712
A/Wisconsin/629-S0208/2009	06/09/2009	2009.44	0.74	0.713
A/Tianjin/SWL2/2009	06/10/2009	2009.44	0.741	0.714
A/Hainan/SWL1/2009	06/10/2009	2009.44	0.741	0.714
A/Guizhou/SWL1/2009	06/10/2009	2009.44	0.741	0.714
A/Jiangxi/SWL1/2009	06/10/2009	2009.44	0.74	0.713
A/Bogota/WRAIR0088N/2009	06/10/2009	2009.44	0.754	0.727
A/Minnesota/22/2009	06/10/2009	2009.44	0.739	0.712
A/New_York/3992/2009	06/10/2009	2009.44	0.739	0.712
A/New_York/4014/2009	06/10/2009	2009.44	0.74	0.713
A/New_York/4048/2009	06/10/2009	2009.44	0.74	0.713
A/San_Diego/WR1628P/2009	06/10/2009	2009.44	0.737	0.71
A/Scotland/Edinburgh_17343/2009	06/10/2009	2009.44	0.735	0.708
A/Scotland/Glasgow_414473/2009	06/10/2009	2009.44	0.738	0.711
A/Scotland/Paisley_415110/2009	06/10/2009	2009.44	0.738	0.712
A/Texas/42102708/2009	06/10/2009	2009.44	0.741	0.714
A/Wisconsin/629-S0247/2009	06/10/2009	2009.44	0.741	0.714
A/Wisconsin/629-S0252/2009	06/10/2009	2009.44	0.74	0.712
A/Wisconsin/629-S0255/2009	06/10/2009	2009.44	0.74	0.713
A/Stockholm/45/2009	06/11/2009	2009.44	0.74	0.713
A/Jiangsu/SWL1/2009	06/11/2009	2009.44	0.739	0.711
A/Liaoning/SWL1/2009	06/11/2009	2009.44	0.739	0.712
A/Tianjin/SWL4/2009	06/11/2009	2009.44	0.738	0.71
A/CHIBA/1017/2009	06/11/2009	2009.44	0.74	0.713
A/Ancona/02/2009	06/11/2009	2009.44	0.739	0.712
A/Boston/110/2009	06/11/2009	2009.44	0.741	0.714
A/Castro/JXP/2009	06/11/2009	2009.44	0.74	0.713
A/Finland/568/2009	06/11/2009	2009.44	0.74	0.713
A/Hong_Kong/2369/2009	06/11/2009	2009.44	0.741	0.715
A/Montreal/MTL138378/2009	06/11/2009	2009.44	0.74	0.713
A/Santa_Catarina/459/2009	06/11/2009	2009.44	0.74	0.713
A/Sapporo/1/2009	06/11/2009	2009.44	0.739	0.712
A/Scotland/10/2009	06/11/2009	2009.44	0.737	0.71
A/Wisconsin/629-D01183/2009	06/11/2009	2009.44	0.74	0.713
A/Wisconsin/629-S0269/2009	06/11/2009	2009.44	0.74	0.713
A/Hainan/SWL2/2009	06/12/2009	2009.45	0.739	0.711
A/Yunnan/SWL1/2009	06/12/2009	2009.45	0.74	0.713
A/Argentina/19618/2009	06/12/2009	2009.45	0.74	0.713
A/England/463/2009	06/12/2009	2009.45	0.741	0.714
A/Finland/565/2009	06/12/2009	2009.45	0.74	0.713
A/Managua/578.01/2009	06/12/2009	2009.45	0.74	0.713
A/Managua/655.02/2009	06/12/2009	2009.45	0.741	0.713
A/Minas_Gerais/490/2009	06/12/2009	2009.45	0.74	0.713
A/New_York/4072/2009	06/12/2009	2009.45	0.742	0.714
A/New_York/4095/2009	06/12/2009	2009.45	0.74	0.713
A/Quebec/QC145950/2009	06/12/2009	2009.45	0.74	0.713
A/San_Diego/WR1625P/2009	06/12/2009	2009.45	0.738	0.711
A/San_Diego/WR1626P/2009	06/12/2009	2009.45	0.74	0.713
A/San_Salvador/0169T/2009	06/12/2009	2009.45	0.742	0.715
A/Texas/42121926/2009	06/12/2009	2009.45	0.74	0.713
A/Texas/42122969/2009	06/12/2009	2009.45	0.733	0.707
A/Texas/42123701/2009	06/12/2009	2009.45	0.738	0.711
A/Utah/06/2009	06/12/2009	2009.45	0.74	0.713
A/Wisconsin/629-D02263/2009	06/12/2009	2009.45	0.74	0.712
A/New_Zealand/871/2009	06/13/2009	2009.45	0.742	0.715
A/Rhode_Island/15/2009	06/13/2009	2009.45	0.74	0.713
A/Hunan/SWL3/2009	06/13/2009	2009.45	0.74	0.713
A/Guangxi/SWL1/2009	06/13/2009	2009.45	0.742	0.714
A/Boston/112/2009	06/13/2009	2009.45	0.741	0.714
A/Boston/115/2009	06/13/2009	2009.45	0.74	0.713
A/Boston/96/2009	06/13/2009	2009.45	0.738	0.711
A/California/VRDL6/2009	06/13/2009	2009.45	0.739	0.712
A/California/VRDL9/2009	06/13/2009	2009.45	0.741	0.714
A/Chile/1586/2009	06/13/2009	2009.45	0.74	0.713
A/Finland/569/2009	06/13/2009	2009.45	0.74	0.713
A/Helsinki/Vi2/2009	06/13/2009	2009.45	0.74	0.713
A/Helsinki/Vi3/2009	06/13/2009	2009.45	0.74	0.713
A/Hiroshima/200/2009	06/13/2009	2009.45	0.74	0.713
A/Managua/2152.01/2009	06/13/2009	2009.45	0.74	0.713
A/Managua/5363.02/2009	06/13/2009	2009.45	0.739	0.712
A/Managua/WRAIR1693P/2009	06/13/2009	2009.45	0.744	0.717
A/Maryland/32/2009	06/13/2009	2009.45	0.741	0.714
A/Montreal/MTL139735/2009	06/13/2009	2009.45	0.74	0.713
A/New_York/4099/2009	06/13/2009	2009.45	0.738	0.711
A/New_York/4100/2009	06/13/2009	2009.45	0.741	0.714
A/Qingdao/148/2009	06/13/2009	2009.45	0.739	0.712
A/San_Diego/WR1624P/2009	06/13/2009	2009.45	0.738	0.711
A/Singapore/ON199/2009	06/13/2009	2009.45	0.741	0.714
A/Thailand/CU-B5/2009	06/13/2009	2009.45	0.742	0.714
A/Wisconsin/629-D00196/2009	06/13/2009	2009.45	0.74	0.713
A/Wisconsin/629-D00665/2009	06/13/2009	2009.45	0.738	0.712
A/Wisconsin/629-D01618/2009	06/13/2009	2009.45	0.74	0.713
A/SAITAMA/63/2009	06/14/2009	2009.45	0.741	0.714
A/Utah/05/2009	06/14/2009	2009.45	0.74	0.713
A/California/VRDL4/2009	06/14/2009	2009.45	0.74	0.713
A/California/VRDL8/2009	06/14/2009	2009.45	0.741	0.714
A/Mexico_city/CIA6/2009	06/14/2009	2009.45	0.741	0.714
A/New_Zealand/1212a/2009	06/14/2009	2009.45	0.757	0.73
A/New_Zealand/1212b/2009	06/14/2009	2009.45	0.754	0.727
A/New_Zealand/1212e/2009	06/14/2009	2009.45	0.755	0.728
A/Singapore/ON193/2009	06/14/2009	2009.45	0.741	0.714
A/Singapore/ON202/2009	06/14/2009	2009.45	0.74	0.713
A/Singapore/TLL51/2009	06/14/2009	2009.45	0.743	0.716
A/Singapore/TLL52/2009	06/14/2009	2009.45	0.741	0.713
A/Singapore/TLL53/2009	06/14/2009	2009.45	0.739	0.711
A/Singapore/TLL54/2009	06/14/2009	2009.45	0.74	0.712
A/Utah/07/2009	06/14/2009	2009.45	0.74	0.713
A/Wisconsin/629-D00119/2009	06/14/2009	2009.45	0.74	0.713
A/Wisconsin/629-D00916/2009	06/14/2009	2009.45	0.741	0.714
A/Wisconsin/629-D01147/2009	06/14/2009	2009.45	0.741	0.713
A/Oregon/10/2009	06/15/2009	2009.45	0.739	0.711
A/Massachusetts/16/2009	06/15/2009	2009.45	0.741	0.714
A/Chile/6536/2009	06/15/2009	2009.45	0.74	0.713
A/Laos/JP1057/2009	06/15/2009	2009.45	0.741	0.714
A/Aichi/198/2009	06/15/2009	2009.45	0.741	0.714
A/Argentina/19527/2009	06/15/2009	2009.45	0.74	0.713
A/Boston/103/2009	06/15/2009	2009.45	0.738	0.711
A/Boston/109/2009	06/15/2009	2009.45	0.74	0.713
A/California/25/2009	06/15/2009	2009.45	0.74	0.713
A/California/VRDL5/2009	06/15/2009	2009.45	0.74	0.713
A/Chile/1600/2009	06/15/2009	2009.45	0.74	0.713
A/Finland/571/2009	06/15/2009	2009.45	0.738	0.711
A/Managua/4935.03/2009	06/15/2009	2009.45	0.739	0.712
A/Managua/5453.01/2009	06/15/2009	2009.45	0.74	0.712
A/Niigata/690/2009	06/15/2009	2009.45	0.74	0.712
A/Ontario/9698/2009	06/15/2009	2009.45	0.74	0.712
A/Ontario/9739/2009	06/15/2009	2009.45	0.74	0.712
A/San_Diego/WRAIR1654P/2009	06/15/2009	2009.45	0.736	0.709
A/Singapore/ON201/2009	06/15/2009	2009.45	0.74	0.713
A/Singapore/ON226/2009	06/15/2009	2009.45	0.742	0.715
A/Thailand/CU-MV5/2009	06/15/2009	2009.45	0.742	0.714
A/Wisconsin/629-D00739/2009	06/15/2009	2009.45	0.741	0.713
A/Wisconsin/629-D01619/2009	06/15/2009	2009.45	0.739	0.711
A/Wisconsin/629-D01844/2009	06/15/2009	2009.45	0.739	0.712
A/Wisconsin/629-S0279/2009	06/15/2009	2009.45	0.74	0.713
A/Cote_DIvoire/709/2009	06/16/2009	2009.46	0.74	0.713
A/Bethesda/SP506/2009	06/16/2009	2009.46	0.741	0.714
A/Bogota/WR0090N/2009	06/16/2009	2009.46	0.739	0.712
A/Managua/2330.02/2009	06/16/2009	2009.46	0.741	0.713
A/Montreal/MTL141633/2009	06/16/2009	2009.46	0.74	0.713
A/Texas/42163291/2009	06/16/2009	2009.46	0.738	0.711
A/Thailand/CU-B42/2009	06/16/2009	2009.46	0.757	0.729
A/Utsunomiya/1/2009	06/16/2009	2009.46	0.741	0.713
A/VICTORIA/3036/2009	06/17/2009	2009.46	0.741	0.714
A/Argentina/7768/2009	06/17/2009	2009.46	0.741	0.714
A/Chongqing/SWL1/2009	06/17/2009	2009.46	0.741	0.714
A/Argentina/7649/2009	06/17/2009	2009.46	0.741	0.714
A/Argentina/7967/2009	06/17/2009	2009.46	0.741	0.714
A/Boston/127/2009	06/17/2009	2009.46	0.741	0.714
A/California/VRDL11/2009	06/17/2009	2009.46	0.739	0.712
A/California/VRDL31/2009	06/17/2009	2009.46	0.739	0.712
A/California/VRDL7/2009	06/17/2009	2009.46	0.741	0.713
A/Hiroshima/201/2009	06/17/2009	2009.46	0.74	0.713
A/Italy/127/2009	06/17/2009	2009.46	0.74	0.713
A/Montreal/MTL144431/2009	06/17/2009	2009.46	0.74	0.713
A/New_York/4197/2009	06/17/2009	2009.46	0.74	0.712
A/New_York/4238/2009	06/17/2009	2009.46	0.74	0.713
A/Scotland/Glasgow_419865/2009	06/17/2009	2009.46	0.736	0.709
A/Texas/42173957/2009	06/17/2009	2009.46	0.74	0.712
A/Thailand/CU-H9/2009	06/17/2009	2009.46	0.741	0.714
A/Wisconsin/629-S0319/2009	06/17/2009	2009.46	0.738	0.711
A/Oregon/13/2009	06/18/2009	2009.46	0.74	0.712
A/Oregon/11/2009	06/18/2009	2009.46	0.738	0.711
A/Anhui/SWL1/2009	06/18/2009	2009.46	0.742	0.715
A/Argentina/7937/2009	06/18/2009	2009.46	0.74	0.713
A/Argentina/HNRG3/2009	06/18/2009	2009.46	0.739	0.712
A/Bethesda/SP508/2009	06/18/2009	2009.46	0.74	0.713
A/Boston/123/2009	06/18/2009	2009.46	0.74	0.713
A/Boston/138/2009	06/18/2009	2009.46	0.743	0.716
A/Chiba-C/51/2009	06/18/2009	2009.46	0.741	0.714
A/Finland/576/2009	06/18/2009	2009.46	0.74	0.713
A/Finland/583/2009	06/18/2009	2009.46	0.74	0.713
A/Finland/584/2009	06/18/2009	2009.46	0.74	0.712
A/Iwate/2/2009	06/18/2009	2009.46	0.74	0.713
A/Nanjing/1/2009	06/18/2009	2009.46	0.739	0.712
A/Saskatchewan/5350/2009	06/18/2009	2009.46	0.756	0.729
A/Saskatchewan/5351/2009	06/18/2009	2009.46	0.757	0.73
A/Silver_Spring/SP509/2009	06/18/2009	2009.46	0.737	0.71
A/Silver_Spring/SP510/2009	06/18/2009	2009.46	0.74	0.713
A/Silver_Spring/WRAIRSP510P10/2009	06/18/2009	2009.46	0.74	0.712
A/Silver_Spring/WRAIRSP510P18/2009	06/18/2009	2009.46	0.739	0.712
A/Silver_Spring/WRAIRSP510P2/2009	06/18/2009	2009.46	0.74	0.713
A/Silver_Spring/WRAIRSP510P3/2009	06/18/2009	2009.46	0.74	0.712
A/Thailand/CU-H17/2009	06/18/2009	2009.46	0.757	0.73
A/Wisconsin/629-D01115/2009	06/18/2009	2009.46	0.74	0.713
A/Wisconsin/629-D01875/2009	06/18/2009	2009.46	0.741	0.714
A/Wisconsin/629-S0339/2009	06/18/2009	2009.46	0.74	0.713
A/Argentina/8169/2009	06/19/2009	2009.47	0.74	0.713
A/Hunan/SWL4/2009	06/19/2009	2009.47	0.739	0.711
A/Argentina/8673/2009	06/19/2009	2009.47	0.739	0.712
A/Argentina/HNRG104/2009	06/19/2009	2009.47	0.74	0.713
A/Bogota/WRAIR0442T/2009	06/19/2009	2009.47	0.741	0.714
A/Boston/120/2009	06/19/2009	2009.47	0.738	0.71
A/Boston/132/2009	06/19/2009	2009.47	0.739	0.712
A/Finland/579/2009	06/19/2009	2009.47	0.74	0.714
A/Finland/580/2009	06/19/2009	2009.47	0.741	0.714
A/Finland/581/2009	06/19/2009	2009.47	0.74	0.713
A/Mexico_City/WR1087T/2009	06/19/2009	2009.47	0.736	0.709
A/Montreal/MTL144954/2009	06/19/2009	2009.47	0.738	0.711
A/New_York/4459/2009	06/19/2009	2009.47	0.74	0.713
A/Puerto_Montt/Bio87/2009	06/19/2009	2009.47	0.74	0.713
A/Singapore/ON279/2009	06/19/2009	2009.47	0.74	0.713
A/Singapore/ON313/2009	06/19/2009	2009.47	0.736	0.709
A/Texas/42191653/2009	06/19/2009	2009.47	0.738	0.711
A/Hunan/SWL6/2009	06/20/2009	2009.47	0.74	0.713
A/YOKOHAMA/1017/2009	06/20/2009	2009.47	0.741	0.714
A/Boston/126/2009	06/20/2009	2009.47	0.738	0.711
A/California/VRDL20/2009	06/20/2009	2009.47	0.74	0.713
A/Chile/2851/2009	06/20/2009	2009.47	0.742	0.714
A/Finland/575/2009	06/20/2009	2009.47	0.74	0.713
A/Italy/128/2009	06/20/2009	2009.47	0.741	0.713
A/Quebec/QC146628/2009	06/20/2009	2009.47	0.74	0.713
A/Singapore/ON304/2009	06/20/2009	2009.47	0.74	0.713
A/Wisconsin/629-D00428/2009	06/20/2009	2009.47	0.74	0.713
A/Wisconsin/629-D00496/2009	06/20/2009	2009.47	0.74	0.713
A/Hunan/SWL5/2009	06/21/2009	2009.47	0.741	0.713
A/Hebei/SWL1/2009	06/21/2009	2009.47	0.741	0.714
A/Laos/JP1074/2009	06/21/2009	2009.47	0.741	0.714
A/Argentina/8551/2009	06/21/2009	2009.47	0.74	0.713
A/Argentina/8574/2009	06/21/2009	2009.47	0.739	0.712
A/Argentina/8989/2009	06/21/2009	2009.47	0.741	0.713
A/Argentina/HNRG36/2009	06/21/2009	2009.47	0.741	0.714
A/Boston/130/2009	06/21/2009	2009.47	0.74	0.713
A/Montreal/MTL082953/2009	06/21/2009	2009.47	0.74	0.713
A/Pune/NIV161/2009	06/21/2009	2009.47	0.739	0.712
A/Singapore/ON360/2009	06/21/2009	2009.47	0.74	0.713
A/Singapore/ON361/2009	06/21/2009	2009.47	0.74	0.713
A/Wisconsin/629-D02220/2009	06/21/2009	2009.47	0.739	0.712
A/New_York/98/2009	06/22/2009	2009.47	0.74	0.713
A/Hunan/SWL9/2009	06/22/2009	2009.47	0.74	0.713
A/Jilin/SWL1/2009	06/22/2009	2009.47	0.74	0.713
A/Fujian/SWL4/2009	06/22/2009	2009.47	0.738	0.711
A/SAITAMA-C/29/2009	06/22/2009	2009.47	0.739	0.711
A/Laos/JP1079/2009	06/22/2009	2009.47	0.741	0.714
A/Argentina/8994/2009	06/22/2009	2009.47	0.74	0.713
A/Argentina/HNRG32/2009	06/22/2009	2009.47	0.739	0.712
A/Argentina/HNRG37/2009	06/22/2009	2009.47	0.741	0.714
A/Argentina/HNRG5/2009	06/22/2009	2009.47	0.74	0.713
A/Boston/129/2009	06/22/2009	2009.47	0.742	0.715
A/California/VRDL18/2009	06/22/2009	2009.47	0.74	0.713
A/California/VRDL21/2009	06/22/2009	2009.47	0.739	0.712
A/California/VRDL28/2009	06/22/2009	2009.47	0.74	0.713
A/Cambodia/T028/2009	06/22/2009	2009.47	0.74	0.712
A/England/515/2009	06/22/2009	2009.47	0.74	0.713
A/Hong_Kong/H090-661-V1(0)/2009	06/22/2009	2009.47	0.738	0.711
A/Hong_Kong/H090-661-V10/2009	06/22/2009	2009.47	0.738	0.711
A/La_Paz/WR0096T/2009	06/22/2009	2009.47	0.744	0.717
A/Montreal/MTL083280/2009	06/22/2009	2009.47	0.74	0.713
A/Montreal/MTL083803/2009	06/22/2009	2009.47	0.74	0.713
A/Niigata/700/2009	06/22/2009	2009.47	0.74	0.713
A/Singapore/DMS4/2009	06/22/2009	2009.47	0.741	0.714
A/Singapore/DMS516/2009	06/22/2009	2009.47	0.739	0.712
A/Singapore/DMS562/2009	06/22/2009	2009.47	0.741	0.714
A/Singapore/GP687/2009	06/22/2009	2009.47	0.74	0.713
A/Singapore/ON354/2009	06/22/2009	2009.47	0.739	0.712
A/Singapore/ON355/2009	06/22/2009	2009.47	0.74	0.713
A/Singapore/ON368/2009	06/22/2009	2009.47	0.74	0.713
A/Thailand/CU-B97/2009	06/22/2009	2009.47	0.757	0.729
A/Yamaguchi/23/2009	06/22/2009	2009.47	0.741	0.714
A/Philippines/566/2009	06/23/2009	2009.48	0.742	0.714
A/Argentina/9384/2009	06/23/2009	2009.48	0.74	0.713
A/Argentina/HNRG39/2009	06/23/2009	2009.48	0.74	0.713
A/California/VRDL14/2009	06/23/2009	2009.48	0.741	0.714
A/England/541/2009	06/23/2009	2009.48	0.74	0.713
A/Finland/592/2009	06/23/2009	2009.48	0.74	0.713
A/Fukushima/1/2009	06/23/2009	2009.48	0.742	0.714
A/Montreal/MTL083987/2009	06/23/2009	2009.48	0.74	0.713
A/New_York/4434/2009	06/23/2009	2009.48	0.739	0.712
A/Niigata/717/2009	06/23/2009	2009.48	0.741	0.714
A/Singapore/GP669/2009	06/23/2009	2009.48	0.74	0.713
A/Singapore/GP674/2009	06/23/2009	2009.48	0.741	0.714
A/Thailand/0316-00-N0/2009	06/23/2009	2009.48	0.742	0.714
A/Thailand/0419-00-N0/2009	06/23/2009	2009.48	0.739	0.712
A/Thailand/SirirajICRC_CBI_2/2009	06/23/2009	2009.48	0.737	0.71
A/Thailand/SirirajICRC_CBI_3/2009	06/23/2009	2009.48	0.738	0.712
A/Thailand/SirirajICRC_CBI_4/2009	06/23/2009	2009.48	0.742	0.715
A/Thailand/SirirajICRC_CBI_7/2009	06/23/2009	2009.48	0.738	0.711
A/Wisconsin/629-S0410/2009	06/23/2009	2009.48	0.741	0.714
A/Egypt/6194/2009	06/24/2009	2009.48	0.74	0.713
A/Shaanxi/SWL1/2009	06/24/2009	2009.48	0.741	0.714
A/MIE/32/2009	06/24/2009	2009.48	0.742	0.714
A/GUNMA/52/2009	06/24/2009	2009.48	0.739	0.711
A/Argentina/9579/2009	06/24/2009	2009.48	0.74	0.713
A/Argentina/9705/2009	06/24/2009	2009.48	0.74	0.713
A/California/VRDL22/2009	06/24/2009	2009.48	0.741	0.714
A/California/VRDL29/2009	06/24/2009	2009.48	0.736	0.71
A/Cambodia/T156/2009	06/24/2009	2009.48	0.739	0.712
A/England/507/2009	06/24/2009	2009.48	0.74	0.713
A/England/508/2009	06/24/2009	2009.48	0.743	0.715
A/England/513/2009	06/24/2009	2009.48	0.743	0.715
A/Houston/21OS/2009	06/24/2009	2009.48	0.736	0.709
A/New_York/4398/2009	06/24/2009	2009.48	0.741	0.714
A/Santa_Cruz/46631/2009	06/24/2009	2009.48	0.738	0.711
A/Scotland/EastKilbride_420703/2009	06/24/2009	2009.48	0.738	0.711
A/Scotland/EastKilbride_420874/2009	06/24/2009	2009.48	0.74	0.713
A/Scotland/Edinburgh_17645/2009	06/24/2009	2009.48	0.734	0.707
A/Scotland/Edinburgh_17714/2009	06/24/2009	2009.48	0.738	0.711
A/Scotland/Edinburgh_17715/2009	06/24/2009	2009.48	0.735	0.707
A/Scotland/Fife_17690/2009	06/24/2009	2009.48	0.736	0.71
A/Scotland/Fife_17712/2009	06/24/2009	2009.48	0.74	0.713
A/Scotland/Glasgow_420768/2009	06/24/2009	2009.48	0.738	0.711
A/Scotland/StAndrews_17693/2009	06/24/2009	2009.48	0.74	0.713
A/Singapore/DMS223/2009	06/24/2009	2009.48	0.741	0.714
A/Singapore/ON402/2009	06/24/2009	2009.48	0.74	0.713
A/Singapore/ON457/2009	06/24/2009	2009.48	0.741	0.714
A/Singapore/ON479/2009	06/24/2009	2009.48	0.74	0.713
A/Trujillo/WRAIR9309F/2009	06/24/2009	2009.48	0.741	0.714
A/Wisconsin/629-S0435/2009	06/24/2009	2009.48	0.741	0.714
A/Ethiopia/16/2009	06/25/2009	2009.48	0.74	0.713
A/Iraq/10249/2009	06/25/2009	2009.48	0.74	0.713
A/Bogota/0466N/2009	06/25/2009	2009.48	0.74	0.712
A/Boston/141/2009	06/25/2009	2009.48	0.74	0.713
A/Cambodia/T075/2009	06/25/2009	2009.48	0.74	0.713
A/Cambodia/T272/2009	06/25/2009	2009.48	0.743	0.716
A/England/92900231/2009	06/25/2009	2009.48	0.74	0.713
A/Hiroshima/230/2009	06/25/2009	2009.48	0.741	0.714
A/Lima/WRAIR1696P/2009	06/25/2009	2009.48	0.743	0.715
A/Lima/WRAIR8648F/2009	06/25/2009	2009.48	0.742	0.714
A/New_York/4401/2009	06/25/2009	2009.48	0.74	0.713
A/New_York/4438/2009	06/25/2009	2009.48	0.74	0.713
A/Quebec/QC146883/2009	06/25/2009	2009.48	0.74	0.713
A/Quebec/QC146934/2009	06/25/2009	2009.48	0.739	0.712
A/Santo_Domingo/WR1056T/2009	06/25/2009	2009.48	0.738	0.711
A/Santo_Domingo/WR1068N/2009	06/25/2009	2009.48	0.739	0.711
A/Singapore/ON439/2009	06/25/2009	2009.48	0.741	0.714
A/Singapore/ON442/2009	06/25/2009	2009.48	0.743	0.716
A/Singapore/ON496/2009	06/25/2009	2009.48	0.739	0.712
A/Singapore/ON504/2009	06/25/2009	2009.48	0.74	0.713
A/Singapore/ON507/2009	06/25/2009	2009.48	0.74	0.713
A/Singapore/ON511/2009	06/25/2009	2009.48	0.739	0.711
A/Utah/22/2009	06/25/2009	2009.48	0.741	0.714
A/Texas/48/2009	06/26/2009	2009.48	0.74	0.712
A/Guangdong/SWL27/2009	06/26/2009	2009.48	0.74	0.713
A/Hunan/SWL12/2009	06/26/2009	2009.48	0.742	0.715
A/Jilin/SWL2/2009	06/26/2009	2009.48	0.74	0.713
A/Boston/124/2009	06/26/2009	2009.48	0.741	0.714
A/Boston/134/2009	06/26/2009	2009.48	0.74	0.713
A/California/VRDL19/2009	06/26/2009	2009.48	0.741	0.713
A/Chile/2994/2009	06/26/2009	2009.48	0.74	0.713
A/Chile/3019/2009	06/26/2009	2009.48	0.74	0.713
A/Chile/3056/2009	06/26/2009	2009.48	0.74	0.713
A/England/506/2009	06/26/2009	2009.48	0.741	0.714
A/England/92900124/2009	06/26/2009	2009.48	0.743	0.716
A/Nepal/NP09A-284/2009	06/26/2009	2009.48	0.742	0.714
A/Santa_Cruz/97831/2009	06/26/2009	2009.48	0.74	0.713
A/Singapore/ON477/2009	06/26/2009	2009.48	0.74	0.713
A/Singapore/ON506/2009	06/26/2009	2009.48	0.74	0.713
A/Singapore/ON520/2009	06/26/2009	2009.48	0.74	0.713
A/Singapore/ON584/2009	06/26/2009	2009.48	0.74	0.713
A/Singapore/ON593/2009	06/26/2009	2009.48	0.739	0.711
A/Wisconsin/629-D01973/2009	06/26/2009	2009.48	0.74	0.713
A/Hainan/SWL5/2009	06/27/2009	2009.49	0.74	0.712
A/SHIZUOKA/826/2009	06/27/2009	2009.49	0.74	0.713
A/Argentina/HNRG106/2009	06/27/2009	2009.49	0.739	0.712
A/Argentina/HNRG42/2009	06/27/2009	2009.49	0.741	0.714
A/California/VRDL27/2009	06/27/2009	2009.49	0.739	0.712
A/Che/NIV245/2009	06/27/2009	2009.49	0.741	0.714
A/Che/NIV246/2009	06/27/2009	2009.49	0.739	0.712
A/England/518/2009	06/27/2009	2009.49	0.742	0.715
A/Lima/WRAIR1687P/2009	06/27/2009	2009.49	0.739	0.712
A/Lima/WRAIR8689F/2009	06/27/2009	2009.49	0.74	0.713
A/Pernambuco/42/2009	06/27/2009	2009.49	0.74	0.713
A/Singapore/ON635/2009	06/27/2009	2009.49	0.74	0.713
A/Wisconsin/629-D01414/2009	06/27/2009	2009.49	0.741	0.714
A/California/VRDL30/2009	06/28/2009	2009.49	0.741	0.714
A/Finland/593/2009	06/28/2009	2009.49	0.738	0.711
A/Norway/2010/2009	06/28/2009	2009.49	0.74	0.713
A/Texas/42281289/2009	06/28/2009	2009.49	0.74	0.713
A/Hainan/SWL6/2009	06/29/2009	2009.49	0.741	0.714
A/GIFU-C/65/2009	06/29/2009	2009.49	0.741	0.714
A/Argentina/HNRG16/2009	06/29/2009	2009.49	0.739	0.712
A/Changsha/78/2009	06/29/2009	2009.49	0.74	0.713
A/England/510/2009	06/29/2009	2009.49	0.736	0.71
A/England/520/2009	06/29/2009	2009.49	0.739	0.712
A/England/539/2009	06/29/2009	2009.49	0.74	0.713
A/England/540/2009	06/29/2009	2009.49	0.742	0.714
A/Japan/1070/2009	06/29/2009	2009.49	0.74	0.713
A/Managua/3189.01/2009	06/29/2009	2009.49	0.741	0.714
A/Pernambuco/66/2009	06/29/2009	2009.49	0.739	0.712
A/Singapore/GP835/2009	06/29/2009	2009.49	0.743	0.716
A/Texas/42291877/2009	06/29/2009	2009.49	0.74	0.713
A/El_Salvador/1123/2009	06/30/2009	2009.5	0.742	0.715
A/Argentina/12508/2009	06/30/2009	2009.5	0.741	0.714
A/Argentina/HNRG44/2009	06/30/2009	2009.5	0.74	0.713
A/Boston/142/2009	06/30/2009	2009.5	0.742	0.714
A/California/VRDL25/2009	06/30/2009	2009.5	0.741	0.714
A/California/VRDL34/2009	06/30/2009	2009.5	0.74	0.713
A/Chile/3220/2009	06/30/2009	2009.5	0.741	0.714
A/England/527/2009	06/30/2009	2009.5	0.74	0.713
A/England/611/2009	06/30/2009	2009.5	0.74	0.713
A/England/633/2009	06/30/2009	2009.5	0.739	0.712
A/England/92900284/2009	06/30/2009	2009.5	0.743	0.716
A/England/92900286/2009	06/30/2009	2009.5	0.741	0.714
A/Hong_Kong/H090-663-V1(0)/2009	06/30/2009	2009.5	0.74	0.713
A/Hong_Kong/H090-663-V10/2009	06/30/2009	2009.5	0.74	0.713
A/Parana/2529/2009	06/30/2009	2009.5	0.739	0.712
A/Santo_Domingo/WR1059N/2009	06/30/2009	2009.5	0.742	0.714
A/Singapore/TLL01/2009	06/30/2009	2009.5	0.741	0.713
A/Texas/42303371/2009	06/30/2009	2009.5	0.738	0.711
A/Wisconsin/629-S0464/2009	06/30/2009	2009.5	0.741	0.713
A/ENG/675/2009	07/2009_(Day_unknown)	2009.5	0.74	0.713
A/ENG/634/2009	07/2009_(Day_unknown)	2009.5	0.739	0.712
A/ENG/92860032/2009	07/2009_(Day_unknown)	2009.5	0.739	0.712
A/Brazil/764/2009	07/01/2009	2009.5	0.739	0.713
A/Rhode_Island/07/2009	07/01/2009	2009.5	0.74	0.713
A/Tanzania/88/2009	07/2009_(Day_unknown)	2009.5	0.74	0.713
A/Indiana/17/2009	07/2009_(Day_unknown)	2009.5	0.739	0.711
A/Indonesia/NIHRD3334/2009	07/2009_(Day_unknown)	2009.5	0.738	0.711
A/Indonesia/NIHRD3305/2009	07/2009_(Day_unknown)	2009.5	0.74	0.713
A/Indonesia/NIHRD3126/2009	07/2009_(Day_unknown)	2009.5	0.74	0.713
A/Indonesia/NIHRD3114/2009	07/2009_(Day_unknown)	2009.5	0.74	0.713
A/Indonesia/NIHRD2675/2009	07/2009_(Day_unknown)	2009.5	0.74	0.713
A/Indonesia/NIHRD2407/2009	07/2009_(Day_unknown)	2009.5	0.736	0.709
A/Indonesia/NIHRD1940/2009	07/2009_(Day_unknown)	2009.5	0.74	0.713
A/Indonesia/NIHRD1931/2009	07/2009_(Day_unknown)	2009.5	0.74	0.713
A/Indonesia/NIHRD1618/2009	07/2009_(Day_unknown)	2009.5	0.74	0.713
A/Indonesia/NIHRD1608/2009	07/2009_(Day_unknown)	2009.5	0.741	0.714
A/Indonesia/NIHRD1606/2009	07/2009_(Day_unknown)	2009.5	0.74	0.713
A/Indonesia/NIHRD0850/2009	07/2009_(Day_unknown)	2009.5	0.74	0.713
A/Indonesia/NIHRD0802/2009	07/2009_(Day_unknown)	2009.5	0.74	0.713
A/Indonesia/NIHRD0648/2009	07/2009_(Day_unknown)	2009.5	0.74	0.713
A/Indonesia/NIHRD0580/2009	07/2009_(Day_unknown)	2009.5	0.74	0.713
A/Indonesia/NIHRD0566/2009	07/2009_(Day_unknown)	2009.5	0.74	0.713
A/Indonesia/NIHRD0554/2009	07/2009_(Day_unknown)	2009.5	0.74	0.713
A/Indonesia/NIHRD0553/2009	07/2009_(Day_unknown)	2009.5	0.74	0.713
A/Indonesia/NIHRD0385/2009	07/2009_(Day_unknown)	2009.5	0.74	0.713
A/Indonesia/NIHRD0377/2009	07/2009_(Day_unknown)	2009.5	0.741	0.714
A/Ancona/04/2009	07/01/2009	2009.5	0.742	0.715
A/Ankara/03/2009	07//2009	2009.5	0.743	0.715
A/Ankara/05/2009	07//2009	2009.5	0.74	0.713
A/Argentina/14192/2009	07/01/2009	2009.5	0.741	0.714
A/Argentina/14591/2009	07/01/2009	2009.5	0.741	0.714
A/Argentina/15765/2009	07/01/2009	2009.5	0.743	0.716
A/Argentina/HNRG21/2009	07/01/2009	2009.5	0.739	0.711
A/Astana/830/2009	07//2009	2009.5	0.74	0.713
A/California/VRDL32/2009	07/01/2009	2009.5	0.74	0.713
A/California/VRDL40/2009	07/01/2009	2009.5	0.739	0.712
A/Chile/3369/2009	07/01/2009	2009.5	0.739	0.712
A/Chile/3375/2009	07/01/2009	2009.5	0.741	0.713
A/England/528/2009	07/01/2009	2009.5	0.736	0.709
A/England/529/2009	07/01/2009	2009.5	0.74	0.713
A/England/530/2009	07/01/2009	2009.5	0.738	0.711
A/England/531/2009	07/01/2009	2009.5	0.74	0.713
A/England/532/2009	07/01/2009	2009.5	0.741	0.713
A/England/537/2009	07/01/2009	2009.5	0.738	0.711
A/England/545/2009	07/01/2009	2009.5	0.74	0.713
A/England/92820897/2009	07/01/2009	2009.5	0.74	0.713
A/England/92820918/2009	07/01/2009	2009.5	0.74	0.713
A/England/974/2009	07/01/2009	2009.5	0.741	0.714
A/Hiroshima/207/2009	07/01/2009	2009.5	0.74	0.713
A/Kobe/91537/2009	07//2009	2009.5	0.741	0.714
A/Kobe/91569/2009	07//2009	2009.5	0.742	0.715
A/Kobe/91571/2009	07//2009	2009.5	0.741	0.714
A/Kobe/91615/2009	07//2009	2009.5	0.741	0.714
A/Lima/WRAIR8893F/2009	07/01/2009	2009.5	0.741	0.714
A/Mum/NIV968/2009	07//2009	2009.5	0.741	0.714
A/New_York/4476/2009	07/01/2009	2009.5	0.739	0.712
A/New_York/4500/2009	07/01/2009	2009.5	0.74	0.713
A/Pune/NIV807/2009	07//2009	2009.5	0.744	0.717
A/Santa_Cruz/12541/2009	07/01/2009	2009.5	0.739	0.712
A/Santa_Cruz/21641/2009	07/01/2009	2009.5	0.739	0.711
A/Scotland/93040048/2009	07/01/2009	2009.5	0.739	0.712
A/Singapore/279M/2009	07//2009	2009.5	0.742	0.715
A/Singapore/ON0801/2009	07/01/2009	2009.5	0.741	0.714
A/Taiwan/526/2009	07//2009	2009.5	0.742	0.715
A/Taiwan/71526/2009	07//2009	2009.5	0.742	0.715
A/Taiwan/97338/2009	07//2009	2009.5	0.741	0.714
A/Thailand/CU-H106/2009	07//2009	2009.5	0.74	0.713
A/Thailand/SN08270/2009	07/01/2009	2009.5	0.742	0.714
A/Seychelles/106/2009	07/02/2009	2009.5	0.741	0.714
A/Laos/JP1121/2009	07/02/2009	2009.5	0.742	0.715
A/California/VRDL33/2009	07/02/2009	2009.5	0.739	0.712
A/Cambodia/T282/2009	07/02/2009	2009.5	0.742	0.715
A/Chile/3553/2009	07/02/2009	2009.5	0.741	0.714
A/England/543/2009	07/02/2009	2009.5	0.742	0.714
A/England/610/2009	07/02/2009	2009.5	0.742	0.714
A/England/92820956/2009	07/02/2009	2009.5	0.74	0.713
A/England/92840702/2009	07/02/2009	2009.5	0.739	0.712
A/Hong_Kong/H090-665-V1(0)/2009	07/02/2009	2009.5	0.739	0.711
A/Hong_Kong/H090-665-V10/2009	07/02/2009	2009.5	0.739	0.711
A/Hong_Kong/H090-667-V1(0)/2009	07/02/2009	2009.5	0.743	0.716
A/Hong_Kong/H090-667-V10/2009	07/02/2009	2009.5	0.743	0.716
A/Malaysia/3758/2009	07/02/2009	2009.5	0.74	0.712
A/Nepal/NP09A-294/2009	07/02/2009	2009.5	0.742	0.715
A/Nepal/NP09A-295/2009	07/02/2009	2009.5	0.741	0.714
A/Pernambuco/82/2009	07/02/2009	2009.5	0.74	0.713
A/Rio_de_Janeiro/2459/2009	07/02/2009	2009.5	0.741	0.714
A/Santo_Domingo/WR1057N/2009	07/02/2009	2009.5	0.743	0.716
A/Santo_Domingo/WR1058N/2009	07/02/2009	2009.5	0.742	0.715
A/Singapore/ON802/2009	07/02/2009	2009.5	0.74	0.713
A/Singapore/ON803/2009	07/02/2009	2009.5	0.739	0.712
A/Singapore/ON804/2009	07/02/2009	2009.5	0.74	0.713
A/Singapore/ON805/2009	07/02/2009	2009.5	0.742	0.714
A/Singapore/ON806/2009	07/02/2009	2009.5	0.74	0.713
A/Singapore/ON808/2009	07/02/2009	2009.5	0.739	0.712
A/Singapore/ON811/2009	07/02/2009	2009.5	0.741	0.714
A/Singapore/ON812/2009	07/02/2009	2009.5	0.741	0.714
A/Thailand/CU-B267/2009	07/02/2009	2009.5	0.757	0.729
A/Thailand/CU-H104/2009	07/02/2009	2009.5	0.74	0.713
A/Thailand/SS08191/2009	07/02/2009	2009.5	0.755	0.727
A/Hainan/SWL14/2009	07/03/2009	2009.5	0.74	0.713
A/OITA/37/2009	07/03/2009	2009.5	0.742	0.714
A/Laos/JP1139/2009	07/03/2009	2009.5	0.738	0.711
A/Chile/3586/2009	07/03/2009	2009.5	0.741	0.714
A/England/92900391/2009	07/03/2009	2009.5	0.741	0.714
A/Hiroshima/220/2009	07/03/2009	2009.5	0.74	0.713
A/Lima/WRAIR9202F/2009	07/03/2009	2009.5	0.74	0.713
A/New_York/4557/2009	07/03/2009	2009.5	0.743	0.716
A/Sao_Paulo/43812/2009	07/03/2009	2009.5	0.74	0.712
A/Singapore/GP1020/2009	07/03/2009	2009.5	0.739	0.712
A/Singapore/ON822/2009	07/03/2009	2009.5	0.743	0.716
A/Toronto/R8557/2009	07/03/2009	2009.5	0.741	0.714
A/WAKAYAMA/54/2009	07/04/2009	2009.51	0.741	0.714
A/FUKUI/69/2009	07/04/2009	2009.51	0.74	0.713
A/Finland/596/2009	07/04/2009	2009.51	0.74	0.713
A/Malaysia/4038/2009	07/04/2009	2009.51	0.742	0.714
A/Malaysia/4039/2009	07/04/2009	2009.51	0.74	0.712
A/Mexico_city/CIA5/2009	07/04/2009	2009.51	0.74	0.713
A/Quebec/QC147411/2009	07/04/2009	2009.51	0.738	0.711
A/Singapore/ON899/2009	07/04/2009	2009.51	0.74	0.713
A/Singapore/ON901/2009	07/04/2009	2009.51	0.74	0.713
A/Singapore/ON903/2009	07/04/2009	2009.51	0.741	0.714
A/Singapore/ON905/2009	07/04/2009	2009.51	0.74	0.713
A/TASMANIA/2004/2009	07/05/2009	2009.51	0.741	0.714
A/Chile/1579/2009	07/05/2009	2009.51	0.74	0.713
A/California/VRDL35/2009	07/05/2009	2009.51	0.742	0.715
A/England/671/2009	07/05/2009	2009.51	0.741	0.714
A/Nagasaki/HA-4/2009	07/05/2009	2009.51	0.739	0.712
A/Qingdao/292/2009	07/05/2009	2009.51	0.74	0.713
A/Singapore/ON923/2009	07/05/2009	2009.51	0.74	0.713
A/Singapore/ON925/2009	07/05/2009	2009.51	0.741	0.715
A/Georgia/08/2009	07/06/2009	2009.51	0.74	0.713
A/Jiangxi/SWL2/2009	07/06/2009	2009.51	0.741	0.714
A/Arequipa/WRAIR9939F/2009	07/06/2009	2009.51	0.742	0.713
A/Arizona/14/2009	07/06/2009	2009.51	0.741	0.713
A/Boston/151/2009	07/06/2009	2009.51	0.741	0.713
A/California/VRDL43/2009	07/06/2009	2009.51	0.74	0.713
A/England/604/2009	07/06/2009	2009.51	0.744	0.717
A/England/92800004/2009	07/06/2009	2009.51	0.739	0.712
A/Managua/4197.01/2009	07/06/2009	2009.51	0.739	0.712
A/Managua/4943.09/2009	07/06/2009	2009.51	0.741	0.714
A/Mexico_city/CIA2/2009	07/06/2009	2009.51	0.74	0.712
A/Montreal/MTL088751/2009	07/06/2009	2009.51	0.74	0.713
A/Scotland/93040050/2009	07/06/2009	2009.51	0.742	0.715
A/Singapore/376Y/2009	07/06/2009	2009.51	0.739	0.712
A/Singapore/GP1097/2009	07/06/2009	2009.51	0.742	0.715
A/Singapore/GP1099/2009	07/06/2009	2009.51	0.74	0.713
A/Singapore/ON978/2009	07/06/2009	2009.51	0.74	0.713
A/Singapore/ON980/2009	07/06/2009	2009.51	0.741	0.714
A/Singapore/ON981/2009	07/06/2009	2009.51	0.74	0.713
A/Thailand/CU-H128/2009	07/06/2009	2009.51	0.74	0.713
A/Toronto/R8564/2009	07/06/2009	2009.51	0.739	0.712
A/Kenya/126/2009	07/07/2009	2009.52	0.741	0.714
A/Laos/JP1155/2009	07/07/2009	2009.52	0.741	0.714
A/Boston/148/2009	07/07/2009	2009.52	0.74	0.713
A/Cambodia/T093/2009	07/07/2009	2009.52	0.739	0.713
A/Chile/3935/2009	07/07/2009	2009.52	0.74	0.713
A/England/607/2009	07/07/2009	2009.52	0.74	0.713
A/England/632/2009	07/07/2009	2009.52	0.74	0.713
A/England/92900383/2009	07/07/2009	2009.52	0.742	0.715
A/Finland/598/2009	07/07/2009	2009.52	0.74	0.713
A/Gifu-C/67/2009	07/07/2009	2009.52	0.74	0.713
A/Mum/NIV398/2009	07/07/2009	2009.52	0.735	0.708
A/Niigata/749/2009	07/07/2009	2009.52	0.741	0.714
A/Singapore/GP1090/2009	07/07/2009	2009.52	0.74	0.713
A/Singapore/GP1102/2009	07/07/2009	2009.52	0.74	0.713
A/Singapore/GP1122/2009	07/07/2009	2009.52	0.739	0.712
A/Singapore/GP1124/2009	07/07/2009	2009.52	0.739	0.712
A/Thailand/CU-H137/2009	07/07/2009	2009.52	0.74	0.713
A/Toronto/T0106/2009	07/07/2009	2009.52	0.742	0.715
A/Washington/52/2009	07/07/2009	2009.52	0.739	0.711
A/SHIMANE/1004/2009	07/08/2009	2009.52	0.739	0.712
A/Alaska/30/2009	07/08/2009	2009.52	0.739	0.712
A/Boston/143/2009	07/08/2009	2009.52	0.743	0.716
A/California/WR1319P/2009	07/08/2009	2009.52	0.741	0.714
A/England/636/2009	07/08/2009	2009.52	0.74	0.713
A/England/92900362/2009	07/08/2009	2009.52	0.74	0.713
A/Hong_Kong/H090-681-V1(0)/2009	07/08/2009	2009.52	0.741	0.714
A/Hong_Kong/H090-681-V10/2009	07/08/2009	2009.52	0.741	0.714
A/Hong_Kong/H090-682-V1(0)/2009	07/08/2009	2009.52	0.756	0.729
A/Lima/WRAIR0519F/2009	07/08/2009	2009.52	0.74	0.713
A/Myanmar/JP90/2009	07/08/2009	2009.52	0.741	0.714
A/New_York/4565/2009	07/08/2009	2009.52	0.74	0.713
A/New_York/4566/2009	07/08/2009	2009.52	0.741	0.714
A/New_York/4567/2009	07/08/2009	2009.52	0.741	0.714
A/New_York/4576/2009	07/08/2009	2009.52	0.738	0.711
A/Singapore/GP1107/2009	07/08/2009	2009.52	0.739	0.712
A/Singapore/GP1114/2009	07/08/2009	2009.52	0.741	0.714
A/Singapore/GP1120/2009	07/08/2009	2009.52	0.741	0.714
A/Singapore/GP1142/2009	07/08/2009	2009.52	0.742	0.714
A/Singapore/GP1146/2009	07/08/2009	2009.52	0.74	0.713
A/Singapore/GP1160/2009	07/08/2009	2009.52	0.74	0.713
A/Singapore/GP1178/2009	07/08/2009	2009.52	0.739	0.712
A/Utah/33/2009	07/08/2009	2009.52	0.74	0.713
A/El_Salvador/1414/2009	07/09/2009	2009.52	0.743	0.716
A/Laos/JP1157/2009	07/09/2009	2009.52	0.741	0.714
A/Boston/145/2009	07/09/2009	2009.52	0.74	0.713
A/California/VRDL39/2009	07/09/2009	2009.52	0.74	0.713
A/Chile/4181/2009	07/09/2009	2009.52	0.74	0.713
A/England/635/2009	07/09/2009	2009.52	0.74	0.713
A/Finland/599/2009	07/09/2009	2009.52	0.74	0.713
A/Finland/600/2009	07/09/2009	2009.52	0.738	0.711
A/Finland/611/2009	07/09/2009	2009.52	0.741	0.714
A/Hong_Kong/H090-684-V1(0)/2009	07/09/2009	2009.52	0.743	0.715
A/Hong_Kong/H090-684-V10/2009	07/09/2009	2009.52	0.743	0.715
A/Malaysia/4847/2009	07/09/2009	2009.52	0.741	0.714
A/New_York/4568/2009	07/09/2009	2009.52	0.742	0.715
A/Qingdao/320/2009	07/09/2009	2009.52	0.74	0.714
A/Qingdao/322/2009	07/09/2009	2009.52	0.742	0.715
A/Scotland/93040049/2009	07/09/2009	2009.52	0.74	0.713
A/Singapore/ON1067/2009	07/09/2009	2009.52	0.741	0.714
A/Singapore/ON1072/2009	07/09/2009	2009.52	0.74	0.713
A/Singapore/ON1074/2009	07/09/2009	2009.52	0.74	0.713
A/Singapore/ON1118/2009	07/09/2009	2009.52	0.74	0.713
A/Thailand/SS08193/2009	07/09/2009	2009.52	0.741	0.713
A/Utah/35/2009	07/09/2009	2009.52	0.742	0.715
A/Zhejiang/10/2009	07/09/2009	2009.52	0.74	0.713
A/Zhejiang/3/2009	07/09/2009	2009.52	0.741	0.714
A/Zhejiang/4/2009	07/09/2009	2009.52	0.741	0.714
A/Zhejiang/5/2009	07/09/2009	2009.52	0.741	0.714
A/Zhejiang/7/2009	07/09/2009	2009.52	0.742	0.715
A/Zhejiang/8/2009	07/09/2009	2009.52	0.742	0.715
A/Zhejiang/9/2009	07/09/2009	2009.52	0.741	0.714
A/Zhejiang/X1/2009	07/09/2009	2009.52	0.739	0.712
A/Zhejiang/X2/2009	07/09/2009	2009.52	0.741	0.714
A/Laos/JP1239/2009	07/10/2009	2009.52	0.741	0.714
A/Argentina/HNRG66/2009	07/10/2009	2009.52	0.74	0.713
A/California/VRDL48/2009	07/10/2009	2009.52	0.74	0.713
A/England/630/2009	07/10/2009	2009.52	0.74	0.713
A/England/92920036/2009	07/10/2009	2009.52	0.74	0.713
A/England/92920061/2009	07/10/2009	2009.52	0.741	0.713
A/England/92980708/2009	07/10/2009	2009.52	0.741	0.714
A/Taiwan/T0826/2009	07/10/2009	2009.52	0.741	0.714
A/Thailand/CU-B589/2009	07/10/2009	2009.52	0.757	0.73
A/Laos/JP1252/2009	07/11/2009	2009.53	0.742	0.715
A/Laos/JP1251/2009	07/11/2009	2009.53	0.741	0.714
A/England/687/2009	07/11/2009	2009.53	0.742	0.714
A/England/975/2009	07/11/2009	2009.53	0.741	0.713
A/Hong_Kong/H090-683-V1(0)/2009	07/11/2009	2009.53	0.741	0.714
A/Hong_Kong/H090-683-V10/2009	07/11/2009	2009.53	0.741	0.714
A/Malaysia/5057/2009	07/11/2009	2009.53	0.74	0.713
A/Malaysia/5112/2009	07/11/2009	2009.53	0.742	0.715
A/Merida/2189-CIR/2009	07/11/2009	2009.53	0.74	0.713
A/Mie/41/2009	07/11/2009	2009.53	0.742	0.715
A/Utah/34/2009	07/11/2009	2009.53	0.742	0.715
A/Jiangxi/SWL8/2009	07/12/2009	2009.53	0.742	0.714
A/OITA/40/2009	07/12/2009	2009.53	0.739	0.711
A/Ancona/05/2009	07/12/2009	2009.53	0.742	0.715
A/England/92900359/2009	07/12/2009	2009.53	0.741	0.714
A/England/92940308/2009	07/12/2009	2009.53	0.736	0.709
A/Finland/601/2009	07/12/2009	2009.53	0.741	0.714
A/Jakarta/002/2009	07/12/2009	2009.53	0.741	0.714
A/Managua/4606.06/2009	07/12/2009	2009.53	0.739	0.712
A/Managua/585.01/2009	07/12/2009	2009.53	0.739	0.712
A/Parana/4597/2009	07/12/2009	2009.53	0.74	0.713
A/Qingdao/333/2009	07/12/2009	2009.53	0.742	0.715
A/Singapore/ON1050/2009	07/12/2009	2009.53	0.74	0.713
A/Singapore/ON1060/2009	07/12/2009	2009.53	0.74	0.713
A/Texas/43122467/2009	07/12/2009	2009.53	0.741	0.713
A/Thailand/CU-B685/2009	07/12/2009	2009.53	0.755	0.727
A/Costa_Rica/3149/2009	07/13/2009	2009.53	0.74	0.713
A/Heilongjiang/SWL1/2009	07/13/2009	2009.53	0.741	0.714
A/Laos/JP1375/2009	07/13/2009	2009.53	0.74	0.713
A/Chile/4257/2009	07/13/2009	2009.53	0.741	0.714
A/England/620/2009	07/13/2009	2009.53	0.74	0.713
A/England/625/2009	07/13/2009	2009.53	0.74	0.713
A/England/654/2009	07/13/2009	2009.53	0.74	0.713
A/England/688/2009	07/13/2009	2009.53	0.739	0.712
A/England/983/2009	07/13/2009	2009.53	0.741	0.714
A/Finland/602/2009	07/13/2009	2009.53	0.739	0.712
A/Hong_Kong/H090-698-V1(0)/2009	07/13/2009	2009.53	0.74	0.713
A/Hong_Kong/H090-698-V10/2009	07/13/2009	2009.53	0.74	0.713
A/Hong_Kong/H090-704-V1(0)/2009	07/13/2009	2009.53	0.741	0.714
A/Hong_Kong/H090-704-V10/2009	07/13/2009	2009.53	0.741	0.714
A/Malaysia/5162/2009	07/13/2009	2009.53	0.74	0.713
A/Malaysia/5163/2009	07/13/2009	2009.53	0.741	0.714
A/Malaysia/5175/2009	07/13/2009	2009.53	0.74	0.713
A/Minnesota/12/2009	07/13/2009	2009.53	0.739	0.712
A/Moscow/CRIE-S/2009	07/13/2009	2009.53	0.74	0.713
A/Piura/WRAIR0603F/2009	07/13/2009	2009.53	0.738	0.711
A/Piura/WRAIR1694P/2009	07/13/2009	2009.53	0.741	0.714
A/Singapore/ON1048/2009	07/13/2009	2009.53	0.739	0.712
A/Singapore/ON1058/2009	07/13/2009	2009.53	0.741	0.714
A/Singapore/ON1063/2009	07/13/2009	2009.53	0.74	0.713
A/Singapore/ON1069/2009	07/13/2009	2009.53	0.738	0.711
A/Singapore/ON1087/2009	07/13/2009	2009.53	0.74	0.713
A/Singapore/ON1093/2009	07/13/2009	2009.53	0.74	0.713
A/Singapore/ON1099/2009	07/13/2009	2009.53	0.739	0.712
A/Singapore/ON1138/2009	07/13/2009	2009.53	0.739	0.712
A/Singapore/ON1144/2009	07/13/2009	2009.53	0.74	0.713
A/Texas/43132503/2009	07/13/2009	2009.53	0.741	0.713
A/Thailand/SP08279/2009	07/13/2009	2009.53	0.739	0.712
A/Thailand/THB0389/2009	07/13/2009	2009.53	0.741	0.714
A/Thailand/THB0390/2009	07/13/2009	2009.53	0.739	0.712
A/Utah/36/2009	07/13/2009	2009.53	0.74	0.713
A/Wakayama/57/2009	07/13/2009	2009.53	0.739	0.712
A/El_Salvador/1553/2009	07/14/2009	2009.53	0.744	0.717
A/Hunan/SWL18/2009	07/14/2009	2009.53	0.74	0.713
A/SHIZUOKA/832/2009	07/14/2009	2009.53	0.741	0.714
A/Laos/JP1294/2009	07/14/2009	2009.53	0.741	0.714
A/Laos/JP1291/2009	07/14/2009	2009.53	0.742	0.714
A/GUNMA/82/2009	07/14/2009	2009.53	0.74	0.713
A/California/VRDL55/2009	07/14/2009	2009.53	0.739	0.712
A/England/652/2009	07/14/2009	2009.53	0.739	0.712
A/Finland/603/2009	07/14/2009	2009.53	0.74	0.713
A/Finland/604/2009	07/14/2009	2009.53	0.741	0.714
A/Hong_Kong/H090-708-V1(0)/2009	07/14/2009	2009.53	0.742	0.715
A/Hong_Kong/H090-708-V10/2009	07/14/2009	2009.53	0.742	0.715
A/Managua/3490.03/2009	07/14/2009	2009.53	0.739	0.712
A/Maryland/33/2009	07/14/2009	2009.53	0.741	0.714
A/Myanmar/JP101/2009	07/14/2009	2009.53	0.74	0.713
A/New_York/4607/2009	07/14/2009	2009.53	0.741	0.713
A/New_York/4620/2009	07/14/2009	2009.53	0.742	0.715
A/Singapore/DMS13/2009	07/14/2009	2009.53	0.74	0.713
A/Singapore/ON1079/2009	07/14/2009	2009.53	0.739	0.712
A/Singapore/ON1102/2009	07/14/2009	2009.53	0.739	0.712
A/Singapore/ON1107/2009	07/14/2009	2009.53	0.739	0.712
A/Singapore/ON1114/2009	07/14/2009	2009.53	0.741	0.714
A/Singapore/ON1156/2009	07/14/2009	2009.53	0.741	0.714
A/Singapore/ON1163/2009	07/14/2009	2009.53	0.741	0.714
A/Singapore/ON1177/2009	07/14/2009	2009.53	0.74	0.712
A/Washington/28/2009	07/14/2009	2009.53	0.737	0.71
A/NAGANO-C/34/2009	07/15/2009	2009.54	0.741	0.714
A/Boston/153/2009	07/15/2009	2009.54	0.741	0.714
A/Che/NIV551/2009	07/15/2009	2009.54	0.737	0.71
A/England/621/2009	07/15/2009	2009.54	0.744	0.717
A/England/92960005/2009	07/15/2009	2009.54	0.741	0.714
A/Finland/605/2009	07/15/2009	2009.54	0.742	0.715
A/Finland/606/2009	07/15/2009	2009.54	0.74	0.714
A/Hong_Kong/H090-712-V1(0)/2009	07/15/2009	2009.54	0.741	0.713
A/Hong_Kong/H090-712-V1(4)/2009	07/15/2009	2009.54	0.74	0.713
A/Hong_Kong/H090-712-V10/2009	07/15/2009	2009.54	0.74	0.713
A/Hong_Kong/H090-718-V1(0)/2009	07/15/2009	2009.54	0.757	0.73
A/Lima/WRAIR0285F/2009	07/15/2009	2009.54	0.74	0.712
A/Malaysia/5192/2009	07/15/2009	2009.54	0.739	0.712
A/Malaysia/5193/2009	07/15/2009	2009.54	0.741	0.714
A/Moscow_oblast/CRIE-4145/2009	07/15/2009	2009.54	0.74	0.713
A/Moscow/CRIE-Th/2009	07/15/2009	2009.54	0.741	0.714
A/Prague/196-81511/2009	07/15/2009	2009.54	0.74	0.713
A/Singapore/ON1187/2009	07/15/2009	2009.54	0.739	0.712
A/Thailand/THB0405/2009	07/15/2009	2009.54	0.742	0.715
A/Thailand/THB0408/2009	07/15/2009	2009.54	0.741	0.714
A/El_Salvador/1644/2009	07/16/2009	2009.54	0.743	0.716
A/OITA/126/2009	07/16/2009	2009.54	0.739	0.711
A/HIROSHIMA-C/242/2009	07/16/2009	2009.54	0.74	0.713
A/Ancona/11/2009	07/16/2009	2009.54	0.74	0.713
A/Australia/1/2009	07/16/2009	2009.54	0.741	0.714
A/England/93100717/2009	07/16/2009	2009.54	0.74	0.713
A/Finland/627/2009	07/16/2009	2009.54	0.741	0.714
A/Guangdong/801/2009	07/16/2009	2009.54	0.743	0.716
A/Hong_Kong/H090-715-V1(0)/2009	07/16/2009	2009.54	0.74	0.713
A/Hong_Kong/H090-715-V10/2009	07/16/2009	2009.54	0.74	0.713
A/Malaysia/5218/2009	07/16/2009	2009.54	0.742	0.714
A/Moscow/CRIE-ION/2009	07/16/2009	2009.54	0.741	0.714
A/Moscow/CRIE-PTD/2009	07/16/2009	2009.54	0.741	0.714
A/San_Diego/WRAIR1658P/2009	07/16/2009	2009.54	0.741	0.714
A/Thailand/CU-H223/2009	07/16/2009	2009.54	0.754	0.727
A/Costa_Rica/3896/2009	07/17/2009	2009.54	0.74	0.713
A/Henan/SWL14/2009	07/17/2009	2009.54	0.74	0.713
A/Laos/JP1388/2009	07/17/2009	2009.54	0.741	0.714
A/Laos/JP1383/2009	07/17/2009	2009.54	0.741	0.714
A/FUKUI/73/2009	07/17/2009	2009.54	0.741	0.714
A/AICHI/237/2009	07/17/2009	2009.54	0.739	0.712
A/Ancona/15/2009	07/17/2009	2009.54	0.739	0.712
A/Ancona/17/2009	07/17/2009	2009.54	0.74	0.713
A/Australia/4/2009	07/17/2009	2009.54	0.74	0.713
A/Chile/4406/2009	07/17/2009	2009.54	0.742	0.715
A/England/690/2009	07/17/2009	2009.54	0.738	0.71
A/England/93000095/2009	07/17/2009	2009.54	0.741	0.714
A/England/93120033/2009	07/17/2009	2009.54	0.741	0.714
A/Finland/626/2009	07/17/2009	2009.54	0.74	0.713
A/Finland/628/2009	07/17/2009	2009.54	0.742	0.715
A/Hong_Kong/H090-721-V1(0)/2009	07/17/2009	2009.54	0.74	0.713
A/Hong_Kong/H090-721-V10/2009	07/17/2009	2009.54	0.74	0.713
A/Hong_Kong/H090-722-V1(0)/2009	07/17/2009	2009.54	0.74	0.713
A/Idaho/08/2009	07/17/2009	2009.54	0.739	0.712
A/Italy/132/2009	07/17/2009	2009.54	0.74	0.713
A/Lima/WRAIR0681F/2009	07/17/2009	2009.54	0.742	0.715
A/Pernambuco/107/2009	07/17/2009	2009.54	0.738	0.711
A/Qingdao/362/2009	07/17/2009	2009.54	0.738	0.712
A/South_Carolina/WRAIR1645P/2009	07/17/2009	2009.54	0.739	0.712
A/Thailand/0404-00-N0/2009	07/17/2009	2009.54	0.737	0.711
A/Thailand/CU-H243/2009	07/17/2009	2009.54	0.74	0.713
A/Australia/6/2009	07/18/2009	2009.55	0.741	0.714
A/Australia/7/2009	07/18/2009	2009.55	0.741	0.714
A/Hong_Kong/H090-712-V2(0)/2009	07/18/2009	2009.55	0.741	0.714
A/Hong_Kong/H090-712-V20/2009	07/18/2009	2009.55	0.741	0.714
A/Moscow_oblast/CRIE-RMA/2009	07/18/2009	2009.55	0.741	0.713
A/Rio_Grande_do_Sul/4509/2009	07/18/2009	2009.55	0.739	0.712
A/San_Diego/WRAIR1657P/2009	07/18/2009	2009.55	0.74	0.713
A/St.Petersburg/CRIE-PHP/2009	07/18/2009	2009.55	0.741	0.714
A/Tokushima/2/2009	07/18/2009	2009.55	0.74	0.713
A/Utah/37/2009	07/18/2009	2009.55	0.739	0.713
A/Laos/JP1424/2009	07/19/2009	2009.55	0.742	0.714
A/Laos/JP1422/2009	07/19/2009	2009.55	0.741	0.714
A/Lima/WRAIR0672F/2009	07/19/2009	2009.55	0.741	0.714
A/Qingdao/375/2009	07/19/2009	2009.55	0.74	0.713
A/Tomsk/03/2009	07/19/2009	2009.55	0.74	0.713
A/Utah/47/2009	07/19/2009	2009.55	0.739	0.712
A/Washington/74/2009	07/19/2009	2009.55	0.739	0.712
A/Laos/JP1432/2009	07/20/2009	2009.55	0.742	0.714
A/KAWASAKI/105/2009	07/20/2009	2009.55	0.741	0.714
A/HIROSHIMA/239/2009	07/20/2009	2009.55	0.738	0.71
A/Argentina/HNRG15/2009	07/20/2009	2009.55	0.74	0.713
A/Australia/11/2009	07/20/2009	2009.55	0.741	0.714
A/Australia/12/2009	07/20/2009	2009.55	0.741	0.714
A/Australia/13/2009	07/20/2009	2009.55	0.741	0.714
A/Australia/15/2009	07/20/2009	2009.55	0.742	0.715
A/Australia/9/2009	07/20/2009	2009.55	0.741	0.713
A/Che/NIV658/2009	07/20/2009	2009.55	0.741	0.714
A/Chile/4438/2009	07/20/2009	2009.55	0.74	0.713
A/England/93020044/2009	07/20/2009	2009.55	0.739	0.712
A/England/93040114/2009	07/20/2009	2009.55	0.74	0.713
A/Finland/625/2009	07/20/2009	2009.55	0.74	0.713
A/Finland/629/2009	07/20/2009	2009.55	0.741	0.714
A/Finland/630/2009	07/20/2009	2009.55	0.738	0.711
A/Malaysia/5234/2009	07/20/2009	2009.55	0.742	0.715
A/New_Zealand/3958/2009	07/20/2009	2009.55	0.756	0.73
A/Qingdao/383/2009	07/20/2009	2009.55	0.738	0.711
A/Rio_Grande_do_Sul/4772/2009	07/20/2009	2009.55	0.74	0.713
A/Rio_Grande_do_Sul/4782/2009	07/20/2009	2009.55	0.741	0.713
A/Thailand/THB0419/2009	07/20/2009	2009.55	0.741	0.714
A/Australia/17/2009	07/21/2009	2009.55	0.741	0.714
A/Australia/20/2009	07/21/2009	2009.55	0.74	0.713
A/Australia/24/2009	07/21/2009	2009.55	0.741	0.714
A/California/VRDL58/2009	07/21/2009	2009.55	0.742	0.715
A/England/676/2009	07/21/2009	2009.55	0.74	0.713
A/England/93040063/2009	07/21/2009	2009.55	0.741	0.714
A/England/93040152/2009	07/21/2009	2009.55	0.741	0.714
A/England/93100019/2009	07/21/2009	2009.55	0.741	0.714
A/Finland/612/2009	07/21/2009	2009.55	0.739	0.713
A/Finland/631/2009	07/21/2009	2009.55	0.738	0.712
A/Giessen/6/2009	07/21/2009	2009.55	0.74	0.713
A/Guam/NHRC0010/2009	07/21/2009	2009.55	0.74	0.713
A/Guam/NHRC0011/2009	07/21/2009	2009.55	0.741	0.714
A/Guam/NHRC0019/2009	07/21/2009	2009.55	0.74	0.713
A/Guam/NHRC0021/2009	07/21/2009	2009.55	0.74	0.713
A/Guam/NHRC0026/2009	07/21/2009	2009.55	0.741	0.714
A/Malaysia/5259/2009	07/21/2009	2009.55	0.74	0.713
A/Managua/3438.02/2009	07/21/2009	2009.55	0.74	0.713
A/Managua/5364.01/2009	07/21/2009	2009.55	0.739	0.712
A/New_Jersey/WRAIR1504P/2009	07/21/2009	2009.55	0.742	0.715
A/Pune/NIV652/2009	07/21/2009	2009.55	0.737	0.711
A/Thailand/THB0423/2009	07/21/2009	2009.55	0.74	0.713
A/Washington/47/2009	07/21/2009	2009.55	0.74	0.713
A/West_Virginia/06/2009	07/21/2009	2009.55	0.74	0.713
A/Costa_Rica/4635/2009	07/22/2009	2009.56	0.742	0.715
A/Uruguay/755/2009	07/22/2009	2009.56	0.74	0.712
A/NIIGATA/805/2009	07/22/2009	2009.56	0.74	0.713
A/CHIBA-C/62/2009	07/22/2009	2009.56	0.737	0.711
A/Argentina/HNRG82/2009	07/22/2009	2009.56	0.74	0.713
A/Australia/25/2009	07/22/2009	2009.56	0.741	0.714
A/Australia/26/2009	07/22/2009	2009.56	0.74	0.713
A/England/93040009/2009	07/22/2009	2009.56	0.74	0.713
A/England/93040018/2009	07/22/2009	2009.56	0.74	0.713
A/England/93040019/2009	07/22/2009	2009.56	0.741	0.714
A/Finland/613/2009	07/22/2009	2009.56	0.742	0.714
A/Guam/NHRC0008/2009	07/22/2009	2009.56	0.742	0.715
A/Guam/NHRC0018/2009	07/22/2009	2009.56	0.742	0.714
A/Jena/5258/2009	07/22/2009	2009.56	0.74	0.713
A/Jena/MSV-VI5258/2009	07/22/2009	2009.56	0.74	0.713
A/Jena/VI5258/2009	07/22/2009	2009.56	0.741	0.714
A/Malaysia/5262/2009	07/22/2009	2009.56	0.741	0.713
A/Malaysia/5272/2009	07/22/2009	2009.56	0.74	0.713
A/Malaysia/5277/2009	07/22/2009	2009.56	0.74	0.713
A/Managua/4747.01/2009	07/22/2009	2009.56	0.74	0.713
A/Myanmar/JP131/2009	07/22/2009	2009.56	0.741	0.714
A/Singapore/384P/2009	07/22/2009	2009.56	0.741	0.713
A/South_Carolina/WRAIR1660P/2009	07/22/2009	2009.56	0.739	0.712
A/Thailand/THA0364/2009	07/22/2009	2009.56	0.741	0.714
A/Vladivostok/IIV17/2009	07/22/2009	2009.56	0.74	0.712
A/YAMANASHI/260/2009	07/23/2009	2009.56	0.74	0.713
A/WAKAYAMA/78/2009	07/23/2009	2009.56	0.74	0.713
A/TOCHIGI/154/2009	07/23/2009	2009.56	0.741	0.714
A/NAGANO-C/40/2009	07/23/2009	2009.56	0.74	0.713
A/England/93760756/2009	07/23/2009	2009.56	0.739	0.712
A/Guam/NHRC0002/2009	07/23/2009	2009.56	0.74	0.713
A/Kansas/14/2009	07/23/2009	2009.56	0.741	0.714
A/Malaysia/5283/2009	07/23/2009	2009.56	0.741	0.713
A/Malaysia/5286/2009	07/23/2009	2009.56	0.74	0.713
A/Managua/5295.02/2009	07/23/2009	2009.56	0.74	0.713
A/Nagasaki/HA-10/2009	07/23/2009	2009.56	0.741	0.714
A/Nagasaki/HA-11/2009	07/23/2009	2009.56	0.741	0.714
A/Pernambuco/117/2009	07/23/2009	2009.56	0.739	0.712
A/Rio_Grande_do_Sul/5395/2009	07/23/2009	2009.56	0.739	0.712
A/Rio_Grande_do_Sul/5470/2009	07/23/2009	2009.56	0.739	0.712
A/Rio_de_Janeiro/5007/2009	07/23/2009	2009.56	0.738	0.711
A/Rio_de_Janeiro/5090/2009	07/23/2009	2009.56	0.739	0.712
A/Shenzhen/1/2009	07/23/2009	2009.56	0.74	0.713
A/Shenzhen/3/2009	07/23/2009	2009.56	0.74	0.713
A/Shenzhen/4/2009	07/23/2009	2009.56	0.74	0.713
A/Shenzhen/5/2009	07/23/2009	2009.56	0.739	0.712
A/Shenzhen/8/2009	07/23/2009	2009.56	0.742	0.715
A/Shenzhen/9/2009	07/23/2009	2009.56	0.74	0.713
A/South_Carolina/29/2009	07/23/2009	2009.56	0.741	0.714
A/PERTH/265/2009	07/24/2009	2009.56	0.741	0.713
A/YAMAGUCHI/52/2009	07/24/2009	2009.56	0.74	0.713
A/Australia/35/2009	07/24/2009	2009.56	0.74	0.713
A/Australia/36/2009	07/24/2009	2009.56	0.738	0.711
A/Australia/39/2009	07/24/2009	2009.56	0.74	0.713
A/Australia/40/2009	07/24/2009	2009.56	0.741	0.714
A/England/93120020/2009	07/24/2009	2009.56	0.741	0.713
A/Finland/614/2009	07/24/2009	2009.56	0.741	0.714
A/Hong_Kong/H090-738-V10/2009	07/24/2009	2009.56	0.742	0.715
A/Hong_Kong/H090-744-V1(0)/2009	07/24/2009	2009.56	0.754	0.727
A/Managua/3467.01/2009	07/24/2009	2009.56	0.738	0.71
A/Managua/4951.02/2009	07/24/2009	2009.56	0.74	0.712
A/Nagasaki/HA-12/2009	07/24/2009	2009.56	0.74	0.713
A/Nagasaki/HA-14/2009	07/24/2009	2009.56	0.742	0.714
A/Nagasaki/HA-15/2009	07/24/2009	2009.56	0.74	0.713
A/New_York/4728/2009	07/24/2009	2009.56	0.74	0.713
A/Rio_Grande_do_Sul/5661/2009	07/24/2009	2009.56	0.741	0.713
A/Texas/43242018/2009	07/24/2009	2009.56	0.743	0.716
A/Thailand/PY08016/2009	07/24/2009	2009.56	0.741	0.714
A/Utah/42/2009	07/24/2009	2009.56	0.738	0.711
A/Viet_Nam/817/2009	07/24/2009	2009.56	0.742	0.714
A/Utah/20/2009	07/25/2009	2009.56	0.739	0.712
A/Moscow/CRIE-GSE/2009	07/25/2009	2009.56	0.741	0.714
A/Pernambuco/126/2009	07/25/2009	2009.56	0.74	0.712
A/Pune/NIV759/2009	07/25/2009	2009.56	0.739	0.712
A/Australia/43/2009	07/26/2009	2009.57	0.739	0.712
A/Chengdu/04/2009	07/26/2009	2009.57	0.741	0.714
A/Chengdu/18/2009	07/26/2009	2009.57	0.741	0.714
A/Chengdu/40/2009	07/26/2009	2009.57	0.741	0.714
A/England/655/2009	07/26/2009	2009.57	0.74	0.713
A/England/93160003/2009	07/26/2009	2009.57	0.739	0.711
A/Hawaii/22/2009	07/26/2009	2009.57	0.74	0.713
A/Rio_de_Janeiro/5901/2009	07/26/2009	2009.57	0.741	0.713
A/Singapore/DMS17/2009	07/26/2009	2009.57	0.742	0.714
A/Viet_Nam/823/2009	07/26/2009	2009.57	0.742	0.714
A/SHIZUOKA/851/2009	07/27/2009	2009.57	0.74	0.713
A/Argentina/HNRG23/2009	07/27/2009	2009.57	0.74	0.713
A/Astana/S1/2009	07/27/2009	2009.57	0.74	0.713
A/Astana/S2/2009	07/27/2009	2009.57	0.74	0.713
A/Astana/S3/2009	07/27/2009	2009.57	0.74	0.713
A/Astana/S4/2009	07/27/2009	2009.57	0.741	0.714
A/Australia/45/2009	07/27/2009	2009.57	0.739	0.712
A/California/VRDL61/2009	07/27/2009	2009.57	0.741	0.714
A/Cape_May/WRAIR1653P/2009	07/27/2009	2009.57	0.74	0.713
A/England/615/2009	07/27/2009	2009.57	0.741	0.714
A/England/673/2009	07/27/2009	2009.57	0.742	0.715
A/Finland/615/2009	07/27/2009	2009.57	0.738	0.711
A/Helsinki/P14/2009	07/27/2009	2009.57	0.74	0.713
A/Inner_Mongolia/01/2009	07/27/2009	2009.57	0.741	0.714
A/Lorestan/1599/2009	07/27/2009	2009.57	0.74	0.713
A/Managua/3225.03/2009	07/27/2009	2009.57	0.739	0.712
A/Managua/466.01/2009	07/27/2009	2009.57	0.74	0.713
A/Managua/5339.04/2009	07/27/2009	2009.57	0.74	0.713
A/Nagasaki/HA-17/2009	07/27/2009	2009.57	0.74	0.713
A/Nagasaki/HA-18/2009	07/27/2009	2009.57	0.741	0.714
A/Norway/2674/2009	07/27/2009	2009.57	0.74	0.713
A/Rio_Grande_do_Sul/5922/2009	07/27/2009	2009.57	0.74	0.713
A/Rio_de_Janeiro/5773/2009	07/27/2009	2009.57	0.74	0.713
A/Sao_Paulo/51533/2009	07/27/2009	2009.57	0.742	0.714
A/Singapore/385K/2009	07/27/2009	2009.57	0.74	0.713
A/Singapore/GP2224/2009	07/27/2009	2009.57	0.739	0.712
A/Singapore/TLL10/2009	07/27/2009	2009.57	0.739	0.712
A/Taiwan/2826/2009	07/27/2009	2009.57	0.74	0.713
A/Texas/43272683/2009	07/27/2009	2009.57	0.739	0.712
A/Thailand/CU-MV14/2009	07/27/2009	2009.57	0.739	0.712
A/Thailand/THB0433/2009	07/27/2009	2009.57	0.742	0.714
A/Viet_Nam/835/2009	07/27/2009	2009.57	0.742	0.714
A/SHIMANE/1010/2009	07/28/2009	2009.57	0.738	0.71
A/Chelyabinsk/CRIE-KAI/2009	07/28/2009	2009.57	0.739	0.712
A/New_York/4738/2009	07/28/2009	2009.57	0.74	0.713
A/Rio_de_Janeiro/5826/2009	07/28/2009	2009.57	0.74	0.713
A/Sao_Paulo/51307/2009	07/28/2009	2009.57	0.74	0.713
A/Sao_Paulo/51366/2009	07/28/2009	2009.57	0.739	0.712
A/Scotland/23/2009	07/28/2009	2009.57	0.74	0.713
A/Scotland/24/2009	07/28/2009	2009.57	0.74	0.713
A/Singapore/392N/2009	07/28/2009	2009.57	0.74	0.713
A/Singapore/GP2221/2009	07/28/2009	2009.57	0.741	0.714
A/Singapore/GP2238/2009	07/28/2009	2009.57	0.739	0.712
A/Singapore/GP2252/2009	07/28/2009	2009.57	0.738	0.711
A/Singapore/ON1576/2009	07/28/2009	2009.57	0.74	0.713
A/Thailand/THB0435/2009	07/28/2009	2009.57	0.741	0.714
A/Thailand/THB0437/2009	07/28/2009	2009.57	0.743	0.715
A/Thailand/THB0438/2009	07/28/2009	2009.57	0.742	0.714
A/Thailand/THB0441/2009	07/28/2009	2009.57	0.743	0.715
A/Washington/29/2009	07/28/2009	2009.57	0.737	0.709
A/Washington/49/2009	07/28/2009	2009.57	0.74	0.713
A/Saudi_Arabia/4285/2009	07/29/2009	2009.58	0.739	0.712
A/California/WRAIR1507P/2009	07/29/2009	2009.58	0.742	0.715
A/Delhi/018/2009	07/29/2009	2009.58	0.74	0.713
A/England/616/2009	07/29/2009	2009.58	0.742	0.714
A/England/622/2009	07/29/2009	2009.58	0.741	0.714
A/England/674/2009	07/29/2009	2009.58	0.74	0.713
A/England/93200002/2009	07/29/2009	2009.58	0.74	0.713
A/Hawaii/25/2009	07/29/2009	2009.58	0.74	0.713
A/Hong_Kong/H090-751-V1(0)/2009	07/29/2009	2009.58	0.74	0.713
A/Hong_Kong/H090-751-V10/2009	07/29/2009	2009.58	0.74	0.713
A/Rio_de_Janeiro/5772/2009	07/29/2009	2009.58	0.739	0.712
A/Sao_Paulo/51801/2009	07/29/2009	2009.58	0.74	0.713
A/Singapore/394T/2009	07/29/2009	2009.58	0.74	0.713
A/Singapore/395T/2009	07/29/2009	2009.58	0.74	0.713
A/Singapore/GP2215/2009	07/29/2009	2009.58	0.741	0.714
A/Singapore/GP2242/2009	07/29/2009	2009.58	0.739	0.712
A/Singapore/GP2297/2009	07/29/2009	2009.58	0.74	0.713
A/Texas/43292238/2009	07/29/2009	2009.58	0.742	0.715
A/Thailand/0440-00-N0/2009	07/29/2009	2009.58	0.745	0.717
A/Thailand/SN08294/2009	07/29/2009	2009.58	0.756	0.729
A/Thailand/THB0442/2009	07/29/2009	2009.58	0.742	0.715
A/Viet_Nam/001-1880/2009	07/29/2009	2009.58	0.743	0.715
A/Australia/56/2009	07/30/2009	2009.58	0.742	0.715
A/Bangkok/SIMI501/2009	07/30/2009	2009.58	0.743	0.716
A/Ghom/1550/2009	07/30/2009	2009.58	0.74	0.713
A/Hong_Kong/H090-757-V1(0)/2009	07/30/2009	2009.58	0.74	0.713
A/Hong_Kong/H090-757-V10/2009	07/30/2009	2009.58	0.74	0.713
A/Hong_Kong/H090-758-V1(0)/2009	07/30/2009	2009.58	0.74	0.713
A/Hong_Kong/H090-758-V10/2009	07/30/2009	2009.58	0.74	0.713
A/Hong_Kong/H090-759-V1(0)/2009	07/30/2009	2009.58	0.741	0.714
A/Hong_Kong/H090-759-V10/2009	07/30/2009	2009.58	0.741	0.714
A/Jakarta/006/2009	07/30/2009	2009.58	0.74	0.713
A/Kentucky/16/2009	07/30/2009	2009.58	0.74	0.713
A/Managua/1836.02/2009	07/30/2009	2009.58	0.74	0.713
A/Nagasaki/HA-25/2009	07/30/2009	2009.58	0.74	0.713
A/Nagasaki/HA-26/2009	07/30/2009	2009.58	0.741	0.714
A/Nagasaki/HA-29/2009	07/30/2009	2009.58	0.741	0.714
A/New_York/4747/2009	07/30/2009	2009.58	0.74	0.713
A/Nizhni_Novgorod/CRIE-MEV/2009	07/30/2009	2009.58	0.743	0.716
A/Oregon/27/2009	07/30/2009	2009.58	0.739	0.712
A/Porto_Alegre/LACENRS-1771/2009	07/30/2009	2009.58	0.74	0.713
A/Rio_Grande_do_Sul/7313/2009	07/30/2009	2009.58	0.741	0.714
A/Rio_de_Janeiro/6529/2009	07/30/2009	2009.58	0.741	0.714
A/Sao_Paulo/52249/2009	07/30/2009	2009.58	0.74	0.713
A/Singapore/GP2286/2009	07/30/2009	2009.58	0.738	0.711
A/Singapore/GP2290/2009	07/30/2009	2009.58	0.74	0.713
A/Singapore/ON1609/2009	07/30/2009	2009.58	0.739	0.711
A/Singapore/ON1616/2009	07/30/2009	2009.58	0.738	0.711
A/Tramandai/LACENRS-324/2009	07/30/2009	2009.58	0.759	0.731
A/Estrela/LACENRS-313/2009	07/31/2009	2009.58	0.74	0.713
A/Hong_Kong/H090-751-V20/2009	07/31/2009	2009.58	0.74	0.713
A/Hong_Kong/H090-761-V1(0)/2009	07/31/2009	2009.58	0.74	0.713
A/Hong_Kong/H090-765-V1(0)/2009	07/31/2009	2009.58	0.739	0.711
A/Hong_Kong/H090-765-V10/2009	07/31/2009	2009.58	0.739	0.711
A/Igrejinha/LACENRS-1803/2009	07/31/2009	2009.58	0.739	0.711
A/Illinois/10/2009	07/31/2009	2009.58	0.739	0.711
A/Malaysia/2068631/2009	07/31/2009	2009.58	0.741	0.713
A/New_Jersey/WRAIR1506P/2009	07/31/2009	2009.58	0.742	0.715
A/Porto_Alegre/LACENRS-1786/2009	07/31/2009	2009.58	0.741	0.714
A/Sao_Paulo/52281/2009	07/31/2009	2009.58	0.741	0.714
A/Singapore/401T/2009	07/31/2009	2009.58	0.74	0.713
A/Singapore/404C/2009	07/31/2009	2009.58	0.739	0.712
A/Singapore/405S/2009	07/31/2009	2009.58	0.74	0.713
A/Singapore/406K/2009	07/31/2009	2009.58	0.742	0.715
A/Singapore/410W/2009	07/31/2009	2009.58	0.74	0.713
A/Singapore/413Y/2009	07/31/2009	2009.58	0.74	0.713
A/Singapore/416C/2009	07/31/2009	2009.58	0.742	0.714
A/Singapore/418W/2009	07/31/2009	2009.58	0.741	0.714
A/Singapore/GP2316/2009	07/31/2009	2009.58	0.74	0.713
A/South_Carolina/30/2009	07/31/2009	2009.58	0.741	0.713
A/Texas/71/2009	08/01/2009	2009.58	0.74	0.713
A/Indonesia/NIHRD5875/2009	08/2009_(Day_unknown)	2009.58	0.74	0.713
A/Indonesia/NIHRD5493/2009	08/2009_(Day_unknown)	2009.58	0.74	0.713
A/Indonesia/NIHRD4012/2009	08/2009_(Day_unknown)	2009.58	0.741	0.713
A/Indonesia/NIHRD4414/2009	08/2009_(Day_unknown)	2009.58	0.74	0.713
A/Indonesia/NIHRD6045/2009	08/2009_(Day_unknown)	2009.58	0.74	0.713
A/Afghanistan/N09787/2009	08//2009	2009.58	0.742	0.715
A/Afghanistan/N09795/2009	08//2009	2009.58	0.737	0.711
A/Afghanistan/N09833/2009	08//2009	2009.58	0.739	0.711
A/Afghanistan/N09836/2009	08//2009	2009.58	0.737	0.711
A/Afghanistan/N09840/2009	08//2009	2009.58	0.737	0.71
A/Ankara/06/2009	08//2009	2009.58	0.741	0.714
A/Ankara/11/2009	08//2009	2009.58	0.741	0.714
A/Ankara/13/2009	08//2009	2009.58	0.74	0.713
A/Ankara/18/2009	08//2009	2009.58	0.74	0.713
A/Ankara/22/2009	08//2009	2009.58	0.741	0.713
A/Australia/58/2009	08/01/2009	2009.58	0.742	0.714
A/Beijing/SE931/2009	08//2009	2009.58	0.741	0.714
A/Blore/NIV1189/2009	08//2009	2009.58	0.74	0.713
A/Dhule/NIV9433/2009	08//2009	2009.58	0.744	0.717
A/England/662/2009	08/01/2009	2009.58	0.742	0.715
A/Hangzhou/3/2009	08//2009	2009.58	0.74	0.713
A/Iowa/07/2009	08/01/2009	2009.58	0.74	0.713
A/Kobe/91738/2009	08//2009	2009.58	0.74	0.713
A/Kobe/91823/2009	08//2009	2009.58	0.741	0.714
A/Mum/NIV9312/2009	08//2009	2009.58	0.74	0.713
A/Sao_Paulo/53225/2009	08/01/2009	2009.58	0.74	0.713
A/Sao_Paulo/53823/2009	08/01/2009	2009.58	0.742	0.715
A/Sao_Paulo/53838/2009	08/01/2009	2009.58	0.74	0.713
A/Sao_Paulo/54392/2009	08/01/2009	2009.58	0.74	0.713
A/Singapore/9061364/2009	08//2009	2009.58	0.741	0.714
A/Singapore/9061365/2009	08//2009	2009.58	0.74	0.713
A/Singapore/9061366/2009	08//2009	2009.58	0.741	0.714
A/Taiwan/97565/2009	08//2009	2009.58	0.74	0.713
A/Taiwan/97674/2009	08//2009	2009.58	0.74	0.713
A/Taiwan/97888/2009	08//2009	2009.58	0.739	0.712
A/Taiwan/98158/2009	08//2009	2009.58	0.74	0.713
A/Thailand/CU-H88/2009	08//2009	2009.58	0.74	0.713
A/Tottori/ST215/2009	08//2009	2009.58	0.737	0.711
A/Australia/59/2009	08/02/2009	2009.59	0.74	0.713
A/Australia/60/2009	08/02/2009	2009.59	0.742	0.714
A/England/661/2009	08/02/2009	2009.59	0.741	0.714
A/England/93280011/2009	08/02/2009	2009.59	0.741	0.714
A/Malaysia/2076204/2009	08/02/2009	2009.59	0.74	0.713
A/Malaysia/2076212/2009	08/02/2009	2009.59	0.74	0.713
A/Nevada/09/2009	08/02/2009	2009.59	0.741	0.714
A/Nevada/10/2009	08/02/2009	2009.59	0.742	0.714
A/New_Jersey/WRAIR1499P/2009	08/02/2009	2009.59	0.74	0.712
A/Sao_Paulo/53845/2009	08/02/2009	2009.59	0.74	0.713
A/Thailand/PMKSV0305/2009	08/02/2009	2009.59	0.742	0.715
A/HIROSHIMA/245/2009	08/03/2009	2009.59	0.741	0.714
A/Australia/61/2009	08/03/2009	2009.59	0.739	0.712
A/Australia/63/2009	08/03/2009	2009.59	0.741	0.714
A/Australia/64/2009	08/03/2009	2009.59	0.74	0.713
A/England/658/2009	08/03/2009	2009.59	0.743	0.716
A/Hong_Kong/H090-766-V1(0)/2009	08/03/2009	2009.59	0.754	0.727
A/Malaysia/2077462/2009	08/03/2009	2009.59	0.742	0.715
A/New_Hampshire/17/2009	08/03/2009	2009.59	0.742	0.714
A/North_Dakota/12/2009	08/03/2009	2009.59	0.741	0.714
A/Sao_Paulo/54026/2009	08/03/2009	2009.59	0.742	0.715
A/Sao_Paulo/55565/2009	08/03/2009	2009.59	0.74	0.713
A/Singapore/425H/2009	08/03/2009	2009.59	0.742	0.715
A/Singapore/426N/2009	08/03/2009	2009.59	0.74	0.713
A/Singapore/427O/2009	08/03/2009	2009.59	0.741	0.714
A/Singapore/437Y/2009	08/03/2009	2009.59	0.739	0.712
A/Singapore/GP2714/2009	08/03/2009	2009.59	0.74	0.713
A/Australia/66/2009	08/04/2009	2009.59	0.74	0.713
A/England/93280030/2009	08/04/2009	2009.59	0.74	0.713
A/Hong_Kong/H090-774-V1(0)/2009	08/04/2009	2009.59	0.741	0.713
A/Hong_Kong/H090-774-V10/2009	08/04/2009	2009.59	0.741	0.713
A/Malaysia/2076756/2009	08/04/2009	2009.59	0.742	0.715
A/Managua/1256.04/2009	08/04/2009	2009.59	0.74	0.713
A/Managua/4451.02/2009	08/04/2009	2009.59	0.74	0.713
A/Montana/15/2009	08/04/2009	2009.59	0.739	0.712
A/Rostov_oblast/CRIE-SHAV/2009	08/04/2009	2009.59	0.739	0.711
A/Singapore/443N/2009	08/04/2009	2009.59	0.739	0.712
A/Singapore/444W/2009	08/04/2009	2009.59	0.74	0.713
A/Singapore/GP2640/2009	08/04/2009	2009.59	0.74	0.713
A/Singapore/GP2649/2009	08/04/2009	2009.59	0.74	0.713
A/Singapore/ON1666/2009	08/04/2009	2009.59	0.74	0.713
A/Blore/NIV1196/2009	08/05/2009	2009.6	0.747	0.722
A/California/VRDL69/2009	08/05/2009	2009.6	0.74	0.713
A/California/WR1314P/2009	08/05/2009	2009.6	0.74	0.713
A/California/WR1315P/2009	08/05/2009	2009.6	0.74	0.713
A/California/WR1316P/2009	08/05/2009	2009.6	0.738	0.711
A/Hong_Kong/H090-779-V1(0)/2009	08/05/2009	2009.6	0.741	0.714
A/Hong_Kong/H090-779-V10/2009	08/05/2009	2009.6	0.742	0.714
A/Malaysia/2082543/2009	08/05/2009	2009.6	0.74	0.713
A/Maryland/15/2009	08/05/2009	2009.6	0.74	0.713
A/Mum/NIV1126/2009	08/05/2009	2009.6	0.742	0.715
A/Mum/NIV1134/2009	08/05/2009	2009.6	0.739	0.712
A/Nonoai/LACENRS-714/2009	08/05/2009	2009.6	0.741	0.714
A/North_Carolina/28/2009	08/05/2009	2009.6	0.74	0.713
A/Pernambuco/175/2009	08/05/2009	2009.6	0.739	0.712
[truncated: 18,830 more rows]

## Sheet: MP-CAI
Strain Name	Collection Date1	Collection Date2	CAI-Human	CAI-Pig
A/ENG/223/2009	04/2009_(Day_unknown)	2009.25	0.739	0.715
A/ENG/XFL00071/2009	04/2009_(Day_unknown)	2009.25	0.739	0.716
A/ENG/197/2009	04/2009_(Day_unknown)	2009.25	0.739	0.716
A/Eng/XFL00137/2009	04/2009_(Day_unknown)	2009.25	0.739	0.716
A/Eng/91800797/2009	04/2009_(Day_unknown)	2009.25	0.739	0.716
A/ENG/551/2009	04/2009_(Day_unknown)	2009.25	0.739	0.715
A/ENG/205/2009	04/2009_(Day_unknown)	2009.25	0.739	0.716
A/Eng/91800799/2009	04/2009_(Day_unknown)	2009.25	0.739	0.715
A/ENG/202/2009	04/2009_(Day_unknown)	2009.25	0.739	0.715
A/ENG/204/2009	04/2009_(Day_unknown)	2009.25	0.739	0.716
A/Israel/644/2009	04/2009_(Day_unknown)	2009.25	0.744	0.721
A/Nebraska/02/2009	04/2009_(Day_unknown)	2009.25	0.742	0.718
A/California/04/2009	04/01/2009	2009.25	0.739	0.716
A/Alabama/WRAIR1235P/2009	04/01/2009	2009.25	0.744	0.719
A/Boston/95/2009	04/01/2009	2009.25	0.745	0.721
A/British_Columbia/GFA0401/2009	04//2009	2009.25	0.736	0.713
A/Canada/GFA0402/2009	04//2009	2009.25	0.739	0.716
A/Israel/276/2009	04//2009	2009.25	0.739	0.716
A/Israel/70/2009	04//2009	2009.25	0.738	0.715
A/Toronto/3184/2009	04//2009	2009.25	0.739	0.715
A/Mexico/4108/2009	04/03/2009	2009.26	0.74	0.717
A/Mexico/4115/2009	04/07/2009	2009.27	0.739	0.716
A/California/07/2009	04/09/2009	2009.27	0.739	0.716
A/California/08/2009	04/09/2009	2009.27	0.739	0.716
A/California/07-JRO02/2009	04/09/2009	2009.27	0.739	0.716
A/Mexico/4486/2009	04/14/2009	2009.29	0.739	0.716
A/Texas/04/2009	04/14/2009	2009.29	0.739	0.716
A/Mexico/24033/2009	04/14/2009	2009.29	0.739	0.716
A/Mexico/4482/2009	04/14/2009	2009.29	0.74	0.717
A/Mexico/InDRE4487/2009	04/14/2009	2009.29	0.739	0.716
A/Mexico/4269/2009	04/15/2009	2009.29	0.739	0.716
A/Texas/15/2009	04/15/2009	2009.29	0.739	0.716
A/Texas/05/2009	04/15/2009	2009.29	0.739	0.716
A/California/06/2009	04/16/2009	2009.29	0.739	0.716
A/Hawaii/13/2009	04/16/2009	2009.29	0.743	0.719
A/Mexico/24032/2009	04/17/2009	2009.29	0.739	0.716
A/Mexico/24043/2009	04/17/2009	2009.29	0.739	0.716
A/Mexico/4603/2009	04/19/2009	2009.3	0.739	0.716
A/Mexico/4604/2009	04/19/2009	2009.3	0.739	0.716
A/Mexico/24044/2009	04/20/2009	2009.3	0.739	0.716
A/Mexico/24045/2009	04/20/2009	2009.3	0.741	0.717
A/Mexico/4646/2009	04/20/2009	2009.3	0.743	0.72
A/Arizona/01/2009	04/22/2009	2009.31	0.739	0.716
A/Indiana/09/2009	04/22/2009	2009.31	0.739	0.716
A/California/12/2009	04/22/2009	2009.31	0.738	0.715
A/Texas/06/2009	04/23/2009	2009.31	0.738	0.715
A/Mexico/24007/2009	04/23/2009	2009.31	0.736	0.713
A/Mexico/24021/2009	04/23/2009	2009.31	0.739	0.716
A/Kansas/02/2009	04/24/2009	2009.31	0.739	0.716
A/Ohio/07/2009	04/24/2009	2009.31	0.739	0.715
A/New_York/21/2009	04/24/2009	2009.31	0.739	0.715
A/New_York/31/2009	04/24/2009	2009.31	0.739	0.715
A/New_York/23/2009	04/24/2009	2009.31	0.739	0.715
A/Iowa/04/2009	04/24/2009	2009.31	0.739	0.716
A/Kansas/03/2009	04/24/2009	2009.31	0.74	0.717
A/Texas/08/2009	04/24/2009	2009.31	0.739	0.716
A/New_York/22/2009	04/24/2009	2009.31	0.739	0.715
A/Canada-ON/RV1527/2009	04/24/2009	2009.31	0.739	0.716
A/New_York/3210/2009	04/24/2009	2009.31	0.739	0.715
A/Toronto/3141/2009	04/24/2009	2009.31	0.739	0.716
A/Auckland/1/2009	04/25/2009	2009.32	0.739	0.716
A/New_York/09/2009	04/25/2009	2009.32	0.739	0.715
A/New_York/13/2009	04/25/2009	2009.32	0.739	0.715
A/New_York/12/2009	04/25/2009	2009.32	0.738	0.715
A/California/14/2009	04/25/2009	2009.32	0.739	0.715
A/Texas/09/2009	04/25/2009	2009.32	0.739	0.716
A/Texas/07/2009	04/25/2009	2009.32	0.741	0.718
A/New_York/20/2009	04/25/2009	2009.32	0.739	0.715
A/New_York/19/2009	04/25/2009	2009.32	0.739	0.715
A/New_York/15/2009	04/25/2009	2009.32	0.739	0.715
A/New_York/11/2009	04/25/2009	2009.32	0.739	0.715
A/New_York/10/2009	04/25/2009	2009.32	0.739	0.715
A/New_York/06/2009	04/25/2009	2009.32	0.739	0.715
A/California/VRDL146/2009	04/25/2009	2009.32	0.74	0.716
A/California/VRDL264/2009	04/25/2009	2009.32	0.735	0.711
A/Mexico/24015/2009	04/25/2009	2009.32	0.739	0.716
A/New_York/3002/2009	04/25/2009	2009.32	0.739	0.715
A/New_York/33/2009	04/25/2009	2009.32	0.741	0.718
A/Scotland/91800797/2009	04/25/2009	2009.32	0.739	0.716
A/El_Salvador/213/2009	04/26/2009	2009.32	0.739	0.716
A/New_Mexico/04/2009	04/26/2009	2009.32	0.739	0.716
A/Texas/19/2009	04/26/2009	2009.32	0.739	0.716
A/Massachusetts/06/2009	04/26/2009	2009.32	0.738	0.715
A/Texas/22/2009	04/26/2009	2009.32	0.739	0.716
A/Arizona/02/2009	04/26/2009	2009.32	0.739	0.716
A/South_Carolina/09/2009	04/26/2009	2009.32	0.739	0.716
A/Michigan/02/2009	04/26/2009	2009.32	0.737	0.714
A/California/VRDL366/2009	04/26/2009	2009.32	0.74	0.715
A/California/VRDL371/2009	04/26/2009	2009.32	0.741	0.716
A/California/VRDL372/2009	04/26/2009	2009.32	0.74	0.716
A/California/VRDL378/2009	04/26/2009	2009.32	0.742	0.717
A/New_York/1669/2009	04/26/2009	2009.32	0.739	0.716
A/New_York/3169/2009	04/26/2009	2009.32	0.739	0.715
A/Valencia/GP4/2009	04/26/2009	2009.32	0.739	0.716
A/Colorado/03/2009	04/27/2009	2009.32	0.739	0.716
A/Alabama/02/2009	04/27/2009	2009.32	0.739	0.716
A/Georgia/01/2009	04/27/2009	2009.32	0.739	0.715
A/Florida/04/2009	04/27/2009	2009.32	0.739	0.716
A/Minnesota/02/2009	04/27/2009	2009.32	0.739	0.716
A/England/197/2009	04/27/2009	2009.32	0.739	0.716
A/England/196/2009	04/27/2009	2009.32	0.739	0.716
A/California/26/2009	04/27/2009	2009.32	0.742	0.717
A/California/VRDL134/2009	04/27/2009	2009.32	0.74	0.716
A/California/VRDL150/2009	04/27/2009	2009.32	0.741	0.717
A/California/VRDL153/2009	04/27/2009	2009.32	0.741	0.717
A/California/VRDL155/2009	04/27/2009	2009.32	0.74	0.716
A/California/VRDL194/2009	04/27/2009	2009.32	0.743	0.719
A/California/VRDL267/2009	04/27/2009	2009.32	0.739	0.715
A/California/VRDL379/2009	04/27/2009	2009.32	0.742	0.717
A/California/VRDL380/2009	04/27/2009	2009.32	0.74	0.716
A/Canada-ON/RV1589/2009	04/27/2009	2009.32	0.739	0.715
A/District_of_Columbia/03/2009	04/27/2009	2009.32	0.739	0.716
A/Mexico/24024/2009	04/27/2009	2009.32	0.739	0.716
A/Mexico/24049/2009	04/27/2009	2009.32	0.742	0.718
A/New_York/1692/2009	04/27/2009	2009.32	0.743	0.718
A/Wisconsin/08/2009	04/27/2009	2009.32	0.736	0.713
A/England/195/2009	04/28/2009	2009.32	0.739	0.716
A/Washington/09/2009	04/28/2009	2009.32	0.739	0.716
A/Tennessee/05/2009	04/28/2009	2009.32	0.739	0.716
A/Rhode_Island/02/2009	04/28/2009	2009.32	0.739	0.716
A/England/211/2009	04/28/2009	2009.32	0.739	0.716
A/Brawley/WR1635P/2009	04/28/2009	2009.32	0.739	0.716
A/California/VRDL141/2009	04/28/2009	2009.32	0.74	0.716
A/California/VRDL151/2009	04/28/2009	2009.32	0.739	0.715
A/California/VRDL191/2009	04/28/2009	2009.32	0.743	0.719
A/Mexico/24061/2009	04/28/2009	2009.32	0.742	0.718
A/New_Hampshire/02/2009	04/28/2009	2009.32	0.739	0.716
A/New_York/3178/2009	04/28/2009	2009.32	0.739	0.716
A/New_York/3183/2009	04/28/2009	2009.32	0.738	0.715
A/New_York/3235/2009	04/28/2009	2009.32	0.739	0.715
A/New_York/3238/2009	04/28/2009	2009.32	0.739	0.715
A/North_Carolina/06/2009	04/28/2009	2009.32	0.739	0.716
A/Wisconsin/629-D01505/2009	04/28/2009	2009.32	0.736	0.713
A/Nevada/04/2009	04/29/2009	2009.33	0.739	0.716
A/Maryland/05/2009	04/29/2009	2009.33	0.739	0.716
A/Nevada/05/2009	04/29/2009	2009.33	0.739	0.716
A/Regensburg/Germany/02/2009	04/29/2009	2009.33	0.74	0.717
A/England/223/2009	04/29/2009	2009.33	0.738	0.715
A/England/213/2009	04/29/2009	2009.33	0.739	0.716
A/Paris/2573/2009	04/29/2009	2009.33	0.739	0.716
A/California/VRDL163/2009	04/29/2009	2009.33	0.742	0.717
A/California/VRDL189/2009	04/29/2009	2009.33	0.739	0.715
A/California/VRDL190/2009	04/29/2009	2009.33	0.74	0.716
A/California/VRDL193/2009	04/29/2009	2009.33	0.74	0.716
A/California/VRDL213/2009	04/29/2009	2009.33	0.739	0.715
A/California/VRDL222/2009	04/29/2009	2009.33	0.74	0.716
A/California/VRDL229/2009	04/29/2009	2009.33	0.742	0.717
A/California/VRDL235/2009	04/29/2009	2009.33	0.746	0.721
A/California/VRDL236/2009	04/29/2009	2009.33	0.738	0.713
A/California/VRDL238/2009	04/29/2009	2009.33	0.744	0.72
A/California/VRDL249/2009	04/29/2009	2009.33	0.743	0.718
A/California/VRDL252/2009	04/29/2009	2009.33	0.744	0.719
A/California/VRDL256/2009	04/29/2009	2009.33	0.741	0.716
A/Christchurch/2/2009	04/29/2009	2009.33	0.739	0.716
A/New_York/3074/2009	04/29/2009	2009.33	0.737	0.715
A/New_York/3095/2009	04/29/2009	2009.33	0.736	0.712
A/New_York/3315/2009	04/29/2009	2009.33	0.742	0.717
A/Oregon/05/2009	04/29/2009	2009.33	0.738	0.715
A/Wisconsin/629-D01486/2009	04/29/2009	2009.33	0.736	0.713
A/England/200/2009	04/30/2009	2009.33	0.738	0.715
A/England/207/2009	04/30/2009	2009.33	0.739	0.715
A/Hong_Kong/01/2009	04/30/2009	2009.33	0.739	0.716
A/England/217/2009	04/30/2009	2009.33	0.739	0.716
A/England/216/2009	04/30/2009	2009.33	0.739	0.716
A/England/215/2009	04/30/2009	2009.33	0.739	0.716
A/England/214/2009	04/30/2009	2009.33	0.738	0.715
A/Paris/2590/2009	04/30/2009	2009.33	0.739	0.716
A/Paris/2580/2009	04/30/2009	2009.33	0.739	0.716
A/California/VRDL200/2009	04/30/2009	2009.33	0.742	0.717
A/California/VRDL292/2009	04/30/2009	2009.33	0.742	0.717
A/Hawaii/09/2009	04/30/2009	2009.33	0.739	0.717
A/Mexico_City/019/2009	04/30/2009	2009.33	0.739	0.716
A/Mexico_City/020/2009	04/30/2009	2009.33	0.739	0.716
A/Minnesota/04/2009	04/30/2009	2009.33	0.739	0.714
A/New_York/3365/2009	04/30/2009	2009.33	0.739	0.715
A/Rhode_Island/03/2009	04/30/2009	2009.33	0.737	0.714
A/San_Diego/WR1631P/2009	04/30/2009	2009.33	0.738	0.715
A/Wisconsin/629-D00447/2009	04/30/2009	2009.33	0.736	0.713
A/Wisconsin/629-D02361/2009	04/30/2009	2009.33	0.736	0.713
A/ENG/359/2009	05/2009_(Day_unknown)	2009.33	0.739	0.716
A/ENG/252/2009	05/2009_(Day_unknown)	2009.33	0.739	0.716
A/ENG/253/2009	05/2009_(Day_unknown)	2009.33	0.739	0.716
A/ENG/XFL00532/2009	05/2009_(Day_unknown)	2009.33	0.739	0.715
A/ENG/266/2009	05/2009_(Day_unknown)	2009.33	0.739	0.716
A/ENG/XFL00482/2009	05/2009_(Day_unknown)	2009.33	0.739	0.716
A/SC/4/2009	05/2009_(Day_unknown)	2009.33	0.739	0.716
A/ENG/XFL00300/2009	05/2009_(Day_unknown)	2009.33	0.739	0.716
A/ENG/XFL00304/2009	05/2009_(Day_unknown)	2009.33	0.739	0.716
A/ENG/XFL00275/2009	05/2009_(Day_unknown)	2009.33	0.739	0.716
A/ENG/220/2009	05/2009_(Day_unknown)	2009.33	0.739	0.716
A/ENG/257/2009	05/2009_(Day_unknown)	2009.33	0.739	0.716
A/ENG/XFL00419/2009	05/2009_(Day_unknown)	2009.33	0.739	0.716
A/ENG/218/2009	05/2009_(Day_unknown)	2009.33	0.739	0.716
A/ENG/254/2009	05/2009_(Day_unknown)	2009.33	0.739	0.716
A/ENG/259/2009	05/2009_(Day_unknown)	2009.33	0.739	0.715
A/ENG/XFL00418/2009	05/2009_(Day_unknown)	2009.33	0.739	0.715
A/ENG/246/2009	05/2009_(Day_unknown)	2009.33	0.739	0.716
A/ENG/XFL00354/2009	05/2009_(Day_unknown)	2009.33	0.742	0.718
A/ENG/XFL00311/2009	05/2009_(Day_unknown)	2009.33	0.739	0.716
A/ENG/XFL00200/2009	05/2009_(Day_unknown)	2009.33	0.739	0.716
A/ENG/XFL00473/2009	05/2009_(Day_unknown)	2009.33	0.739	0.715
A/ENG/219/2009	05/2009_(Day_unknown)	2009.33	0.739	0.716
A/ENG/247/2009	05/2009_(Day_unknown)	2009.33	0.739	0.716
A/ENG/263/2009	05/2009_(Day_unknown)	2009.33	0.739	0.715
A/ENG/201/2009	05/2009_(Day_unknown)	2009.33	0.739	0.716
A/ENG/265/2009	05/2009_(Day_unknown)	2009.33	0.739	0.715
A/Eng/XFL00481/2009	05/2009_(Day_unknown)	2009.33	0.739	0.715
A/ENG/264/2009	05/2009_(Day_unknown)	2009.33	0.739	0.715
A/ENG/256/2009	05/2009_(Day_unknown)	2009.33	0.739	0.716
A/Paris/2591/2009	05/01/2009	2009.33	0.739	0.716
A/Paris/2592/2009	05/01/2009	2009.33	0.739	0.716
A/Canada-AB/RV1644/2009	05/01/2009	2009.33	0.741	0.718
A/Florida/09/2009	05/01/2009	2009.33	0.739	0.716
A/Louisiana/03/2009	05/01/2009	2009.33	0.739	0.716
A/Mexico_City/023/2009	05/01/2009	2009.33	0.739	0.716
A/New_York/3307/2009	05/01/2009	2009.33	0.742	0.719
A/Oklahoma/03/2009	05/01/2009	2009.33	0.742	0.719
A/Wisconsin/629-D01861/2009	05/01/2009	2009.33	0.736	0.713
A/Michigan/06/2009	05/02/2009	2009.33	0.739	0.715
A/England/221/2009	05/02/2009	2009.33	0.739	0.716
A/England/220/2009	05/02/2009	2009.33	0.739	0.716
A/England/219/2009	05/02/2009	2009.33	0.739	0.716
A/England/201/2009	05/02/2009	2009.33	0.739	0.716
A/California/VRDL284/2009	05/02/2009	2009.33	0.739	0.715
A/San_Diego/WR1634P/2009	05/02/2009	2009.33	0.739	0.716
A/Wisconsin/629-D02262/2009	05/02/2009	2009.33	0.736	0.713
A/Italy/05/2009	05/03/2009	2009.34	0.739	0.716
A/Wisconsin/629-D02473/2009	05/03/2009	2009.34	0.742	0.718
A/Nonthaburi/102/2009	05/04/2009	2009.34	0.737	0.714
A/Missouri/03/2009	05/04/2009	2009.34	0.739	0.716
A/Sachsen-Anhalt/101/2009	05/04/2009	2009.34	0.739	0.716
A/Texas/45/2009	05/04/2009	2009.34	0.737	0.714
A/Wisconsin/629-D00378/2009	05/04/2009	2009.34	0.736	0.713
A/Wisconsin/629-D00807/2009	05/04/2009	2009.34	0.734	0.71
A/Wisconsin/629-D01058/2009	05/04/2009	2009.34	0.736	0.713
A/Wisconsin/629-D01880/2009	05/04/2009	2009.34	0.735	0.712
A/California/VRDL281/2009	05/05/2009	2009.34	0.741	0.717
A/Mexico/IBT44/2009	05/06/2009	2009.35	0.743	0.719
A/New_York/3351/2009	05/06/2009	2009.35	0.739	0.716
A/New_York/3352/2009	05/06/2009	2009.35	0.739	0.716
A/Thailand/104/2009	05/06/2009	2009.35	0.737	0.714
A/Washington/51/2009	05/07/2009	2009.35	0.739	0.716
A/Washington/14/2009	05/07/2009	2009.35	0.75	0.727
A/Mexico_City/001/2009	05/07/2009	2009.35	0.74	0.717
A/Mexico_City/IBT23/2009	05/07/2009	2009.35	0.74	0.717
A/Mexico/IBT25/2009	05/07/2009	2009.35	0.741	0.718
A/YOKOHAMA/1000/2009	05/08/2009	2009.35	0.739	0.716
A/Canada-PQ/RV1758/2009	05/08/2009	2009.35	0.736	0.713
A/England/XFL00364/2009	05/08/2009	2009.35	0.742	0.718
A/Mexico_City/002/2009	05/08/2009	2009.35	0.739	0.716
A/Mexico_City/005/2009	05/08/2009	2009.35	0.741	0.718
A/Wisconsin/629-D02452/2009	05/08/2009	2009.35	0.739	0.716
A/Maine/03/2009	05/09/2009	2009.35	0.737	0.714
A/Mexico_City/006/2009	05/09/2009	2009.35	0.74	0.717
A/Mexico_City/007/2009	05/09/2009	2009.35	0.742	0.719
A/Mexico_City/011/2009	05/09/2009	2009.35	0.739	0.716
A/New_York/3442/2009	05/09/2009	2009.35	0.739	0.714
A/Toronto/C2781/2009	05/09/2009	2009.35	0.739	0.716
A/Shandong/1/2009	05/10/2009	2009.36	0.737	0.714
A/Sichuan/1/2009	05/10/2009	2009.36	0.739	0.716
A/Missouri/04/2009	05/10/2009	2009.36	0.737	0.714
A/England/XFL00354/2009	05/10/2009	2009.36	0.742	0.718
A/Finland/553/2009	05/10/2009	2009.36	0.739	0.716
A/Helsinki/P15/2009	05/10/2009	2009.36	0.739	0.716
A/Mexico_City/008/2009	05/10/2009	2009.36	0.74	0.717
A/Wisconsin/629-D00179/2009	05/10/2009	2009.36	0.736	0.713
A/North_Dakota/04/2009	05/11/2009	2009.36	0.739	0.716
A/Paris/2629/2009	05/11/2009	2009.36	0.739	0.716
A/Massachusetts/11/2009	05/11/2009	2009.36	0.74	0.717
A/New_York/3455/2009	05/11/2009	2009.36	0.739	0.716
A/Texas/32/2009	05/11/2009	2009.36	0.741	0.717
A/Kentucky/08/2009	05/12/2009	2009.36	0.741	0.717
A/Mississippi/01/2009	05/13/2009	2009.36	0.739	0.716
A/England/XFL00482/2009	05/13/2009	2009.36	0.739	0.716
A/Houston/1OS/2009	05/13/2009	2009.36	0.739	0.716
A/New_York/3449/2009	05/13/2009	2009.36	0.739	0.716
A/New_York/3467/2009	05/13/2009	2009.36	0.745	0.721
A/New_York/3463/2009	05/14/2009	2009.37	0.739	0.715
A/Wisconsin/13/2009	05/14/2009	2009.37	0.738	0.713
A/Wisconsin/629-D00978/2009	05/14/2009	2009.37	0.734	0.711
A/Wisconsin/629-D00997/2009	05/14/2009	2009.37	0.736	0.713
A/Beijing/01/2009	05/15/2009	2009.37	0.739	0.716
A/Malaysia/854/2009	05/16/2009	2009.37	0.739	0.716
A/New_York/3502/2009	05/16/2009	2009.37	0.739	0.715
A/New_York/3509/2009	05/16/2009	2009.37	0.739	0.715
A/Osaka/1/2009	05/16/2009	2009.37	0.739	0.716
A/Chile/8945/2009	05/17/2009	2009.38	0.739	0.716
A/California/VRDL341/2009	05/17/2009	2009.38	0.738	0.714
A/Hyogo/2/2009	05/17/2009	2009.38	0.738	0.715
A/New_York/3534/2009	05/17/2009	2009.38	0.739	0.715
A/Chile/8949/2009	05/18/2009	2009.38	0.739	0.716
A/Guangdong/1/2009	05/18/2009	2009.38	0.739	0.716
A/Guangdong/01/2009	05/18/2009	2009.38	0.739	0.716
A/GuangzhouSB/01/2009	05/18/2009	2009.38	0.739	0.716
A/New_York/3612/2009	05/18/2009	2009.38	0.739	0.715
A/Utah/12/2009	05/18/2009	2009.38	0.74	0.716
A/Victoria/2001/2009	05/19/2009	2009.38	0.74	0.716
A/New_York/3568/2009	05/19/2009	2009.38	0.738	0.714
A/Wisconsin/629-D00160/2009	05/19/2009	2009.38	0.736	0.713
A/Beijing/3/2009	05/20/2009	2009.38	0.736	0.713
A/Brownsville/26OS/2009	05/20/2009	2009.38	0.737	0.714
A/Canada-MB/RV1964/2009	05/20/2009	2009.38	0.737	0.714
A/New_York/3567/2009	05/20/2009	2009.38	0.738	0.714
A/New_York/3582/2009	05/20/2009	2009.38	0.739	0.715
A/Kuwait/4536/2009	05/21/2009	2009.39	0.739	0.716
A/SAITAMA/43/2009	05/21/2009	2009.39	0.739	0.716
A/Beijing/501/2009	05/21/2009	2009.39	0.738	0.714
A/Houston/7OS/2009	05/21/2009	2009.39	0.739	0.716
A/Moscow/IIV01/2009	05/21/2009	2009.39	0.739	0.715
A/New_York/3653/2009	05/21/2009	2009.39	0.739	0.716
A/New_York/3750/2009	05/21/2009	2009.39	0.74	0.717
A/Wisconsin/629-D02275/2009	05/21/2009	2009.39	0.736	0.713
A/Fujian/1/2009	05/22/2009	2009.39	0.739	0.715
A/Chile/19/2009	05/22/2009	2009.39	0.739	0.716
A/Kaluga/01/2009	05/22/2009	2009.39	0.734	0.711
A/Wisconsin/14/2009	05/22/2009	2009.39	0.74	0.715
A/Beijing/4/2009	05/23/2009	2009.39	0.739	0.716
A/Shanghai/1/2009	05/23/2009	2009.39	0.739	0.715
A/Zhejiang/1/2009	05/23/2009	2009.39	0.739	0.715
A/Santo_Domingo/0574T/2009	05/23/2009	2009.39	0.734	0.711
A/West_Virginia/01/2009	05/24/2009	2009.39	0.739	0.715
A/Shanghai/37T/2009	05/24/2009	2009.39	0.739	0.715
A/New_York/3629/2009	05/24/2009	2009.39	0.743	0.72
A/Toronto/C0270/2009	05/24/2009	2009.39	0.739	0.716
A/Chile/32/2009	05/25/2009	2009.4	0.739	0.716
A/Chile/42/2009	05/25/2009	2009.4	0.739	0.715
A/New_York/3617/2009	05/25/2009	2009.4	0.741	0.717
A/Shanghai/SWL3/2009	05/26/2009	2009.4	0.739	0.715
A/Finland/554/2009	05/26/2009	2009.4	0.736	0.713
A/Moscow/03/2009	05/26/2009	2009.4	0.739	0.715
A/New_York/3702/2009	05/26/2009	2009.4	0.739	0.715
A/New_York/3768/2009	05/26/2009	2009.4	0.744	0.72
A/Toronto/0462/2009	05/26/2009	2009.4	0.739	0.716
A/BRISBANE/2011/2009	05/27/2009	2009.4	0.739	0.715
A/Shanghai/SWL2/2009	05/27/2009	2009.4	0.739	0.715
A/Fujian/SWL2/2009	05/27/2009	2009.4	0.739	0.715
A/Guangdong/2/2009	05/27/2009	2009.4	0.739	0.715
A/Brownsville/35OS/2009	05/27/2009	2009.4	0.74	0.717
A/Craven/WR1001/2009	05/27/2009	2009.4	0.738	0.715
A/England/350/2009	05/27/2009	2009.4	0.738	0.715
A/Ontario/142358/2009	05/27/2009	2009.4	0.739	0.716
A/Wisconsin/629-D00698/2009	05/27/2009	2009.4	0.735	0.712
A/Wisconsin/629-D01886/2009	05/27/2009	2009.4	0.736	0.712
A/Shanghai/SWL6/2009	05/28/2009	2009.4	0.739	0.715
A/Guangdong/SWL4/2009	05/28/2009	2009.4	0.739	0.715
A/Guangdong/SWL3/2009	05/28/2009	2009.4	0.739	0.715
A/Athens/793/2009	05/28/2009	2009.4	0.741	0.718
A/Finland/555/2009	05/28/2009	2009.4	0.739	0.716
A/Guangdong/45/2009	05/28/2009	2009.4	0.739	0.715
A/Guangdong/SB1/2009	05/28/2009	2009.4	0.739	0.716
A/Wisconsin/629-D01083/2009	05/28/2009	2009.4	0.736	0.713
A/Fujian/SWL3/2009	05/29/2009	2009.41	0.739	0.716
A/Chile/180/2009	05/29/2009	2009.41	0.739	0.715
A/Guangdong/06/2009	05/29/2009	2009.41	0.741	0.718
A/Norway/1613/2009	05/29/2009	2009.41	0.739	0.715
A/Stockholm/31/2009	05/29/2009	2009.41	0.739	0.715
A/Stockholm/36/2009	05/29/2009	2009.41	0.739	0.715
A/Wisconsin/629-D01847/2009	05/29/2009	2009.41	0.736	0.713
A/Beijing/SWL6/2009	05/30/2009	2009.41	0.739	0.716
A/Hubei/SWL1/2009	05/30/2009	2009.41	0.739	0.716
A/Beijing/SWL5/2009	05/30/2009	2009.41	0.739	0.716
A/Fujian/SWL5/2009	05/30/2009	2009.41	0.739	0.715
A/Argentina/07-09GP/2009	05/30/2009	2009.41	0.741	0.717
A/Singapore/GN285/2009	05/30/2009	2009.41	0.74	0.716
A/Stockholm/32/2009	05/30/2009	2009.41	0.739	0.715
A/Stockholm/33/2009	05/30/2009	2009.41	0.739	0.715
A/Toronto/T5294/2009	05/30/2009	2009.41	0.739	0.716
A/Wisconsin/629-D02013/2009	05/30/2009	2009.41	0.742	0.719
A/Shanghai/SWL4/2009	05/31/2009	2009.41	0.739	0.715
A/Zhejiang/SWL2/2009	05/31/2009	2009.41	0.739	0.715
A/Fujian/SWL6/2009	05/31/2009	2009.41	0.739	0.715
A/Shanghai/71T/2009	05/31/2009	2009.41	0.739	0.715
A/New_York/3726/2009	05/31/2009	2009.41	0.739	0.715
A/Zhejiang/2/2009	05/31/2009	2009.41	0.741	0.717
A/ENG/419/2009	06/2009_(Day_unknown)	2009.42	0.739	0.715
A/ENG/418/2009	06/2009_(Day_unknown)	2009.42	0.739	0.715
A/ENG/414/2009	06/2009_(Day_unknown)	2009.42	0.739	0.716
A/ENG/445/2009	06/2009_(Day_unknown)	2009.42	0.741	0.718
A/ENG/433/2009	06/2009_(Day_unknown)	2009.42	0.739	0.716
A/ENG/431/2009	06/2009_(Day_unknown)	2009.42	0.739	0.716
A/ENG/430/2009	06/2009_(Day_unknown)	2009.42	0.739	0.715
A/ENG/428/2009	06/2009_(Day_unknown)	2009.42	0.739	0.716
A/ENG/423/2009	06/2009_(Day_unknown)	2009.42	0.739	0.716
A/ENG/402/2009	06/2009_(Day_unknown)	2009.42	0.739	0.715
A/ENG/400/2009	06/2009_(Day_unknown)	2009.42	0.739	0.716
A/ENG/395/2009	06/2009_(Day_unknown)	2009.42	0.739	0.716
A/ENG/394/2009	06/2009_(Day_unknown)	2009.42	0.739	0.716
A/ENG/388/2009	06/2009_(Day_unknown)	2009.42	0.739	0.716
A/ENG/386/2009	06/2009_(Day_unknown)	2009.42	0.741	0.718
A/ENG/385/2009	06/2009_(Day_unknown)	2009.42	0.739	0.715
A/ENG/384/2009	06/2009_(Day_unknown)	2009.42	0.741	0.718
A/ENG/382/2009	06/2009_(Day_unknown)	2009.42	0.741	0.718
A/ENG/381/2009	06/2009_(Day_unknown)	2009.42	0.739	0.716
A/ENG/361/2009	06/2009_(Day_unknown)	2009.42	0.739	0.716
A/SC/10/2009	06/2009_(Day_unknown)	2009.42	0.739	0.715
A/ENG/434/2009	06/2009_(Day_unknown)	2009.42	0.739	0.715
A/ENG/411/2009	06/2009_(Day_unknown)	2009.42	0.739	0.715
A/ENG/398/2009	06/2009_(Day_unknown)	2009.42	0.739	0.715
A/ENG/392/2009	06/2009_(Day_unknown)	2009.42	0.739	0.715
A/ENG/389/2009	06/2009_(Day_unknown)	2009.42	0.739	0.715
A/ENG/541/2009	06/2009_(Day_unknown)	2009.42	0.739	0.715
A/Shanghai/SWL120/2009	06/01/2009	2009.42	0.734	0.711
A/Shanghai/SWL7/2009	06/01/2009	2009.42	0.737	0.713
A/Shanghai/SWL5/2009	06/01/2009	2009.42	0.739	0.716
A/Indonesia/NIHRD0240/2009	06/2009_(Day_unknown)	2009.42	0.739	0.715
A/Indonesia/NIHRD0239/2009	06/2009_(Day_unknown)	2009.42	0.739	0.715
A/Indonesia/NIHRD0120/2009	06/2009_(Day_unknown)	2009.42	0.739	0.715
A/England/381/2009	06/01/2009	2009.42	0.739	0.716
A/England/382/2009	06/01/2009	2009.42	0.741	0.718
A/Luxembourg/43/2009	06/01/2009	2009.42	0.739	0.715
A/Michigan/14/2009	06/01/2009	2009.42	0.739	0.715
A/New_York/3751/2009	06/01/2009	2009.42	0.739	0.717
A/New_York/NHRC0003/2009	06/01/2009	2009.42	0.739	0.716
A/Sao_Paulo/2303/2009	06/01/2009	2009.42	0.737	0.714
A/Singapore/276/2009	06//2009	2009.42	0.739	0.716
A/Singapore/471/2009	06//2009	2009.42	0.739	0.715
A/Singapore/478/2009	06//2009	2009.42	0.739	0.716
A/Singapore/527/2009	06//2009	2009.42	0.739	0.715
A/Taiwan/137/2009	06//2009	2009.42	0.739	0.715
A/Taiwan/14/2009	06//2009	2009.42	0.739	0.716
A/Texas/WRAIR1118P/2009	06/01/2009	2009.42	0.737	0.712
A/Wisconsin/629-D00724/2009	06/01/2009	2009.42	0.739	0.716
A/Zhejiang/DTID-ZJU01/2009	06//2009	2009.42	0.739	0.716
A/Shanghai/SWL121/2009	06/02/2009	2009.42	0.739	0.715
A/Shanghai/SWL119/2009	06/02/2009	2009.42	0.739	0.716
A/Fujian/SWL11/2009	06/02/2009	2009.42	0.739	0.715
A/Fujian/SWL10/2009	06/02/2009	2009.42	0.739	0.715
A/Fujian/SWL9/2009	06/02/2009	2009.42	0.739	0.715
A/Fujian/SWL8/2009	06/02/2009	2009.42	0.739	0.715
A/Fujian/SWL7/2009	06/02/2009	2009.42	0.739	0.715
A/New_York/3818/2009	06/02/2009	2009.42	0.741	0.717
A/Ontario/147723/2009	06/02/2009	2009.42	0.737	0.714
A/Pennsylvania/11/2009	06/02/2009	2009.42	0.742	0.717
A/Virginia/24/2009	06/03/2009	2009.42	0.739	0.715
A/Utah/27/2009	06/03/2009	2009.42	0.738	0.715
A/Shanxi/SWL1/2009	06/03/2009	2009.42	0.739	0.716
A/Baden-Wurttemberg/448/2009	06/03/2009	2009.42	0.739	0.715
A/Scotland/EastKilbride_413652/2009	06/03/2009	2009.42	0.74	0.717
A/Scotland/Paisley_412182/2009	06/03/2009	2009.42	0.741	0.717
A/Scotland/Paisley_413739/2009	06/03/2009	2009.42	0.739	0.715
A/Toronto/T5308/2009	06/03/2009	2009.42	0.737	0.714
A/Wisconsin/629-D00809/2009	06/03/2009	2009.42	0.736	0.712
A/Denmark/523/2009	06/04/2009	2009.42	0.739	0.715
A/Wisconsin/629-D00008/2009	06/04/2009	2009.42	0.734	0.711
A/Wisconsin/629-D01420/2009	06/04/2009	2009.42	0.734	0.711
A/Singapore/ON145/2009	06/06/2009	2009.43	0.751	0.727
A/CHIBA/1016/2009	06/06/2009	2009.43	0.739	0.715
A/California/VRDL358/2009	06/07/2009	2009.43	0.74	0.716
A/Fukuoka-C/1/2009	06/07/2009	2009.43	0.74	0.717
A/Wisconsin/26/2009	06/08/2009	2009.44	0.736	0.713
A/Tianjin/SWL1/2009	06/08/2009	2009.44	0.739	0.716
A/California/WR1323P/2009	06/08/2009	2009.44	0.751	0.728
A/Santo_Domingo/WRAIR1044N/2009	06/08/2009	2009.44	0.735	0.712
A/Wisconsin/629-D01822/2009	06/08/2009	2009.44	0.736	0.713
A/Wisconsin/629-D02068/2009	06/08/2009	2009.44	0.736	0.713
A/Denmark/528/2009	06/09/2009	2009.44	0.739	0.715
A/New_York/3967/2009	06/09/2009	2009.44	0.739	0.716
A/New_York/3969/2009	06/09/2009	2009.44	0.739	0.716
A/Shenzhen/25/2009	06/09/2009	2009.44	0.741	0.717
A/Shenzhen/30/2009	06/09/2009	2009.44	0.738	0.715
A/Shenzhen/37/2009	06/09/2009	2009.44	0.736	0.713
A/Shenzhen/40/2009	06/09/2009	2009.44	0.738	0.715
A/Shenzhen/42/2009	06/09/2009	2009.44	0.737	0.713
A/Shenzhen/44/2009	06/09/2009	2009.44	0.739	0.715
A/Shenzhen/47/2009	06/09/2009	2009.44	0.738	0.714
A/Shenzhen/48/2009	06/09/2009	2009.44	0.736	0.713
A/Shenzhen/49/2009	06/09/2009	2009.44	0.737	0.714
A/Shenzhen/63/2009	06/09/2009	2009.44	0.742	0.718
A/Shenzhen/71/2009	06/09/2009	2009.44	0.739	0.715
A/Texas/42091791/2009	06/09/2009	2009.44	0.742	0.718
A/Toronto/T5362/2009	06/09/2009	2009.44	0.737	0.714
A/Tianjin/SWL2/2009	06/10/2009	2009.44	0.738	0.714
A/Hainan/SWL1/2009	06/10/2009	2009.44	0.739	0.715
A/Guizhou/SWL1/2009	06/10/2009	2009.44	0.739	0.715
A/Jiangxi/SWL1/2009	06/10/2009	2009.44	0.739	0.716
A/Bogota/WRAIR0088N/2009	06/10/2009	2009.44	0.743	0.719
A/Minnesota/22/2009	06/10/2009	2009.44	0.739	0.716
A/Stockholm/45/2009	06/11/2009	2009.44	0.739	0.715
A/Jiangsu/SWL1/2009	06/11/2009	2009.44	0.739	0.716
A/Liaoning/SWL1/2009	06/11/2009	2009.44	0.739	0.715
A/Tianjin/SWL4/2009	06/11/2009	2009.44	0.739	0.715
A/CHIBA/1017/2009	06/11/2009	2009.44	0.739	0.715
A/Hainan/SWL2/2009	06/12/2009	2009.45	0.739	0.715
A/Yunnan/SWL1/2009	06/12/2009	2009.45	0.739	0.716
A/Texas/42123701/2009	06/12/2009	2009.45	0.74	0.717
A/New_Zealand/871/2009	06/13/2009	2009.45	0.739	0.715
A/Rhode_Island/15/2009	06/13/2009	2009.45	0.739	0.715
A/Hunan/SWL3/2009	06/13/2009	2009.45	0.736	0.713
A/Guangxi/SWL1/2009	06/13/2009	2009.45	0.739	0.715
A/Athens/948/2009	06/13/2009	2009.45	0.741	0.718
A/Boston/112/2009	06/13/2009	2009.45	0.739	0.715
A/Boston/115/2009	06/13/2009	2009.45	0.739	0.716
A/Boston/96/2009	06/13/2009	2009.45	0.74	0.717
A/California/VRDL9/2009	06/13/2009	2009.45	0.74	0.716
A/Helsinki/Vi2/2009	06/13/2009	2009.45	0.739	0.715
A/New_York/4100/2009	06/13/2009	2009.45	0.739	0.715
A/Thailand/CU-B5/2009	06/13/2009	2009.45	0.739	0.716
A/Wisconsin/629-D01618/2009	06/13/2009	2009.45	0.736	0.713
A/SAITAMA/63/2009	06/14/2009	2009.45	0.739	0.715
A/Utah/05/2009	06/14/2009	2009.45	0.739	0.715
A/Mexico_city/CIA6/2009	06/14/2009	2009.45	0.739	0.716
A/New_Zealand/1212b/2009	06/14/2009	2009.45	0.746	0.721
A/New_Zealand/1212c/2009	06/14/2009	2009.45	0.742	0.718
A/New_Zealand/1212e/2009	06/14/2009	2009.45	0.736	0.713
A/Singapore/ON193/2009	06/14/2009	2009.45	0.739	0.715
A/Singapore/ON202/2009	06/14/2009	2009.45	0.739	0.715
A/Texas/42142537/2009	06/14/2009	2009.45	0.738	0.715
A/Wisconsin/629-D00119/2009	06/14/2009	2009.45	0.733	0.71
A/Wisconsin/629-D00916/2009	06/14/2009	2009.45	0.736	0.713
A/Oregon/10/2009	06/15/2009	2009.45	0.739	0.716
A/Massachusetts/16/2009	06/15/2009	2009.45	0.74	0.717
A/Chile/6536/2009	06/15/2009	2009.45	0.739	0.716
A/Laos/JP1057/2009	06/15/2009	2009.45	0.739	0.715
A/Boston/103/2009	06/15/2009	2009.45	0.739	0.716
A/Boston/106/2009	06/15/2009	2009.45	0.741	0.718
A/Boston/109/2009	06/15/2009	2009.45	0.74	0.717
A/Ontario/9698/2009	06/15/2009	2009.45	0.737	0.714
A/Ontario/9739/2009	06/15/2009	2009.45	0.735	0.712
A/Singapore/ON201/2009	06/15/2009	2009.45	0.739	0.715
A/Singapore/ON226/2009	06/15/2009	2009.45	0.739	0.715
A/Wisconsin/629-D01717/2009	06/15/2009	2009.45	0.735	0.712
A/Cote_DIvoire/709/2009	06/16/2009	2009.46	0.736	0.712
A/Texas/42163291/2009	06/16/2009	2009.46	0.742	0.718
A/Texas/42163295/2009	06/16/2009	2009.46	0.739	0.716
A/Thailand/CU-B42/2009	06/16/2009	2009.46	0.739	0.714
A/VICTORIA/3036/2009	06/17/2009	2009.46	0.739	0.715
A/Argentina/7768/2009	06/17/2009	2009.46	0.739	0.717
A/Chongqing/SWL1/2009	06/17/2009	2009.46	0.739	0.715
A/California/VRDL11/2009	06/17/2009	2009.46	0.739	0.716
A/Lisboa/29/2009	06/17/2009	2009.46	0.739	0.715
A/Nanjing/2/2009	06/17/2009	2009.46	0.74	0.717
A/New_York/4197/2009	06/17/2009	2009.46	0.739	0.716
A/Scotland/EastKilbride_417647/2009	06/17/2009	2009.46	0.744	0.721
A/Texas/42173957/2009	06/17/2009	2009.46	0.737	0.714
A/Thailand/CU-H9/2009	06/17/2009	2009.46	0.74	0.716
A/Toronto/T9842/2009	06/17/2009	2009.46	0.737	0.714
A/Wisconsin/629-S0319/2009	06/17/2009	2009.46	0.739	0.716
A/Oregon/11/2009	06/18/2009	2009.46	0.739	0.716
A/Oregon/13/2009	06/18/2009	2009.46	0.739	0.716
A/Anhui/SWL1/2009	06/18/2009	2009.46	0.741	0.718
A/Boston/123/2009	06/18/2009	2009.46	0.736	0.712
A/California/VRDL26/2009	06/18/2009	2009.46	0.739	0.715
A/Chiba-C/51/2009	06/18/2009	2009.46	0.739	0.715
A/Iwate/2/2009	06/18/2009	2009.46	0.739	0.715
A/Nanjing/1/2009	06/18/2009	2009.46	0.742	0.719
A/Saskatchewan/5350/2009	06/18/2009	2009.46	0.721	0.699
A/Thailand/CU-H17/2009	06/18/2009	2009.46	0.742	0.718
A/Wisconsin/629-D01039/2009	06/18/2009	2009.46	0.739	0.715
A/Wisconsin/629-D01115/2009	06/18/2009	2009.46	0.739	0.716
A/Wisconsin/629-S0345/2009	06/18/2009	2009.46	0.736	0.713
A/Argentina/8169/2009	06/19/2009	2009.47	0.737	0.714
A/Hunan/SWL4/2009	06/19/2009	2009.47	0.739	0.715
A/Argentina/8673/2009	06/19/2009	2009.47	0.739	0.715
A/Bogota/WRAIR0442T/2009	06/19/2009	2009.47	0.739	0.716
A/Boston/132/2009	06/19/2009	2009.47	0.738	0.715
A/New_York/4290/2009	06/19/2009	2009.47	0.739	0.715
A/Hunan/SWL6/2009	06/20/2009	2009.47	0.739	0.715
A/YOKOHAMA/1017/2009	06/20/2009	2009.47	0.739	0.715
A/Chile/2851/2009	06/20/2009	2009.47	0.739	0.716
A/Singapore/ON305/2009	06/20/2009	2009.47	0.739	0.715
A/Wisconsin/629-D00496/2009	06/20/2009	2009.47	0.736	0.713
A/Hunan/SWL5/2009	06/21/2009	2009.47	0.739	0.715
A/Hebei/SWL1/2009	06/21/2009	2009.47	0.739	0.715
A/Laos/JP1074/2009	06/21/2009	2009.47	0.739	0.715
A/Managua/4514.03/2009	06/21/2009	2009.47	0.738	0.715
A/Singapore/ON361/2009	06/21/2009	2009.47	0.739	0.715
A/New_York/98/2009	06/22/2009	2009.47	0.739	0.715
A/Hunan/SWL9/2009	06/22/2009	2009.47	0.739	0.715
A/Jilin/SWL1/2009	06/22/2009	2009.47	0.739	0.716
A/Fujian/SWL4/2009	06/22/2009	2009.47	0.739	0.715
A/SAITAMA-C/29/2009	06/22/2009	2009.47	0.739	0.716
A/Laos/JP1079/2009	06/22/2009	2009.47	0.739	0.715
A/Boston/129/2009	06/22/2009	2009.47	0.738	0.715
A/California/VRDL21/2009	06/22/2009	2009.47	0.742	0.719
A/Changsha/05/2009	06/22/2009	2009.47	0.739	0.715
A/Hong_Kong/H090-661-V10/2009	06/22/2009	2009.47	0.739	0.715
A/Managua/5665.01/2009	06/22/2009	2009.47	0.739	0.716
A/Singapore/DMS4/2009	06/22/2009	2009.47	0.739	0.715
A/Singapore/ON368/2009	06/22/2009	2009.47	0.739	0.715
A/Thailand/CU-B97/2009	06/22/2009	2009.47	0.741	0.717
A/Yamaguchi/23/2009	06/22/2009	2009.47	0.738	0.715
A/Philippines/566/2009	06/23/2009	2009.48	0.739	0.715
A/Argentina/9721/2009	06/23/2009	2009.48	0.739	0.716
A/California/VRDL14/2009	06/23/2009	2009.48	0.739	0.715
A/Egypt/6194/2009	06/24/2009	2009.48	0.739	0.715
A/Shaanxi/SWL1/2009	06/24/2009	2009.48	0.739	0.715
A/MIE/32/2009	06/24/2009	2009.48	0.739	0.715
A/GUNMA/52/2009	06/24/2009	2009.48	0.739	0.716
A/Argentina/9597/2009	06/24/2009	2009.48	0.738	0.714
A/Houston/21OS/2009	06/24/2009	2009.48	0.739	0.716
A/Scotland/EastKilbride_420703/2009	06/24/2009	2009.48	0.739	0.715
A/Scotland/Edinburgh_17645/2009	06/24/2009	2009.48	0.74	0.717
A/Singapore/ON457/2009	06/24/2009	2009.48	0.737	0.713
A/Ethiopia/16/2009	06/25/2009	2009.48	0.739	0.715
A/Iraq/10249/2009	06/25/2009	2009.48	0.736	0.713
A/Texas/48/2009	06/26/2009	2009.48	0.739	0.716
A/Guangdong/SWL27/2009	06/26/2009	2009.48	0.741	0.717
A/Hunan/SWL12/2009	06/26/2009	2009.48	0.739	0.715
A/Jilin/SWL2/2009	06/26/2009	2009.48	0.739	0.716
A/California/VRDL19/2009	06/26/2009	2009.48	0.74	0.716
A/Chile/3056/2009	06/26/2009	2009.48	0.737	0.714
A/Managua/0536N/2009	06/26/2009	2009.48	0.742	0.719
A/Wisconsin/629-D01973/2009	06/26/2009	2009.48	0.742	0.718
A/Hainan/SWL5/2009	06/27/2009	2009.49	0.738	0.715
A/SHIZUOKA/826/2009	06/27/2009	2009.49	0.739	0.715
A/California/VRDL27/2009	06/27/2009	2009.49	0.741	0.717
A/Texas/42281289/2009	06/28/2009	2009.49	0.739	0.714
A/Hainan/SWL6/2009	06/29/2009	2009.49	0.739	0.715
A/GIFU-C/65/2009	06/29/2009	2009.49	0.739	0.715
A/Lisboa/73/2009	06/29/2009	2009.49	0.741	0.717
A/Mexico_City/WR1100N/2009	06/29/2009	2009.49	0.739	0.716
A/El_Salvador/1123/2009	06/30/2009	2009.5	0.739	0.715
A/Chile/3244/2009	06/30/2009	2009.5	0.739	0.715
A/Singapore/GP875/2009	06/30/2009	2009.5	0.739	0.715
A/Texas/42303371/2009	06/30/2009	2009.5	0.741	0.717
A/Wisconsin/629-D02292/2009	06/30/2009	2009.5	0.736	0.713
A/ENG/675/2009	07/2009_(Day_unknown)	2009.5	0.739	0.715
A/ENG/634/2009	07/2009_(Day_unknown)	2009.5	0.739	0.715
A/ENG/92860032/2009	07/2009_(Day_unknown)	2009.5	0.742	0.717
A/Brazil/764/2009	07/01/2009	2009.5	0.739	0.715
A/Rhode_Island/07/2009	07/01/2009	2009.5	0.739	0.716
A/Tanzania/88/2009	07/2009_(Day_unknown)	2009.5	0.739	0.715
A/Indiana/17/2009	07/2009_(Day_unknown)	2009.5	0.739	0.716
A/Indonesia/NIHRD3334/2009	07/2009_(Day_unknown)	2009.5	0.739	0.715
A/Indonesia/NIHRD3305/2009	07/2009_(Day_unknown)	2009.5	0.739	0.715
A/Indonesia/NIHRD3126/2009	07/2009_(Day_unknown)	2009.5	0.739	0.715
A/Indonesia/NIHRD3114/2009	07/2009_(Day_unknown)	2009.5	0.739	0.715
A/Indonesia/NIHRD2675/2009	07/2009_(Day_unknown)	2009.5	0.739	0.715
A/Indonesia/NIHRD2407/2009	07/2009_(Day_unknown)	2009.5	0.738	0.715
A/Indonesia/NIHRD1940/2009	07/2009_(Day_unknown)	2009.5	0.739	0.715
A/Indonesia/NIHRD1931/2009	07/2009_(Day_unknown)	2009.5	0.739	0.715
A/Indonesia/NIHRD1618/2009	07/2009_(Day_unknown)	2009.5	0.739	0.715
A/Indonesia/NIHRD1608/2009	07/2009_(Day_unknown)	2009.5	0.739	0.715
A/Indonesia/NIHRD1606/2009	07/2009_(Day_unknown)	2009.5	0.739	0.715
A/Indonesia/NIHRD0850/2009	07/2009_(Day_unknown)	2009.5	0.74	0.716
A/Indonesia/NIHRD0802/2009	07/2009_(Day_unknown)	2009.5	0.739	0.715
A/Indonesia/NIHRD0648/2009	07/2009_(Day_unknown)	2009.5	0.739	0.715
A/Indonesia/NIHRD0580/2009	07/2009_(Day_unknown)	2009.5	0.739	0.715
A/Indonesia/NIHRD0566/2009	07/2009_(Day_unknown)	2009.5	0.739	0.715
A/Indonesia/NIHRD0554/2009	07/2009_(Day_unknown)	2009.5	0.738	0.715
A/Indonesia/NIHRD0553/2009	07/2009_(Day_unknown)	2009.5	0.738	0.714
A/Indonesia/NIHRD0385/2009	07/2009_(Day_unknown)	2009.5	0.739	0.715
A/Indonesia/NIHRD0377/2009	07/2009_(Day_unknown)	2009.5	0.742	0.718
A/California/VRDL32/2009	07/01/2009	2009.5	0.739	0.716
A/California/VRDL40/2009	07/01/2009	2009.5	0.739	0.716
A/Canada-SK/RV2486/2009	07/01/2009	2009.5	0.737	0.715
A/Chile/3349/2009	07/01/2009	2009.5	0.739	0.716
A/Chile/3361/2009	07/01/2009	2009.5	0.739	0.715
A/Santa_Cruz/12541/2009	07/01/2009	2009.5	0.739	0.715
A/Taiwan/526/2009	07//2009	2009.5	0.739	0.715
A/Thailand/CU-H106/2009	07//2009	2009.5	0.739	0.716
A/Thailand/CU-H276/2009	07//2009	2009.5	0.739	0.715
A/Seychelles/106/2009	07/02/2009	2009.5	0.744	0.718
A/Laos/JP1121/2009	07/02/2009	2009.5	0.739	0.715
A/Hong_Kong/H090-665-V10/2009	07/02/2009	2009.5	0.737	0.715
A/Hong_Kong/H090-667-V23/2009	07/02/2009	2009.5	0.74	0.716
A/Lisboa/74/2009	07/02/2009	2009.5	0.743	0.718
A/Singapore/ON804/2009	07/02/2009	2009.5	0.739	0.716
A/Singapore/ON805/2009	07/02/2009	2009.5	0.74	0.716
A/Singapore/ON806/2009	07/02/2009	2009.5	0.741	0.717
A/Singapore/ON808/2009	07/02/2009	2009.5	0.739	0.715
A/Singapore/ON809/2009	07/02/2009	2009.5	0.739	0.715
A/Singapore/ON811/2009	07/02/2009	2009.5	0.738	0.715
A/Thailand/CU-B267/2009	07/02/2009	2009.5	0.739	0.714
A/Thailand/SS08191/2009	07/02/2009	2009.5	0.74	0.715
A/Washington/25/2009	07/02/2009	2009.5	0.741	0.717
A/Hainan/SWL14/2009	07/03/2009	2009.5	0.739	0.715
A/OITA/37/2009	07/03/2009	2009.5	0.739	0.715
A/Laos/JP1139/2009	07/03/2009	2009.5	0.736	0.713
A/Chile/3586/2009	07/03/2009	2009.5	0.737	0.714
A/Singapore/GP1020/2009	07/03/2009	2009.5	0.737	0.713
A/Toronto/R8557/2009	07/03/2009	2009.5	0.741	0.717
A/WAKAYAMA/54/2009	07/04/2009	2009.51	0.738	0.715
A/FUKUI/69/2009	07/04/2009	2009.51	0.739	0.715
A/Mexico_city/CIA5/2009	07/04/2009	2009.51	0.739	0.716
A/TASMANIA/2004/2009	07/05/2009	2009.51	0.741	0.718
A/Chile/1579/2009	07/05/2009	2009.51	0.739	0.716
A/California/VRDL35/2009	07/05/2009	2009.51	0.739	0.716
A/Singapore/DMS10/2009	07/05/2009	2009.51	0.739	0.715
A/Singapore/GP1022/2009	07/05/2009	2009.51	0.739	0.715
A/Georgia/08/2009	07/06/2009	2009.51	0.739	0.715
A/Jiangxi/SWL2/2009	07/06/2009	2009.51	0.739	0.715
A/Arequipa/WRAIR9939F/2009	07/06/2009	2009.51	0.735	0.712
A/California/VRDL43/2009	07/06/2009	2009.51	0.739	0.715
A/Chile/3819/2009	07/06/2009	2009.51	0.739	0.716
A/England/92860032/2009	07/06/2009	2009.51	0.742	0.717
A/Mexico_city/CIA2/2009	07/06/2009	2009.51	0.741	0.717
A/Singapore/GP1094/2009	07/06/2009	2009.51	0.743	0.72
A/Toronto/R8564/2009	07/06/2009	2009.51	0.74	0.717
A/Kenya/126/2009	07/07/2009	2009.52	0.739	0.715
A/Laos/JP1155/2009	07/07/2009	2009.52	0.739	0.715
A/Chile/3935/2009	07/07/2009	2009.52	0.739	0.715
A/Mum/NIV398/2009	07/07/2009	2009.52	0.741	0.718
A/Toronto/T0106/2009	07/07/2009	2009.52	0.739	0.715
A/SHIMANE/1004/2009	07/08/2009	2009.52	0.739	0.716
A/Boston/143/2009	07/08/2009	2009.52	0.741	0.717
A/California/WR1319P/2009	07/08/2009	2009.52	0.751	0.729
A/Hong_Kong/H090-681-V10/2009	07/08/2009	2009.52	0.74	0.718
A/New_York/4567/2009	07/08/2009	2009.52	0.739	0.715
A/Singapore/GP1120/2009	07/08/2009	2009.52	0.738	0.715
A/El_Salvador/1414/2009	07/09/2009	2009.52	0.739	0.715
A/Laos/JP1157/2009	07/09/2009	2009.52	0.739	0.715
A/Boston/147/2009	07/09/2009	2009.52	0.74	0.717
A/Chile/4064/2009	07/09/2009	2009.52	0.742	0.718
A/Zhejiang/11/2009	07/09/2009	2009.52	0.738	0.715
A/Zhejiang/7/2009	07/09/2009	2009.52	0.738	0.714
A/Zhejiang/X1/2009	07/09/2009	2009.52	0.738	0.714
A/Zhejiang/X2/2009	07/09/2009	2009.52	0.74	0.717
A/Laos/JP1239/2009	07/10/2009	2009.52	0.739	0.715
A/California/VRDL48/2009	07/10/2009	2009.52	0.741	0.717
A/Hong_Kong/H090-681-V22/2009	07/10/2009	2009.52	0.74	0.717
A/Thailand/CU-B589/2009	07/10/2009	2009.52	0.739	0.715
A/Laos/JP1252/2009	07/11/2009	2009.53	0.739	0.716
A/Laos/JP1251/2009	07/11/2009	2009.53	0.739	0.715
A/Mie/41/2009	07/11/2009	2009.53	0.739	0.715
A/Jiangxi/SWL8/2009	07/12/2009	2009.53	0.739	0.715
A/OITA/40/2009	07/12/2009	2009.53	0.739	0.716
A/Texas/43122467/2009	07/12/2009	2009.53	0.737	0.713
A/Thailand/CU-B685/2009	07/12/2009	2009.53	0.735	0.711
A/Costa_Rica/3149/2009	07/13/2009	2009.53	0.739	0.715
A/Heilongjiang/SWL1/2009	07/13/2009	2009.53	0.739	0.715
A/Laos/JP1375/2009	07/13/2009	2009.53	0.739	0.715
A/Great_Lakes/WRAIR1652P/2009	07/13/2009	2009.53	0.74	0.716
A/Hong_Kong/H090-681-V32/2009	07/13/2009	2009.53	0.74	0.718
A/Hong_Kong/H090-698-V10/2009	07/13/2009	2009.53	0.739	0.716
A/Hong_Kong/H090-704-V10/2009	07/13/2009	2009.53	0.739	0.715
A/Singapore/ON1063/2009	07/13/2009	2009.53	0.738	0.714
A/Singapore/ON1069/2009	07/13/2009	2009.53	0.738	0.715
A/El_Salvador/1553/2009	07/14/2009	2009.53	0.739	0.715
A/Hunan/SWL18/2009	07/14/2009	2009.53	0.739	0.715
A/SHIZUOKA/832/2009	07/14/2009	2009.53	0.739	0.716
A/Laos/JP1294/2009	07/14/2009	2009.53	0.739	0.715
A/Laos/JP1291/2009	07/14/2009	2009.53	0.739	0.716
A/GUNMA/82/2009	07/14/2009	2009.53	0.742	0.718
A/New_York/4607/2009	07/14/2009	2009.53	0.736	0.712
A/New_York/4620/2009	07/14/2009	2009.53	0.738	0.714
A/Singapore/ON1079/2009	07/14/2009	2009.53	0.739	0.715
A/NAGANO-C/34/2009	07/15/2009	2009.54	0.739	0.715
A/England/92960004/2009	07/15/2009	2009.54	0.741	0.717
A/New_York/4631/2009	07/15/2009	2009.54	0.739	0.715
A/El_Salvador/1644/2009	07/16/2009	2009.54	0.739	0.716
A/OITA/126/2009	07/16/2009	2009.54	0.739	0.716
A/HIROSHIMA-C/242/2009	07/16/2009	2009.54	0.739	0.715
A/Thailand/CU-H223/2009	07/16/2009	2009.54	0.742	0.717
A/Utah/41/2009	07/16/2009	2009.54	0.743	0.718
A/Costa_Rica/3896/2009	07/17/2009	2009.54	0.739	0.715
A/Henan/SWL14/2009	07/17/2009	2009.54	0.741	0.717
A/Laos/JP1388/2009	07/17/2009	2009.54	0.739	0.715
A/Laos/JP1383/2009	07/17/2009	2009.54	0.739	0.715
A/FUKUI/73/2009	07/17/2009	2009.54	0.739	0.715
A/AICHI/237/2009	07/17/2009	2009.54	0.739	0.715
A/Australia/3/2009	07/17/2009	2009.54	0.736	0.713
A/Hong_Kong/H090-722-V10/2009	07/17/2009	2009.54	0.739	0.716
A/Idaho/08/2009	07/17/2009	2009.54	0.739	0.716
A/Australia/6/2009	07/18/2009	2009.55	0.739	0.716
A/Laos/JP1424/2009	07/19/2009	2009.55	0.739	0.716
A/Laos/JP1422/2009	07/19/2009	2009.55	0.739	0.716
A/Lima/WRAIR0672F/2009	07/19/2009	2009.55	0.74	0.717
A/Philippines/TMC10-79/2009	07/19/2009	2009.55	0.741	0.717
A/Laos/JP1432/2009	07/20/2009	2009.55	0.739	0.716
A/KAWASAKI/105/2009	07/20/2009	2009.55	0.739	0.715
A/HIROSHIMA/239/2009	07/20/2009	2009.55	0.739	0.715
A/Australia/10/2009	07/20/2009	2009.55	0.739	0.715
A/Australia/11/2009	07/20/2009	2009.55	0.741	0.717
A/Australia/12/2009	07/20/2009	2009.55	0.739	0.715
A/Che/NIV658/2009	07/20/2009	2009.55	0.739	0.715
A/Guam/NHRC0030/2009	07/20/2009	2009.55	0.738	0.715
A/New_Zealand/3958/2009	07/20/2009	2009.55	0.741	0.716
A/Texas/43200999/2009	07/20/2009	2009.55	0.739	0.716
A/California/VRDL53/2009	07/21/2009	2009.55	0.74	0.716
A/California/VRDL58/2009	07/21/2009	2009.55	0.741	0.718
A/Giessen/6/2009	07/21/2009	2009.55	0.738	0.714
A/Guam/NHRC0011/2009	07/21/2009	2009.55	0.739	0.715
A/Managua/3438.02/2009	07/21/2009	2009.55	0.739	0.717
A/New_Jersey/WRAIR1504P/2009	07/21/2009	2009.55	0.739	0.715
A/Shanghai/1300T/2009	07/21/2009	2009.55	0.742	0.718
A/South_Carolina/WRAIR1500P/2009	07/21/2009	2009.55	0.74	0.716
A/Washington/47/2009	07/21/2009	2009.55	0.739	0.715
A/Costa_Rica/4635/2009	07/22/2009	2009.56	0.741	0.717
A/Uruguay/755/2009	07/22/2009	2009.56	0.739	0.715
A/NIIGATA/805/2009	07/22/2009	2009.56	0.739	0.715
A/CHIBA-C/62/2009	07/22/2009	2009.56	0.739	0.715
A/Guam/NHRC0008/2009	07/22/2009	2009.56	0.739	0.715
A/Guam/NHRC0018/2009	07/22/2009	2009.56	0.74	0.716
A/Jena/VI5258/2009	07/22/2009	2009.56	0.739	0.715
A/Uganda/MUWRP-059/2009	07/22/2009	2009.56	0.739	0.715
A/Vladivostok/IIV17/2009	07/22/2009	2009.56	0.739	0.716
A/YAMANASHI/260/2009	07/23/2009	2009.56	0.739	0.715
A/WAKAYAMA/78/2009	07/23/2009	2009.56	0.737	0.714
A/TOCHIGI/154/2009	07/23/2009	2009.56	0.739	0.715
A/NAGANO-C/40/2009	07/23/2009	2009.56	0.739	0.715
A/Guam/NHRC0002/2009	07/23/2009	2009.56	0.741	0.717
A/Philippines/TMC09_140/2009	07/23/2009	2009.56	0.739	0.715
A/PERTH/265/2009	07/24/2009	2009.56	0.739	0.715
A/YAMAGUCHI/52/2009	07/24/2009	2009.56	0.739	0.715
A/Australia/36/2009	07/24/2009	2009.56	0.74	0.716
A/Australia/39/2009	07/24/2009	2009.56	0.736	0.712
A/Viet_Nam/817/2009	07/24/2009	2009.56	0.739	0.715
A/Utah/20/2009	07/25/2009	2009.56	0.739	0.716
A/Pune/NIV759/2009	07/25/2009	2009.56	0.742	0.718
A/Australia/43/2009	07/26/2009	2009.57	0.74	0.717
A/Philippines/TMC09-193/2009	07/26/2009	2009.57	0.739	0.715
A/SHIZUOKA/851/2009	07/27/2009	2009.57	0.739	0.715
A/California/VRDL61/2009	07/27/2009	2009.57	0.741	0.717
A/Helsinki/P14/2009	07/27/2009	2009.57	0.741	0.717
A/Philippines/TMC09_123/2009	07/27/2009	2009.57	0.739	0.715
A/Singapore/GP2224/2009	07/27/2009	2009.57	0.736	0.712
A/Taiwan/2826/2009	07/27/2009	2009.57	0.737	0.713
A/Texas/43272683/2009	07/27/2009	2009.57	0.738	0.715
A/SHIMANE/1010/2009	07/28/2009	2009.57	0.739	0.715
A/Hong_Kong/H090-742-V33/2009	07/28/2009	2009.57	0.742	0.718
A/Washington/29/2009	07/28/2009	2009.57	0.739	0.716
A/Washington/49/2009	07/28/2009	2009.57	0.738	0.715
A/Saudi_Arabia/4285/2009	07/29/2009	2009.58	0.74	0.716
A/Australia/53/2009	07/29/2009	2009.58	0.739	0.716
A/California/WRAIR1507P/2009	07/29/2009	2009.58	0.739	0.715
A/Guam/NHRC0003/2009	07/29/2009	2009.58	0.74	0.716
A/Hong_Kong/H090-751-V10/2009	07/29/2009	2009.58	0.739	0.715
A/Philippines/TMC09_217/2009	07/29/2009	2009.58	0.738	0.715
A/Singapore/GP2297/2009	07/29/2009	2009.58	0.74	0.716
A/South_Carolina/16/2009	07/29/2009	2009.58	0.739	0.715
A/Thailand/SN08294/2009	07/29/2009	2009.58	0.739	0.714
A/Viet_Nam/001-1880/2009	07/29/2009	2009.58	0.739	0.715
A/Hong_Kong/H090-757-V10/2009	07/30/2009	2009.58	0.739	0.716
A/Managua/1836.02/2009	07/30/2009	2009.58	0.739	0.716
A/Oregon/27/2009	07/30/2009	2009.58	0.737	0.713
A/Singapore/GP2290/2009	07/30/2009	2009.58	0.736	0.713
A/Tramandai/LACENRS-324/2009	07/30/2009	2009.58	0.739	0.714
A/Brazil/AVS07/2009	07/31/2009	2009.58	0.739	0.716
A/Estrela/LACENRS-313/2009	07/31/2009	2009.58	0.739	0.716
A/Guam/NHRC0007/2009	07/31/2009	2009.58	0.738	0.714
A/Hong_Kong/H090-765-V10/2009	07/31/2009	2009.58	0.741	0.717
A/Illinois/10/2009	07/31/2009	2009.58	0.74	0.718
A/New_Jersey/WRAIR1506P/2009	07/31/2009	2009.58	0.739	0.715
A/Porto_Alegre/LACENRS-1786/2009	07/31/2009	2009.58	0.739	0.715
A/Singapore/405S/2009	07/31/2009	2009.58	0.74	0.716
A/Singapore/419B/2009	07/31/2009	2009.58	0.738	0.715
A/South_Carolina/30/2009	07/31/2009	2009.58	0.738	0.714
A/Texas/71/2009	08/01/2009	2009.58	0.737	0.714
A/Indonesia/NIHRD5875/2009	08/2009_(Day_unknown)	2009.58	0.739	0.715
A/Indonesia/NIHRD5493/2009	08/2009_(Day_unknown)	2009.58	0.739	0.715
A/Indonesia/NIHRD4012/2009	08/2009_(Day_unknown)	2009.58	0.739	0.715
A/Indonesia/NIHRD4414/2009	08/2009_(Day_unknown)	2009.58	0.739	0.715
A/Indonesia/NIHRD6045/2009	08/2009_(Day_unknown)	2009.58	0.739	0.715
A/Hangzhou/3/2009	08//2009	2009.58	0.742	0.718
A/Malaysia/2076204/2009	08/02/2009	2009.59	0.738	0.715
A/Malaysia/2076212/2009	08/02/2009	2009.59	0.739	0.715
A/Philippines/TMC09_245/2009	08/02/2009	2009.59	0.739	0.715
A/HIROSHIMA/245/2009	08/03/2009	2009.59	0.74	0.716
A/Managua/451.01/2009	08/03/2009	2009.59	0.738	0.715
A/North_Dakota/12/2009	08/03/2009	2009.59	0.741	0.717
A/Singapore/437Y/2009	08/03/2009	2009.59	0.739	0.716
A/Singapore/GP2714/2009	08/03/2009	2009.59	0.738	0.714
A/Australia/66/2009	08/04/2009	2009.59	0.738	0.714
A/Managua/1256.04/2009	08/04/2009	2009.59	0.739	0.716
A/Singapore/443M/2009	08/04/2009	2009.59	0.739	0.716
A/California/WR1314P/2009	08/05/2009	2009.6	0.752	0.729
A/Colorado/12/2009	08/05/2009	2009.6	0.738	0.714
A/Hong_Kong/H090-772-V10/2009	08/05/2009	2009.6	0.741	0.716
A/Hong_Kong/H090-779-V10/2009	08/05/2009	2009.6	0.739	0.716
A/Hong_Kong/H090-779-V12/2009	08/05/2009	2009.6	0.739	0.716
A/Maryland/15/2009	08/05/2009	2009.6	0.739	0.715
A/Teutonia/LACENRS-711/2009	08/05/2009	2009.6	0.739	0.715
A/Uganda/MUWRP-067/2009	08/05/2009	2009.6	0.738	0.715
A/California/33/2009	08/06/2009	2009.6	0.74	0.717
A/New_York/4761/2009	08/06/2009	2009.6	0.739	0.715
A/Orenburg/01/2009	08/06/2009	2009.6	0.741	0.717
A/PERTH/267/2009	08/07/2009	2009.6	0.739	0.715
A/NIIGATA/871/2009	08/07/2009	2009.6	0.741	0.717
A/Managua/5399.04/2009	08/07/2009	2009.6	0.741	0.717
A/Michigan/21/2009	08/07/2009	2009.6	0.739	0.716
A/Mumbai/151/2009	08/07/2009	2009.6	0.738	0.714
A/Mumbai/154/2009	08/07/2009	2009.6	0.74	0.717
A/Mumbai/157/2009	08/07/2009	2009.6	0.739	0.715
A/Mumbai/162/2009	08/07/2009	2009.6	0.739	0.715
A/Mumbai/163/2009	08/07/2009	2009.6	0.74	0.716
A/Mumbai/173/2009	08/07/2009	2009.6	0.737	0.714
A/Mumbai/178/2009	08/07/2009	2009.6	0.74	0.717
A/Mumbai/180/2009	08/07/2009	2009.6	0.735	0.712
A/Mumbai/183/2009	08/07/2009	2009.6	0.743	0.719
A/Guangdong/SWL28/2009	08/08/2009	2009.6	0.739	0.715
A/Guangdong/SWL30/2009	08/08/2009	2009.6	0.739	0.715
A/California/37/2009	08/08/2009	2009.6	0.738	0.714
A/Hong_Kong/H090-787-V10/2009	08/08/2009	2009.6	0.737	0.714
A/Kansas/17/2009	08/08/2009	2009.6	0.736	0.712
A/Mumbai/238/2009	08/08/2009	2009.6	0.743	0.72
A/Mumbai/262/2009	08/08/2009	2009.6	0.739	0.715
A/Mumbai/264/2009	08/08/2009	2009.6	0.741	0.717
A/Philippines/TMC09-280/2009	08/08/2009	2009.6	0.739	0.715
A/Wyoming/08/2009	08/09/2009	2009.61	0.739	0.715
A/Oregon/30/2009	08/09/2009	2009.61	0.739	0.715
A/Mumbai/193/2009	08/09/2009	2009.61	0.736	0.712
A/Mumbai/260/2009	08/09/2009	2009.61	0.739	0.715
A/Alaska/34/2009	08/10/2009	2009.61	0.739	0.716
A/Guangzhou/GIRD07/2009	08/10/2009	2009.61	0.738	0.714
A/Kurgan/01/2009	08/10/2009	2009.61	0.735	0.712
A/Norway/2924/2009	08/10/2009	2009.61	0.739	0.714
A/Vermont/17/2009	08/10/2009	2009.61	0.74	0.717
A/SHIGA/43/2009	08/11/2009	2009.61	0.739	0.715
A/California/VRDL68/2009	08/11/2009	2009.61	0.741	0.717
A/Illinois/12/2009	08/11/2009	2009.61	0.74	0.716
A/Malaysia/2097717/2009	08/11/2009	2009.61	0.74	0.716
A/Managua/1356.03/2009	08/11/2009	2009.61	0.739	0.716
A/Managua/2339.03/2009	08/11/2009	2009.61	0.739	0.716
A/Mumbai/925/2009	08/11/2009	2009.61	0.737	0.714
A/Netherlands/947b/2009	08/11/2009	2009.61	0.741	0.717
A/Ontario/222656/2009	08/11/2009	2009.61	0.74	0.717
A/Reunion/2336-4-M1E/2009	08/11/2009	2009.61	0.739	0.715
A/Singapore/ON1747/2009	08/11/2009	2009.61	0.738	0.715
A/PERTH/261/2009	08/12/2009	2009.61	0.741	0.718
A/Alegrete/LACENRS-1453/2009	08/12/2009	2009.61	0.739	0.715
A/Guam/WRAIR1510P/2009	08/12/2009	2009.61	0.739	0.715
A/Hong_Kong/H090-793-V10/2009	08/12/2009	2009.61	0.741	0.717
A/Mumbai/2381/2009	08/12/2009	2009.61	0.744	0.721
A/Omsk/01/2009	08/12/2009	2009.61	0.738	0.715
A/Porto_Alegre/LACENRS-1598/2009	08/12/2009	2009.61	0.739	0.715
A/Texas/57/2009	08/12/2009	2009.61	0.742	0.716
A/Viet_Nam/13032001/2009	08/12/2009	2009.61	0.741	0.717
A/Singapore/591/2009	08/13/2009	2009.62	0.742	0.719
A/Brazil/AVS04/2009	08/13/2009	2009.62	0.739	0.717
A/Delhi/NIV3610/2009	08/13/2009	2009.62	0.739	0.715
A/Singapore/DMS23/2009	08/13/2009	2009.62	0.74	0.717
A/Vacaria/LACENRS-1720/2009	08/13/2009	2009.62	0.742	0.718
A/Venancio_Aires/LACENRS-1539/2009	08/13/2009	2009.62	0.739	0.717
A/OKINAWA/254/2009	08/14/2009	2009.62	0.739	0.716
A/Sao_Gabriel/LACENRS-1626/2009	08/14/2009	2009.62	0.739	0.715
A/Thailand/IY07083/2009	08/14/2009	2009.62	0.739	0.715
A/Triunfo/LACENRS-1611/2009	08/14/2009	2009.62	0.739	0.715
A/Texas/44151841/2009	08/15/2009	2009.62	0.737	0.713
A/Managua/1054.02/2009	08/16/2009	2009.62	0.74	0.717
A/Mum/NIV5442/2009	08/16/2009	2009.62	0.739	0.715
A/Singapore/GP3012/2009	08/16/2009	2009.62	0.739	0.715
A/Nepal/426/2009	08/17/2009	2009.63	0.739	0.716
A/OKINAWA/257/2009	08/17/2009	2009.63	0.739	0.716
A/NIIGATA-C/56/2009	08/17/2009	2009.63	0.741	0.717
A/KOBE/91992/2009	08/17/2009	2009.63	0.738	0.714
A/Managua/2155.01/2009	08/17/2009	2009.63	0.738	0.714
A/Passo_Fundo/LACENRS-1972/2009	08/17/2009	2009.63	0.741	0.716
A/Singapore/GP3021/2009	08/17/2009	2009.63	0.739	0.716
A/Kyrgyzstan/243/2009	08/18/2009	2009.63	0.739	0.715
A/Uganda/430/2009	08/18/2009	2009.63	0.741	0.717
A/YAMAGUCHI/58/2009	08/18/2009	2009.63	0.738	0.715
A/YAMAGUCHI/56/2009	08/18/2009	2009.63	0.739	0.715
A/OKINAWA/256/2009	08/18/2009	2009.63	0.739	0.716
A/KOBE/91993/2009	08/18/2009	2009.63	0.738	0.714
A/Managua/4757.02/2009	08/18/2009	2009.63	0.739	0.716
A/Singapore/GP3084/2009	08/18/2009	2009.63	0.737	0.714
A/Singapore/GP3093/2009	08/18/2009	2009.63	0.739	0.715
A/Texas/56/2009	08/18/2009	2009.63	0.739	0.715
A/YOKOHAMA/1311/2009	08/19/2009	2009.63	0.739	0.715
A/Lisboa/57/2009	08/19/2009	2009.63	0.741	0.717
A/Reunion/0148-6-M1E/2009	08/19/2009	2009.63	0.74	0.717
A/Singapore/DMS25/2009	08/19/2009	2009.63	0.739	0.715
A/Porto_Alegre/LACENRS-2121/2009	08/20/2009	2009.64	0.741	0.717
A/OKINAWA/258/2009	08/21/2009	2009.64	0.739	0.716
A/Ontario/235657/2009	08/21/2009	2009.64	0.739	0.715
A/Trivandrum/MCVR261/2009	08/21/2009	2009.64	0.741	0.719
A/Viet_Nam/13032019/2009	08/21/2009	2009.64	0.738	0.715
A/Laos/138/2009	08/22/2009	2009.64	0.739	0.716
A/SAPPORO/190/2009	08/22/2009	2009.64	0.739	0.716
A/California/36/2009	08/22/2009	2009.64	0.739	0.715
A/Hawaii/26/2009	08/22/2009	2009.64	0.737	0.714
A/Managua/4147.01/2009	08/22/2009	2009.64	0.739	0.715
A/OKINAWA/259/2009	08/23/2009	2009.64	0.741	0.717
A/Singapore/GP3205/2009	08/23/2009	2009.64	0.739	0.715
A/Ontario/237882/2009	08/24/2009	2009.65	0.744	0.718
A/Reunion/2378-1-M1E/2009	08/24/2009	2009.65	0.74	0.716
A/Singapore/ON1852/2009	08/24/2009	2009.65	0.741	0.717
A/Utah/51/2009	08/25/2009	2009.65	0.739	0.715
A/Managua/6502/2009	08/25/2009	2009.65	0.739	0.716
A/West_Virginia/13/2009	08/25/2009	2009.65	0.739	0.715
A/Bayern/74/2009	08/25/2009	2009.65	0.738	0.714
A/Idaho/11/2009	08/25/2009	2009.65	0.742	0.719
A/Mexico_city/CIA4/2009	08/25/2009	2009.65	0.739	0.716
A/Netherlands/1039/2009	08/25/2009	2009.65	0.737	0.714
A/New_York/4925/2009	08/25/2009	2009.65	0.742	0.718
A/Bhutan/739/2009	08/26/2009	2009.65	0.74	0.717
A/Mumbai/2236/2009	08/26/2009	2009.65	0.743	0.72
A/Mumbai/2244/2009	08/26/2009	2009.65	0.74	0.716
A/Mississippi/05/2009	08/27/2009	2009.65	0.741	0.717
A/NAGANO/RC1/2009	08/27/2009	2009.65	0.739	0.715
A/California/VRDL70/2009	08/27/2009	2009.65	0.739	0.715
A/Singapore/501L/2009	08/27/2009	2009.65	0.738	0.714
A/Singapore/ON1896/2009	08/27/2009	2009.65	0.739	0.716
A/Virginia/19/2009	08/27/2009	2009.65	0.738	0.715
A/Brisbane/2015/2009	08/28/2009	2009.66	0.739	0.715
A/Minnesota/16/2009	08/28/2009	2009.66	0.739	0.716
A/Minnesota/15/2009	08/28/2009	2009.66	0.741	0.717
A/KAGOSHIMA/56/2009	08/28/2009	2009.66	0.741	0.717
A/SAITAMA-C/88/2009	08/28/2009	2009.66	0.739	0.715
A/California/VRDL71/2009	08/28/2009	2009.66	0.738	0.715
A/Managua/1244.01/2009	08/28/2009	2009.66	0.736	0.713
A/Singapore/ON1908/2009	08/28/2009	2009.66	0.738	0.715
A/Texas/44282651/2009	08/28/2009	2009.66	0.737	0.714
A/HIMEJI/L1/2009	08/29/2009	2009.66	0.741	0.717
A/Henan/18/2009	08/29/2009	2009.66	0.739	0.715
A/Henan/SWL19/2009	08/29/2009	2009.66	0.752	0.727
A/Paris/3706/2009	08/29/2009	2009.66	0.755	0.73
A/Malaysia/2139971/2009	08/29/2009	2009.66	0.74	0.716
A/Pune/NIV9355/2009	08/29/2009	2009.66	0.74	0.716
A/Texas/44301765/2009	08/30/2009	2009.66	0.74	0.716
A/OKINAWA/283/2009	08/31/2009	2009.67	0.74	0.716
A/Mumbai/2867/2009	08/31/2009	2009.67	0.739	0.716
A/Singapore/ON1914/2009	08/31/2009	2009.67	0.74	0.716
A/Wisconsin/53/2009	09/01/2009	2009.67	0.738	0.715
A/HIROSHIMA/287/2009	09/01/2009	2009.67	0.738	0.714
A/California/VRDL73/2009	09/01/2009	2009.67	0.74	0.716
A/Malaysia/2142299/2009	09/01/2009	2009.67	0.739	0.715
A/Netherlands/1064b/2009	09/01/2009	2009.67	0.738	0.714
A/New_York/99/2009	09/01/2009	2009.67	0.738	0.714
A/Norway/3206-3/2009	09/01/2009	2009.67	0.738	0.714
A/Singapore/GP3491/2009	09/01/2009	2009.67	0.737	0.714
A/Viet_Nam/001-1890/2009	09/01/2009	2009.67	0.741	0.717
A/Xizang/SWL2/2009	09/02/2009	2009.67	0.739	0.715
A/Xizang/SWL1/2009	09/02/2009	2009.67	0.739	0.715
A/Osorio/LACENRS-2638/2009	09/02/2009	2009.67	0.738	0.715
A/Reunion/2154-4-M4E/2009	09/02/2009	2009.67	0.735	0.712
A/Reunion/2956-2-M1E/2009	09/02/2009	2009.67	0.741	0.717
A/Singapore/DMS737/2009	09/02/2009	2009.67	0.74	0.716
A/Singapore/ON1943/2009	09/02/2009	2009.67	0.742	0.717
A/South_Carolina/35/2009	09/02/2009	2009.67	0.739	0.715
A/South_Carolina/36/2009	09/02/2009	2009.67	0.739	0.716
A/South_Carolina/37/2009	09/02/2009	2009.67	0.741	0.717
A/Texas/45023717/2009	09/02/2009	2009.67	0.74	0.717
A/Texas/45024243/2009	09/02/2009	2009.67	0.739	0.715
A/Thailand/CU-H565/2009	09/02/2009	2009.67	0.739	0.714
A/Thailand/CU-H567/2009	09/02/2009	2009.67	0.735	0.713
A/Xinjiang/SWL1/2009	09/03/2009	2009.67	0.74	0.717
A/Ningxia/SWL2/2009	09/03/2009	2009.67	0.739	0.715
A/Maryland/28/2009	09/03/2009	2009.67	0.739	0.715
A/Mum/NIV9945/2009	09/03/2009	2009.67	0.741	0.718
A/Mumbai/3011/2009	09/03/2009	2009.67	0.74	0.716
A/Mumbai/3026/2009	09/03/2009	2009.67	0.739	0.715
A/New_Hampshire/18/2009	09/03/2009	2009.67	0.739	0.715
A/New_Mexico/05/2009	09/03/2009	2009.67	0.738	0.714
A/New_York/4823/2009	09/03/2009	2009.67	0.739	0.715
A/Singapore/ON1964/2009	09/03/2009	2009.67	0.736	0.713
A/Texas/45032708/2009	09/03/2009	2009.67	0.74	0.717
A/Texas/45032753/2009	09/03/2009	2009.67	0.739	0.716
A/Texas/45033567/2009	09/03/2009	2009.67	0.741	0.717
A/Texas/45033774/2009	09/03/2009	2009.67	0.738	0.714
A/Texas/45034240/2009	09/03/2009	2009.67	0.739	0.716
A/Viet_Nam/13032036/2009	09/03/2009	2009.67	0.739	0.715
A/Mumbai/3043/2009	09/04/2009	2009.68	0.739	0.715
A/Reunion/0215-4-M1E/2009	09/04/2009	2009.68	0.739	0.715
A/Texas/45043852/2009	09/04/2009	2009.68	0.739	0.715
A/Alaska/36/2009	09/05/2009	2009.68	0.742	0.719
A/Managua/572.02/2009	09/05/2009	2009.68	0.738	0.715
A/Mumbai/3049/2009	09/05/2009	2009.68	0.739	0.716
A/Reunion/0116-3-M1E/2009	09/05/2009	2009.68	0.739	0.716
A/South_Carolina/WRSP520/2009	09/05/2009	2009.68	0.738	0.715
A/Texas/45052569/2009	09/05/2009	2009.68	0.737	0.714
A/Delaware/12/2009	09/06/2009	2009.68	0.739	0.715
A/Mumbai/3071/2009	09/06/2009	2009.68	0.74	0.717
A/Texas/45062633/2009	09/06/2009	2009.68	0.738	0.714
A/Zhejiang-Yiwu/11/2009	09/06/2009	2009.68	0.739	0.715
A/Kentucky/20/2009	09/07/2009	2009.68	0.741	0.718
A/Malaysia/2156796/2009	09/07/2009	2009.68	0.736	0.712
A/Mumbai/3051/2009	09/07/2009	2009.68	0.738	0.716
A/Mumbai/3072/2009	09/07/2009	2009.68	0.739	0.715
A/Nsk/NIV10348/2009	09/07/2009	2009.68	0.74	0.717
A/Pune/NIV10278/2009	09/07/2009	2009.68	0.737	0.713
A/Texas/45071344/2009	09/07/2009	2009.68	0.742	0.719
A/Texas/45072273/2009	09/07/2009	2009.68	0.738	0.715
A/Zhejiang/DTID-ZJU02/2009	09/07/2009	2009.68	0.739	0.715
A/Iraq/8529/2009	09/08/2009	2009.69	0.738	0.715
A/Mumbai/3086/2009	09/08/2009	2009.69	0.743	0.719
A/Mumbai/3087/2009	09/08/2009	2009.69	0.735	0.712
A/Rhode_Island/17/2009	09/08/2009	2009.69	0.739	0.715
A/Singapore/ON2009/2009	09/08/2009	2009.69	0.737	0.713
A/Wisconsin/629-D00734/2009	09/08/2009	2009.69	0.74	0.717
A/Wisconsin/629-D02367/2009	09/08/2009	2009.69	0.74	0.716
A/Wyoming/14/2009	09/08/2009	2009.69	0.742	0.718
A/OSAKA/2031/2009	09/09/2009	2009.69	0.739	0.715
A/Great_Lakes/WRAIR1664P/2009	09/09/2009	2009.69	0.741	0.717
A/Guam/NHRC0025/2009	09/09/2009	2009.69	0.742	0.717
A/Maine/08/2009	09/09/2009	2009.69	0.738	0.714
A/Mumbai/3140/2009	09/09/2009	2009.69	0.74	0.716
A/New_York/4866/2009	09/09/2009	2009.69	0.74	0.715
A/Ohio/15/2009	09/09/2009	2009.69	0.739	0.715
A/Texas/45091402/2009	09/09/2009	2009.69	0.737	0.713
A/Texas/45093214/2009	09/09/2009	2009.69	0.739	0.715
A/North_Carolina/37/2009	09/10/2009	2009.69	0.739	0.715
A/Malaysia/2089302/2009	09/10/2009	2009.69	0.74	0.716
A/Managua/4972.02/2009	09/10/2009	2009.69	0.74	0.715
A/Mumbai/3109/2009	09/10/2009	2009.69	0.739	0.715
A/Mumbai/3133/2009	09/10/2009	2009.69	0.736	0.713
A/Texas/45101424/2009	09/10/2009	2009.69	0.739	0.715
A/Texas/45104048/2009	09/10/2009	2009.69	0.741	0.717
A/Washington/57/2009	09/10/2009	2009.69	0.739	0.716
A/Wisconsin/629-D00357/2009	09/10/2009	2009.69	0.738	0.714
A/Thailand/2944/2009	09/11/2009	2009.7	0.741	0.717
A/Alaska/38/2009	09/11/2009	2009.7	0.742	0.719
A/Bogota/WRAIR0435T/2009	09/11/2009	2009.7	0.742	0.718
A/Mumbai/3139/2009	09/11/2009	2009.7	0.739	0.715
A/Mumbai/3158/2009	09/11/2009	2009.7	0.736	0.712
A/Singapore/GP3545/2009	09/11/2009	2009.7	0.741	0.717
A/Texas/45113882/2009	09/11/2009	2009.7	0.739	0.716
A/Mumbai/3165/2009	09/12/2009	2009.7	0.739	0.715
A/Mumbai/3166/2009	09/12/2009	2009.7	0.739	0.716
A/Singapore/DMS33/2009	09/12/2009	2009.7	0.739	0.715
A/Texas/45122036/2009	09/12/2009	2009.7	0.739	0.715
A/Texas/67/2009	09/13/2009	2009.7	0.739	0.715
A/Texas/45132214/2009	09/13/2009	2009.7	0.74	0.716
A/Texas/45132647/2009	09/13/2009	2009.7	0.739	0.716
A/Kansas/20/2009	09/14/2009	2009.7	0.743	0.719
A/Kansas/19/2009	09/14/2009	2009.7	0.739	0.715
A/England/94560024/2009	09/14/2009	2009.7	0.738	0.714
A/Lisboa/63/2009	09/14/2009	2009.7	0.738	0.714
A/Lisboa/64/2009	09/14/2009	2009.7	0.738	0.714
A/Lisboa/65/2009	09/14/2009	2009.7	0.742	0.718
A/Mumbai/3212/2009	09/14/2009	2009.7	0.738	0.714
A/Singapore/GP3710/2009	09/14/2009	2009.7	0.739	0.715
A/Singapore/ON2081/2009	09/14/2009	2009.7	0.741	0.717
A/Texas/45140902/2009	09/14/2009	2009.7	0.736	0.713
A/Hong_Kong/26579/2009	09/15/2009	2009.71	0.739	0.715
A/Massachusetts/31/2009	09/15/2009	2009.71	0.739	0.715
A/Nairobi/58/2009	09/15/2009	2009.71	0.738	0.714
A/Lisboa/71/2009	09/15/2009	2009.71	0.738	0.714
A/Taiwan/143/2009	09/15/2009	2009.71	0.739	0.715
A/Wisconsin/629-D01469/2009	09/15/2009	2009.71	0.743	0.719
A/Kansas/21/2009	09/16/2009	2009.71	0.74	0.716
A/India/2993/2009	09/16/2009	2009.71	0.739	0.715
A/South_Carolina/18/2009	09/16/2009	2009.71	0.739	0.715
A/Wisconsin/66/2009	09/16/2009	2009.71	0.739	0.715
A/OSAKA/2032/2009	09/16/2009	2009.71	0.739	0.715
A/Arizona/15/2009	09/16/2009	2009.71	0.741	0.717
A/Brazil/AVS06/2009	09/16/2009	2009.71	0.74	0.716
A/Mumbai/3264/2009	09/16/2009	2009.71	0.736	0.712
A/Rtng/NIV11650/2009	09/16/2009	2009.71	0.741	0.717
A/Uganda/MUWRP-094/2009	09/16/2009	2009.71	0.738	0.713
A/Wisconsin/629-D01935/2009	09/16/2009	2009.71	0.739	0.715
A/YAMAGUCHI/128/2009	09/17/2009	2009.71	0.739	0.715
A/Viet_Nam/13032048/2009	09/17/2009	2009.71	0.737	0.713
A/England/H093900113/2009	09/18/2009	2009.71	0.744	0.718
A/Mexico_City/WR1706T/2009	09/18/2009	2009.71	0.75	0.728
A/Singapore/DMS35/2009	09/18/2009	2009.71	0.74	0.716
A/Singapore/DMS982/2009	09/18/2009	2009.71	0.738	0.715
A/Taiwan/156/2009	09/18/2009	2009.71	0.738	0.715
A/Taiwan/167/2009	09/18/2009	2009.71	0.739	0.715
A/SAITAMA-C/131/2009	09/19/2009	2009.72	0.739	0.715
A/Mumbai/3411/2009	09/19/2009	2009.72	0.744	0.721
A/Mumbai/3413/2009	09/19/2009	2009.72	0.741	0.718
A/Mumbai/3417/2009	09/19/2009	2009.72	0.737	0.714
A/North_Carolina/44/2009	09/20/2009	2009.72	0.736	0.713
A/SHIGA/44/2009	09/20/2009	2009.72	0.739	0.715
A/HIROSHIMA/316/2009	09/20/2009	2009.72	0.743	0.719
A/Taiwan/8575/2009	09/20/2009	2009.72	0.742	0.718
A/Washington/59/2009	09/20/2009	2009.72	0.736	0.712
A/San_Diego/WRAIR1668P/2009	09/21/2009	2009.72	0.744	0.72
A/Shanghai/P1/2009	09/21/2009	2009.72	0.739	0.715
A/Uganda/MUWRP-092/2009	09/21/2009	2009.72	0.741	0.717
A/Utah/31/2009	09/21/2009	2009.72	0.738	0.715
A/Wisconsin/629-D01355/2009	09/21/2009	2009.72	0.736	0.713
A/Kansas/22/2009	09/22/2009	2009.73	0.739	0.715
A/Kansas/23/2009	09/23/2009	2009.73	0.739	0.715
A/New_York/4944/2009	09/23/2009	2009.73	0.738	0.714
A/New_York/4945/2009	09/23/2009	2009.73	0.739	0.715
A/New_York/4947/2009	09/23/2009	2009.73	0.737	0.713
A/San_Diego/WRAIR1665P/2009	09/23/2009	2009.73	0.739	0.716
A/Uganda/MUWRP-093/2009	09/23/2009	2009.73	0.741	0.717
A/YAMAGATA/313/2009	09/24/2009	2009.73	0.741	0.716
A/NIIGATA/1141/2009	09/24/2009	2009.73	0.739	0.716
A/Mexico_City/WR1701T/2009	09/24/2009	2009.73	0.751	0.729
A/Montana/18/2009	09/24/2009	2009.73	0.737	0.715
A/Singapore/DMS37/2009	09/24/2009	2009.73	0.736	0.712
A/Mississippi/03/2009	09/25/2009	2009.73	0.736	0.712
A/Korea/S1/2009	09/25/2009	2009.73	0.739	0.716
A/Nebraska/19/2009	09/25/2009	2009.73	0.739	0.715
A/Wisconsin/51/2009	09/27/2009	2009.74	0.742	0.717
A/FUKUOKA-C/26/2009	09/27/2009	2009.74	0.741	0.717
A/CHIBA-C/131/2009	09/28/2009	2009.74	0.736	0.713
A/Nord_Pas_de_Calais/4785/2009	09/28/2009	2009.74	0.751	0.727
A/California/38/2009	09/28/2009	2009.74	0.739	0.715
A/Texas/62/2009	09/28/2009	2009.74	0.734	0.711
A/Wisconsin/629-D01391/2009	09/28/2009	2009.74	0.743	0.719
A/Texas/66/2009	09/29/2009	2009.74	0.736	0.713
A/HOKKAIDO/200/2009	09/29/2009	2009.74	0.741	0.717
A/Ontario/26184/2009	09/29/2009	2009.74	0.74	0.716
A/Wisconsin/67/2009	09/30/2009	2009.75	0.739	0.715
A/Kitale/531/2009	09/30/2009	2009.75	0.739	0.715
A/South_Dakota/11/2009	09/30/2009	2009.75	0.739	0.715
A/North_Carolina/45/2009	10/01/2009	2009.75	0.737	0.713
A/SHIGA/45/2009	10/01/2009	2009.75	0.739	0.715
A/Alaska/40/2009	10/01/2009	2009.75	0.74	0.716
A/California/VRDL79/2009	10/01/2009	2009.75	0.739	0.715
A/California/VRDL83/2009	10/01/2009	2009.75	0.735	0.712
A/Guam/NHRC0015/2009	10/01/2009	2009.75	0.74	0.716
A/Hangzhou/1709/2009	10//2009	2009.75	0.745	0.721
A/Hangzhou/1715/2009	10//2009	2009.75	0.738	0.714
A/Korea/CJ40/2009	10//2009	2009.75	0.739	0.716
A/Korea/CJ68/2009	10//2009	2009.75	0.738	0.715
A/Mexico_City/WR1695N/2009	10/01/2009	2009.75	0.739	0.716
A/Singapore/ON2168/2009	10/01/2009	2009.75	0.74	0.717
A/New_Mexico/08/2009	10/02/2009	2009.75	0.741	0.718
A/Mombasa/27/2009	10/02/2009	2009.75	0.737	0.713
A/NIIGATA/1176/2009	10/02/2009	2009.75	0.738	0.714
A/Nevada/16/2009	10/02/2009	2009.75	0.738	0.715
A/Wisconsin/629-D00853/2009	10/02/2009	2009.75	0.742	0.718
A/Nairobi/37/2009_	10/03/2009	2009.76	0.742	0.718
A/New_York/101/2009	10/04/2009	2009.76	0.739	0.716
A/Alaska/37/2009	10/04/2009	2009.76	0.742	0.719
A/Texas/61/2009	10/04/2009	2009.76	0.738	0.714
A/Kenya/0074/2009	10/05/2009	2009.76	0.739	0.715
A/New_York/4981/2009	10/05/2009	2009.76	0.74	0.716
A/New_York/4990/2009	10/05/2009	2009.76	0.74	0.717
A/Northern_Ireland/94480397/2009	10/05/2009	2009.76	0.738	0.714
A/Uganda/MUWRP-102/2009	10/05/2009	2009.76	0.741	0.717
A/Wisconsin/629-D00834/2009	10/05/2009	2009.76	0.739	0.715
A/Colorado/13/2009	10/06/2009	2009.76	0.739	0.715
A/Bogota/WRAIR0440T/2009	10/06/2009	2009.76	0.739	0.715
A/Kenya/0005/2009	10/06/2009	2009.76	0.741	0.717
A/Ngp/NIV14725/2009	10/06/2009	2009.76	0.739	0.715
A/Idaho/13/2009	10/07/2009	2009.77	0.743	0.719
A/Kenya/0007/2009	10/07/2009	2009.77	0.738	0.714
A/Kenya/0008/2009	10/07/2009	2009.77	0.738	0.714
A/Kerala/RGCBA923/2009	10/07/2009	2009.77	0.742	0.718
A/North_Carolina/57/2009	10/07/2009	2009.77	0.739	0.715
A/Quito/WRAIR0617T/2009	10/07/2009	2009.77	0.74	0.716
A/Singapore/DMS42/2009	10/08/2009	2009.77	0.736	0.713
A/South_Carolina/39/2009	10/08/2009	2009.77	0.742	0.718
A/Tennessee/17/2009	10/08/2009	2009.77	0.741	0.717
A/Texas/79/2009	10/08/2009	2009.77	0.738	0.714
A/Vermont/20/2009	10/08/2009	2009.77	0.742	0.717
A/Viet_Nam/13032059/2009	10/08/2009	2009.77	0.739	0.715
A/Arkansas/07/2009	10/09/2009	2009.77	0.738	0.715
A/California/VRDL84/2009	10/09/2009	2009.77	0.736	0.712
A/California/VRDL85/2009	10/09/2009	2009.77	0.741	0.717
A/California/VRDL86/2009	10/09/2009	2009.77	0.74	0.717
A/Northern_Ireland/94940020/2009	10/09/2009	2009.77	0.739	0.715
A/Viet_Nam/13032061/2009	10/09/2009	2009.77	0.743	0.718
A/Tennessee/18/2009	10/10/2009	2009.78	0.74	0.717
A/New_Mexico/06/2009	10/10/2009	2009.78	0.738	0.715
A/Boston/583/2009	10/10/2009	2009.78	0.739	0.715
A/Nebraska/20/2009	10/10/2009	2009.78	0.742	0.718
A/Wisconsin/629-D00557/2009	10/10/2009	2009.78	0.738	0.715
A/Arkansas/08/2009	10/11/2009	2009.78	0.737	0.714
A/Managua/4606.07/2009	10/11/2009	2009.78	0.739	0.716
A/Singapore/GP4000/2009	10/11/2009	2009.78	0.741	0.717
A/Zhejiang/83/2009	10/11/2009	2009.78	0.737	0.713
A/Zhejiang/85/2009	10/11/2009	2009.78	0.736	0.712
A/Zhejiang/88/2009	10/11/2009	2009.78	0.738	0.714
A/Haute_Normandie/5267/2009	10/12/2009	2009.78	0.753	0.73
A/Paris/5121/2009	10/12/2009	2009.78	0.753	0.729
A/Lisboa/78/2009	10/12/2009	2009.78	0.738	0.715
A/Mexico_City/INER2/2009	10/12/2009	2009.78	0.74	0.716
A/Mexico_City/INERPHAC1/2009	10/12/2009	2009.78	0.74	0.716
A/New_York/5045/2009	10/12/2009	2009.78	0.739	0.715
A/San_Diego/INS01/2009	10/12/2009	2009.78	0.739	0.715
A/San_Diego/INS02/2009	10/12/2009	2009.78	0.739	0.715
A/San_Diego/INS06/2009	10/12/2009	2009.78	0.739	0.715
A/San_Diego/INS51/2009	10/12/2009	2009.78	0.739	0.715
A/Thailand/IY07093/2009	10/12/2009	2009.78	0.739	0.715
A/Wisconsin/629-D02442/2009	10/12/2009	2009.78	0.739	0.716
A/Zhejiang/90/2009	10/12/2009	2009.78	0.741	0.717
A/Zhejiang/91/2009	10/12/2009	2009.78	0.74	0.716
A/Zhejiang/95/2009	10/12/2009	2009.78	0.738	0.714
A/Zhejiang/96/2009	10/12/2009	2009.78	0.738	0.715
A/Zhejiang/97/2009	10/12/2009	2009.78	0.738	0.715
A/Mongolia/JP5621/2009	10/13/2009	2009.78	0.739	0.715
A/Mongolia/JP5581/2009	10/13/2009	2009.78	0.741	0.717
A/KOBE/92359/2009	10/13/2009	2009.78	0.739	0.715
A/Paris/5236/2009	10/13/2009	2009.78	0.753	0.729
A/Kenya/0021/2009	10/13/2009	2009.78	0.739	0.715
A/New_York/5079/2009	10/13/2009	2009.78	0.739	0.715
A/New_York/5083/2009	10/13/2009	2009.78	0.74	0.717
A/Mongolia/JP5701/2009	10/14/2009	2009.79	0.741	0.717
A/Mongolia/JP5699/2009	10/14/2009	2009.79	0.741	0.717
A/Mongolia/JP5627/2009	10/14/2009	2009.79	0.743	0.718
A/Paris/5383/2009	10/14/2009	2009.79	0.755	0.731
A/Cambodia/NHRCC00001/2009	10/14/2009	2009.79	0.74	0.716
A/Cambodia/NHRCC00006/2009	10/14/2009	2009.79	0.74	0.716
A/Chicago/WRAIR1690P/2009	10/14/2009	2009.79	0.733	0.71
A/Kenya/0024/2009	10/14/2009	2009.79	0.741	0.716
A/Lisboa/82/2009	10/14/2009	2009.79	0.738	0.714
A/Michigan/25/2009	10/14/2009	2009.79	0.742	0.718
A/Mumbai/4066/2009	10/14/2009	2009.79	0.741	0.718
A/San_Diego/INS12/2009	10/14/2009	2009.79	0.743	0.719
A/Washington/68/2009	10/14/2009	2009.79	0.737	0.713
A/New_York/102/2009	10/15/2009	2009.79	0.741	0.717
A/Mongolia/JP5759/2009	10/15/2009	2009.79	0.741	0.717
A/Cambodia/NHRCC00010/2009	10/15/2009	2009.79	0.733	0.71
A/Cambodia/NHRCC00011/2009	10/15/2009	2009.79	0.737	0.713
A/Mississippi/04/2009	10/15/2009	2009.79	0.74	0.716
A/Mumbai/4109/2009	10/15/2009	2009.79	0.742	0.719
A/Scotland/Dundee_09V500199/2009	10/15/2009	2009.79	0.736	0.713
A/Scotland/Dundee_09V500203/2009	10/15/2009	2009.79	0.738	0.715
A/Washington/61/2009	10/15/2009	2009.79	0.738	0.715
A/North_Carolina/46/2009	10/16/2009	2009.79	0.74	0.716
A/North_Carolina/43/2009	10/16/2009	2009.79	0.739	0.715
A/Ontario/RV3226/2009	10/16/2009	2009.79	0.742	0.718
A/YOKOHAMA/1394/2009	10/16/2009	2009.79	0.739	0.715
A/Arizona/18/2009	10/16/2009	2009.79	0.739	0.715
A/Maryland/NHRC0003/2009	10/16/2009	2009.79	0.74	0.716
A/New_Hampshire/19/2009	10/16/2009	2009.79	0.737	0.713
A/New_York/5150/2009	10/16/2009	2009.79	0.738	0.714
A/New_York/5161/2009	10/16/2009	2009.79	0.74	0.717
A/Wisconsin/629-D00740/2009	10/16/2009	2009.79	0.742	0.718
A/Arkansas/06/2009	10/17/2009	2009.8	0.74	0.716
A/California/VRDL92/2009	10/17/2009	2009.8	0.739	0.716
A/Guangdong/0752/2009	10/17/2009	2009.8	0.739	0.716
A/Kenya/0027/2009	10/17/2009	2009.8	0.739	0.716
A/Nanjing/3/2009	10/17/2009	2009.8	0.739	0.716
A/Nevada/17/2009	10/17/2009	2009.8	0.739	0.716
A/Texas/46172731/2009	10/17/2009	2009.8	0.737	0.714
A/New_Mexico/07/2009	10/18/2009	2009.8	0.731	0.707
A/Boston/591/2009	10/18/2009	2009.8	0.742	0.719
A/North_Carolina/53/2009	10/18/2009	2009.8	0.737	0.714
A/Texas/46181235/2009	10/18/2009	2009.8	0.738	0.714
A/Texas/46181292/2009	10/18/2009	2009.8	0.738	0.714
A/Viet_Nam/13032071/2009	10/18/2009	2009.8	0.741	0.717
A/Ulaanbaatar/5974/2009	10/19/2009	2009.8	0.741	0.717
A/HIROSHIMA/393/2009	10/19/2009	2009.8	0.74	0.716
A/Lorraine/5510/2009	10/19/2009	2009.8	0.754	0.731
A/Paris/5509/2009	10/19/2009	2009.8	0.752	0.728
A/Paris/5501/2009	10/19/2009	2009.8	0.753	0.729
A/Paris/5452/2009	10/19/2009	2009.8	0.748	0.725
A/Delaware/19/2009	10/19/2009	2009.8	0.74	0.716
A/Liaoning/1/2009	10/19/2009	2009.8	0.741	0.717
A/Scotland/Edinburgh_20308/2009	10/19/2009	2009.8	0.74	0.716
A/Scotland/Livingston_20263/2009	10/19/2009	2009.8	0.739	0.715
A/Texas/46192760/2009	10/19/2009	2009.8	0.741	0.717
A/Uganda/MUWRP-111/2009	10/19/2009	2009.8	0.743	0.718
A/Wisconsin/629-D02082/2009	10/19/2009	2009.8	0.735	0.711
A/England/94400003/2009	10/20/2009	2009.8	0.744	0.718
A/New_York/5217/2009	10/20/2009	2009.8	0.737	0.713
A/New_York/5221/2009	10/20/2009	2009.8	0.737	0.713
A/San_Diego/INS104/2009	10/20/2009	2009.8	0.74	0.717
A/Scotland/Dundee_09V500321/2009	10/20/2009	2009.8	0.739	0.715
A/Singapore/ON2224/2009	10/20/2009	2009.8	0.742	0.717
A/SHIZUOKA/1131/2009	10/21/2009	2009.81	0.736	0.713
A/Ankara/WRAIR1428T/2009	10/21/2009	2009.81	0.739	0.715
A/England/1111/2009	10/21/2009	2009.81	0.739	0.716
A/England/766/2009	10/21/2009	2009.81	0.746	0.72
A/England/H094380096/2009	10/21/2009	2009.81	0.738	0.714
A/Kenya/0034/2009	10/21/2009	2009.81	0.74	0.717
A/Kenya/0075/2009	10/21/2009	2009.81	0.739	0.716
A/Pennsylvania/27/2009	10/21/2009	2009.81	0.736	0.712
A/San_Diego/INS61/2009	10/21/2009	2009.81	0.739	0.716
A/San_Diego/INS62/2009	10/21/2009	2009.81	0.739	0.715
A/Trans-Nzoia/168/2009	10/22/2009	2009.81	0.739	0.715
A/Bethesda/NIH106-D0/2009	10/22/2009	2009.81	0.741	0.717
A/England/798/2009	10/22/2009	2009.81	0.74	0.717
A/Kenya/0035/2009	10/22/2009	2009.81	0.738	0.714
A/New_York/5271/2009	10/22/2009	2009.81	0.742	0.718
A/New_York/5297/2009	10/22/2009	2009.81	0.738	0.714
A/Ohio/16/2009	10/22/2009	2009.81	0.738	0.715
A/Texas/46224042/2009	10/22/2009	2009.81	0.739	0.715
A/Ulaanbaatar/6525/2009	10/22/2009	2009.81	0.741	0.717
A/Wisconsin/629-S1407/2009	10/22/2009	2009.81	0.739	0.716
A/West_Virginia/12/2009	10/23/2009	2009.81	0.739	0.715
A/Paris/1427/2009	10/23/2009	2009.81	0.747	0.724
A/Maryland/NHRC0004/2009	10/23/2009	2009.81	0.74	0.716
A/Netherlands/1493b/2009	10/23/2009	2009.81	0.739	0.714
A/New_York/5447/2009	10/23/2009	2009.81	0.736	0.713
A/Viet_Nam/13032074/2009	10/23/2009	2009.81	0.74	0.716
A/Bethesda/NIH107-D0/2009	10/24/2009	2009.81	0.739	0.715
A/Texas/46240925/2009	10/24/2009	2009.81	0.738	0.715
A/Viet_Nam/13032076/2009	10/24/2009	2009.81	0.741	0.717
A/Wisconsin/629-D02330/2009	10/25/2009	2009.82	0.74	0.716
A/Finland/716/2009(H1N1)	10/26/2009	2009.82	0.739	0.715
A/District_of_Columbia/INS25/2009	10/26/2009	2009.82	0.74	0.716
A/England/797/2009	10/26/2009	2009.82	0.736	0.712
A/Hungary/40/2009	10/26/2009	2009.82	0.737	0.713
A/Rhode_Island/19/2009	10/26/2009	2009.82	0.738	0.713
A/San_Diego/INS35/2009	10/26/2009	2009.82	0.736	0.712
A/Ulaanbaatar/5882/2009	10/26/2009	2009.82	0.74	0.716
A/Rhode_Island/18/2009	10/27/2009	2009.82	0.739	0.715
A/Picardie/5772/2009	10/27/2009	2009.82	0.753	0.729
A/District_of_Columbia/INS31/2009	10/27/2009	2009.82	0.739	0.715
A/Guangdong/0862/2009	10/27/2009	2009.82	0.739	0.715
A/Maryland/30/2009	10/27/2009	2009.82	0.736	0.713
A/Ontario/305139/2009	10/27/2009	2009.82	0.739	0.715
A/Singapore/GP4148/2009	10/27/2009	2009.82	0.734	0.711
A/Wisconsin/629-S1431/2009	10/27/2009	2009.82	0.738	0.714
A/Ashgabat/WR0865N/2009	10/28/2009	2009.83	0.753	0.73
A/District_of_Columbia/INS18/2009	10/28/2009	2009.83	0.738	0.714
A/Hawaii/29/2009	10/28/2009	2009.83	0.745	0.72
A/San_Diego/INS65/2009	10/28/2009	2009.83	0.735	0.712
A/KUMAMOTO/161/2009	10/29/2009	2009.83	0.741	0.717
A/California/VRDL94/2009	10/29/2009	2009.83	0.74	0.716
A/California/VRDL96/2009	10/29/2009	2009.83	0.741	0.718
A/California/VRDL98/2009	10/29/2009	2009.83	0.738	0.714
A/Ontario/309862/2009	10/29/2009	2009.83	0.741	0.717
A/IWATE/1086/2009	10/30/2009	2009.83	0.739	0.715
A/Brussels/INS205/2009	10/30/2009	2009.83	0.742	0.718
A/Kenya/0066/2009	10/30/2009	2009.83	0.739	0.715
A/Scotland/Edinburgh_21027/2009	10/30/2009	2009.83	0.738	0.715
A/Zhejiang/89w/2009	10/30/2009	2009.83	0.738	0.714
A/Netherlands/1715b/2009	10/31/2009	2009.83	0.744	0.719
A/Viet_Nam/13032088/2009	10/31/2009	2009.83	0.741	0.716
A/England/94580011/2009	11/01/2009	2009.84	0.739	0.715
A/Hangzhou/1717/2009	11//2009	2009.84	0.74	0.716
A/Hangzhou/1718/2009	11//2009	2009.84	0.742	0.717
A/Hubei/74/2009	11//2009	2009.84	0.737	0.713
A/Hubei/75/2009	11//2009	2009.84	0.739	0.716
A/Hubei/76/2009	11//2009	2009.84	0.74	0.716
A/Nevada/19/2009	11/01/2009	2009.84	0.74	0.716
A/New_York/104/2009	11/01/2009	2009.84	0.738	0.715
A/Oman/SQUH-6/2009	11/01/2009	2009.84	0.738	0.714
A/Russia/100/2009	11/01/2009	2009.84	0.739	0.715
A/Russia/12/2009	11/01/2009	2009.84	0.738	0.713
A/Russia/14/2009	11/01/2009	2009.84	0.738	0.714
A/Russia/149/2009	11/01/2009	2009.84	0.739	0.714
A/Russia/178/2009	11/01/2009	2009.84	0.738	0.714
A/Russia/19/2009	11/01/2009	2009.84	0.733	0.708
A/Russia/190/2009	11/01/2009	2009.84	0.739	0.714
A/Russia/191/2009	11/01/2009	2009.84	0.738	0.714
A/Russia/4/2009	11/01/2009	2009.84	0.738	0.714
A/Russia/61/2009	11/01/2009	2009.84	0.739	0.715
A/Russia/74/2009	11/01/2009	2009.84	0.738	0.713
A/Scotland/Glasgow_443734/2009	11/01/2009	2009.84	0.738	0.714
A/Scotland/Glasgow_444809/2009	11/01/2009	2009.84	0.745	0.72
A/Singapore/DMS47/2009	11/01/2009	2009.84	0.741	0.717
A/Zhejiang/77/2009	11//2009	2009.84	0.737	0.713
A/Zhejiang/79/2009	11//2009	2009.84	0.74	0.716
A/Zhejiang/80/2009	11//2009	2009.84	0.74	0.716
A/Kaliningrad/01/2009	11/02/2009	2009.84	0.74	0.716
A/Gyeongnam/11177/2009	11/02/2009	2009.84	0.741	0.717
A/Wyoming/16/2009	11/02/2009	2009.84	0.739	0.716
A/Alabama/04/2009	11/02/2009	2009.84	0.737	0.714
A/New_York/5988/2009	11/02/2009	2009.84	0.739	0.715
A/Singapore/GP4218/2009	11/02/2009	2009.84	0.741	0.717
A/Texas/JMS356/2009	11/02/2009	2009.84	0.74	0.717
A/Surat_Thani/563/2009	11/03/2009	2009.84	0.739	0.716
A/Boston/617/2009	11/03/2009	2009.84	0.737	0.713
A/Boston/618/2009	11/03/2009	2009.84	0.737	0.713
A/Brussels/INS208/2009	11/03/2009	2009.84	0.739	0.715
A/District_of_Columbia/INS44/2009	11/03/2009	2009.84	0.74	0.716
A/Moscow/WRAIR1627T/2009	11/03/2009	2009.84	0.739	0.715
A/Ontario/315003/2009	11/03/2009	2009.84	0.741	0.717
A/Florida/25/2009	11/04/2009	2009.84	0.739	0.715
A/Paris/6069/2009	11/04/2009	2009.84	0.755	0.731
A/District_of_Columbia/INS114/2009	11/04/2009	2009.84	0.737	0.713
A/Oman/SQUH-7/2009	11/04/2009	2009.84	0.739	0.715
A/Ontario/315107/2009	11/04/2009	2009.84	0.739	0.715
A/Pensacola/INS38/2009	11/04/2009	2009.84	0.738	0.715
A/San_Diego/INS105/2009	11/04/2009	2009.84	0.742	0.718
A/Washington/65/2009	11/04/2009	2009.84	0.738	0.714
A/Ontario/RV3181/2009	11/05/2009	2009.85	0.741	0.717
A/California/VRDL103/2009	11/05/2009	2009.85	0.738	0.714
A/District_of_Columbia/INS115/2009	11/05/2009	2009.85	0.739	0.716
A/District_of_Columbia/INS231/2009	11/05/2009	2009.85	0.739	0.715
A/Minnesota/18/2009	11/05/2009	2009.85	0.739	0.715
A/North_Dakota/15/2009	11/05/2009	2009.85	0.739	0.716
A/Pensacola/INS39/2009	11/05/2009	2009.85	0.741	0.717
A/Russia/180/2009	11/05/2009	2009.85	0.738	0.713
A/San_Diego/INS49/2009	11/05/2009	2009.85	0.735	0.712
A/Wisconsin/629-D01915/2009	11/05/2009	2009.85	0.743	0.718
A/Wisconsin/629-D02370/2009	11/05/2009	2009.85	0.738	0.715
A/Illinois/15/2009	11/06/2009	2009.85	0.739	0.715
A/Finland/713/2009(H1N1)	11/06/2009	2009.85	0.738	0.714
A/Sichuan-Wenjiang/SWL456/2009	11/06/2009	2009.85	0.739	0.715
A/Paris/6074/2009	11/06/2009	2009.85	0.753	0.729
A/District_of_Columbia/INS47/2009	11/06/2009	2009.85	0.739	0.716
A/Singapore/ON2269/2009	11/06/2009	2009.85	0.741	0.717
A/Pakistan/81/2009	11/07/2009	2009.85	0.739	0.715
A/New_Mexico/16/2009	11/07/2009	2009.85	0.739	0.715
A/Boston/630/2009	11/07/2009	2009.85	0.737	0.713
A/Boston/632/2009	11/07/2009	2009.85	0.739	0.715
A/Michigan/26/2009	11/07/2009	2009.85	0.738	0.714
A/Nebraska/22/2009	11/07/2009	2009.85	0.74	0.716
A/Netherlands/2457b/2009	11/07/2009	2009.85	0.744	0.718
A/North_Carolina/59/2009	11/07/2009	2009.85	0.738	0.714
A/Texas/JMS359/2009	11/07/2009	2009.85	0.739	0.716
A/Texas/JMS360/2009	11/07/2009	2009.85	0.739	0.716
A/Wisconsin/55/2009	11/08/2009	2009.86	0.741	0.717
A/Connecticut/15/2009	11/08/2009	2009.86	0.739	0.715
A/New_Mexico/15/2009	11/08/2009	2009.86	0.74	0.716
A/New_York/6110/2009	11/08/2009	2009.86	0.741	0.717
A/Texas/JMS365/2009	11/08/2009	2009.86	0.741	0.717
A/Texas/JMS366/2009	11/08/2009	2009.86	0.739	0.716
A/Wisconsin/629-D01014/2009	11/08/2009	2009.86	0.738	0.714
A/Taiwan/1127/2009	11/09/2009	2009.86	0.739	0.715
A/Maine/13/2009	11/09/2009	2009.86	0.739	0.715
A/Maryland/31/2009	11/09/2009	2009.86	0.74	0.716
A/Washington/62/2009	11/09/2009	2009.86	0.739	0.716
A/Minnesota/40/2009	11/09/2009	2009.86	0.739	0.715
A/Brussels/INS243/2009	11/09/2009	2009.86	0.742	0.718
A/Idaho/14/2009	11/09/2009	2009.86	0.739	0.716
A/Maryland/38/2009	11/09/2009	2009.86	0.739	0.716
A/New_Jersey/09/2009	11/09/2009	2009.86	0.74	0.716
A/New_York/5886/2009	11/09/2009	2009.86	0.738	0.714
A/New_York/5931/2009	11/09/2009	2009.86	0.741	0.717
A/San_Diego/INS73/2009	11/09/2009	2009.86	0.74	0.716
A/Texas/73/2009	11/09/2009	2009.86	0.739	0.715
A/Thailand/CU-H910/2009	11/09/2009	2009.86	0.742	0.718
A/Japan/4081/2009	11/10/2009	2009.86	0.739	0.715
A/Alaska/43/2009	11/10/2009	2009.86	0.737	0.713
A/Budapest/WRAIR2393T/2009	11/10/2009	2009.86	0.74	0.716
A/Hvidovre/INS139/2009	11/10/2009	2009.86	0.738	0.714
A/Jiangsu/S61/2009	11/10/2009	2009.86	0.739	0.715
A/Kentucky/22/2009	11/10/2009	2009.86	0.74	0.716
A/Oslo/INS110/2009	11/10/2009	2009.86	0.739	0.716
A/Oslo/INS111/2009	11/10/2009	2009.86	0.738	0.714
A/Pensacola/INS210/2009	11/10/2009	2009.86	0.738	0.715
A/Russia/165/2009	11/10/2009	2009.86	0.736	0.712
A/Scotland/Aberdeen_1/2009	11/10/2009	2009.86	0.741	0.717
A/Scotland/Perth_09V501016/2009	11/10/2009	2009.86	0.735	0.712
A/Viet_Nam/13032093/2009	11/10/2009	2009.86	0.739	0.716
A/Zavkhan/8299/2009	11/10/2009	2009.86	0.741	0.717
A/Bangladesh/2001/2009	11/11/2009	2009.86	0.74	0.716
A/Finland/718/2009(H1N1)	11/11/2009	2009.86	0.738	0.714
A/Finland/717/2009(H1N1)	11/11/2009	2009.86	0.738	0.714
A/Bryansk/IIV2971/2009	11/11/2009	2009.86	0.738	0.714
A/Changchun/01/2009	11/11/2009	2009.86	0.74	0.717
A/Madrid/INS223/2009	11/11/2009	2009.86	0.739	0.715
A/Mississippi/07/2009	11/11/2009	2009.86	0.741	0.717
A/Odense/INS143/2009	11/11/2009	2009.86	0.738	0.714
A/Scotland/Aberdeen_11/2009	11/11/2009	2009.86	0.733	0.71
A/Scotland/Aberdeen_3/2009	11/11/2009	2009.86	0.735	0.712
A/Scotland/Aberdeen_4/2009	11/11/2009	2009.86	0.739	0.715
A/Oklahoma/05/2009	11/12/2009	2009.87	0.739	0.715
A/Finland/721/2009(H1N1)	11/12/2009	2009.87	0.739	0.715
A/Finland/720/2009(H1N1)	11/12/2009	2009.87	0.739	0.715
A/Finland/719/2009(H1N1)	11/12/2009	2009.87	0.74	0.716
A/Blagovechensk/01/2009	11/12/2009	2009.87	0.737	0.713
A/District_of_Columbia/INS227/2009	11/12/2009	2009.87	0.738	0.714
A/Lisboa/89/2009	11/12/2009	2009.87	0.737	0.713
A/Russia/171/2009	11/12/2009	2009.87	0.738	0.714
A/San_Diego/INS217/2009	11/12/2009	2009.87	0.736	0.713
A/San_Diego/INS74/2009	11/12/2009	2009.87	0.741	0.717
A/San_Diego/INS75/2009	11/12/2009	2009.87	0.739	0.716
A/Scotland/Aberdeen_12/2009	11/12/2009	2009.87	0.738	0.715
A/Scotland/Aberdeen_16/2009	11/12/2009	2009.87	0.739	0.716
A/Singapore/DMS50/2009	11/12/2009	2009.87	0.742	0.718
A/Texas/JMS367/2009	11/12/2009	2009.87	0.741	0.717
A/Wisconsin/629-D00292/2009	11/12/2009	2009.87	0.735	0.712
A/Arkansas/09/2009	11/13/2009	2009.87	0.739	0.715
A/Bochum/INS249/2009	11/13/2009	2009.87	0.736	0.712
A/Boston/655/2009	11/13/2009	2009.87	0.74	0.717
A/England/94720002/2009	11/13/2009	2009.87	0.739	0.715
A/Jiangsu/2/2009	11/13/2009	2009.87	0.739	0.715
A/Texas/JMS369/2009	11/13/2009	2009.87	0.739	0.715
A/Viet_Nam/11032001/2009	11/13/2009	2009.87	0.739	0.715
A/Tver/IIV2969/2009	11/14/2009	2009.87	0.744	0.719
A/Viet_Nam/13032096/2009	11/14/2009	2009.87	0.739	0.716
A/Wisconsin/629-D01826/2009	11/14/2009	2009.87	0.741	0.716
A/Ayutthaya/568/2009	11/15/2009	2009.87	0.739	0.715
A/Finland/722/2009(H1N1)	11/15/2009	2009.87	0.74	0.717
A/New_York/6257/2009	11/15/2009	2009.87	0.743	0.719
A/Viet_Nam/13032100/2009	11/15/2009	2009.87	0.735	0.711
A/Wisconsin/629-D00128/2009	11/15/2009	2009.87	0.736	0.712
A/Wisconsin/629-D00295/2009	11/15/2009	2009.87	0.738	0.714
A/Utah/59/2009	11/16/2009	2009.88	0.741	0.717
A/Wisconsin/629-D01347/2009	11/16/2009	2009.88	0.737	0.713
A/Peru/8409/2009	11/17/2009	2009.88	0.739	0.715
A/Boston/681/2009	11/17/2009	2009.88	0.739	0.716
A/Indiana/19/2009	11/17/2009	2009.88	0.739	0.715
A/Madrid/INS295/2009	11/17/2009	2009.88	0.735	0.711
A/Madrid/INS296/2009	11/17/2009	2009.88	0.741	0.718
A/Ontario/328474/2009	11/17/2009	2009.88	0.739	0.715
A/Singapore/ON2313/2009	11/17/2009	2009.88	0.74	0.716
A/Wisconsin/629-D01582/2009	11/17/2009	2009.88	0.739	0.715
A/Mexico/476/2009	11/18/2009	2009.88	0.739	0.715
A/Boston/685/2009	11/18/2009	2009.88	0.739	0.716
A/Brussels/INS245/2009	11/18/2009	2009.88	0.742	0.717
A/Copenhagen/INS433/2009	11/18/2009	2009.88	0.735	0.711
A/England/869/2009	11/18/2009	2009.88	0.741	0.717
A/Gangwon/1805/2009	11/18/2009	2009.88	0.738	0.717
A/Netherlands/2223b/2009	11/18/2009	2009.88	0.741	0.717
A/Tomsk/05/2009	11/18/2009	2009.88	0.739	0.715
A/Utah/57/2009	11/18/2009	2009.88	0.739	0.715
A/Viet_Nam/15032003/2009	11/18/2009	2009.88	0.738	0.715
A/Sichuan-Jinniu/SWL446/2009	11/19/2009	2009.88	0.737	0.713
A/Aarhus/INS236/2009	11/19/2009	2009.88	0.738	0.715
A/Gunma/262/2009	11/19/2009	2009.88	0.739	0.716
A/Kenya/0071/2009	11/19/2009	2009.88	0.736	0.712
A/Netherlands/2229/2009	11/19/2009	2009.88	0.74	0.715
A/Oregon/37/2009	11/19/2009	2009.88	0.74	0.716
A/Vienna/INS291/2009	11/19/2009	2009.88	0.742	0.719
A/Wisconsin/629-D00859/2009	11/19/2009	2009.88	0.737	0.715
A/Guangdong-Xinxing/SWL1621/2009	11/20/2009	2009.89	0.739	0.716
A/Sichuan-Wuhou/SWL4391/2009	11/20/2009	2009.89	0.739	0.715
A/Guangdong/SWL32/2009	11/20/2009	2009.89	0.739	0.715
A/Aarhus/INS82/2009	11/20/2009	2009.89	0.74	0.715
A/Bishkek/WR0882N/2009	11/20/2009	2009.89	0.752	0.729
A/Bonn/INS128/2009	11/20/2009	2009.89	0.738	0.714
A/Bonn/INS279/2009	11/20/2009	2009.89	0.739	0.715
A/England/872/2009	11/20/2009	2009.89	0.739	0.715
A/Gdansk/036/2009	11/20/2009	2009.89	0.739	0.715
A/Gdansk/037/2009	11/20/2009	2009.89	0.743	0.72
A/Hvidovre/INS288/2009	11/20/2009	2009.89	0.737	0.714
A/Zhoushan/1/2009	11/20/2009	2009.89	0.738	0.714
A/Hong_Kong/34360/2009	11/21/2009	2009.89	0.739	0.715
A/Guangdong/SWL34/2009	11/21/2009	2009.89	0.739	0.715
A/Aarhus/INS252/2009	11/21/2009	2009.89	0.738	0.715
A/Boston/694/2009	11/21/2009	2009.89	0.74	0.716
A/Oman/SQUH-4/2009	11/21/2009	2009.89	0.739	0.715
A/Aarhus/INS253/2009	11/22/2009	2009.89	0.738	0.714
A/New_York/6418/2009	11/22/2009	2009.89	0.739	0.715
A/Oman/SQUH-10/2009	11/22/2009	2009.89	0.738	0.714
A/Tomsk/06/2009	11/22/2009	2009.89	0.739	0.715
A/Viet_Nam/15032004/2009	11/22/2009	2009.89	0.741	0.717
A/Finland/714/2009(H1N1)	11/23/2009	2009.9	0.738	0.714
A/Guangdong/SWL33/2009	11/23/2009	2009.9	0.739	0.715
A/Aarhus/INS237/2009	11/23/2009	2009.9	0.737	0.714
A/England/862/2009	11/23/2009	2009.9	0.739	0.715
A/New_York/6663/2009	11/23/2009	2009.9	0.735	0.711
A/Singapore/GP4419/2009	11/23/2009	2009.9	0.738	0.714
A/Wisconsin/629-D00134/2009	11/23/2009	2009.9	0.74	0.717
A/Wisconsin/629-D02448/2009	11/23/2009	2009.9	0.739	0.715
A/California/41/2009	11/24/2009	2009.9	0.737	0.713
A/Aarhus/INS238/2009	11/24/2009	2009.9	0.738	0.715
A/California/VRDL109/2009	11/24/2009	2009.9	0.738	0.715
A/California/VRDL110/2009	11/24/2009	2009.9	0.738	0.715
A/California/VRDL111/2009	11/24/2009	2009.9	0.739	0.716
A/California/VRDL113/2009	11/24/2009	2009.9	0.738	0.715
A/Colorado/15/2009	11/24/2009	2009.9	0.739	0.716
A/Madrid/INS281/2009	11/24/2009	2009.9	0.741	0.717
A/Madrid/INS298/2009	11/24/2009	2009.9	0.737	0.713
A/New_York/6537/2009	11/24/2009	2009.9	0.739	0.715
A/New_York/6607/2009	11/24/2009	2009.9	0.734	0.711
A/Vienna/INS293/2009	11/24/2009	2009.9	0.739	0.715
A/Wisconsin/629-D00968/2009	11/24/2009	2009.9	0.741	0.717
A/Aalborg/INS282/2009	11/25/2009	2009.9	0.74	0.715
A/Aarhus/INS239/2009	11/25/2009	2009.9	0.742	0.717
A/Gunma/287/2009	11/25/2009	2009.9	0.737	0.714
A/Mexico_City/INER15/2009	11/25/2009	2009.9	0.739	0.715
A/New_York/6846/2009	11/25/2009	2009.9	0.738	0.715
A/Oman/SQUH-5/2009	11/25/2009	2009.9	0.739	0.715
A/Perm/01/2009	11/25/2009	2009.9	0.738	0.714
A/Singapore/GP4539/2009	11/25/2009	2009.9	0.741	0.717
A/Tver/IIV-183/2009	11/25/2009	2009.9	0.738	0.714
A/Vienna/INS294/2009	11/25/2009	2009.9	0.738	0.715
A/Aarhus/INS240/2009	11/26/2009	2009.9	0.737	0.714
A/Copenhagen/INS434/2009	11/26/2009	2009.9	0.741	0.716
A/Lisboa/100/2009	11/26/2009	2009.9	0.739	0.715
A/Lisboa/162/2009	11/26/2009	2009.9	0.741	0.717
A/Madrid/INS131/2009	11/26/2009	2009.9	0.738	0.715
A/Sri_Lanka/24206/2009	11/26/2009	2009.9	0.738	0.715
A/Vienna/INS142/2009	11/26/2009	2009.9	0.74	0.715
A/Wisconsin/629-D00629/2009	11/26/2009	2009.9	0.74	0.716
A/Languedoc_Roussillon/1466/2009	11/27/2009	2009.91	0.755	0.731
A/Haute_Normandie/7208/2009	11/27/2009	2009.91	0.753	0.729
A/Hvidovre/INS290/2009	11/27/2009	2009.91	0.739	0.715
A/Sri_Lanka/2005/2009	11/27/2009	2009.91	0.736	0.712
A/Wisconsin/629-D00050/2009	11/27/2009	2009.91	0.742	0.718
A/Yamagata/674/2009	11/27/2009	2009.91	0.739	0.716
A/Aarhus/INS254/2009	11/28/2009	2009.91	0.742	0.718
A/Bishkek/03/2009	11/28/2009	2009.91	0.739	0.715
A/Texas/JMS381/2009	11/28/2009	2009.91	0.74	0.716
A/Texas/JMS382/2009	11/28/2009	2009.91	0.74	0.716
A/Guangdong/SWL36/2009	11/29/2009	2009.91	0.739	0.715
A/Wisconsin/629-D01528/2009	11/29/2009	2009.91	0.739	0.715
A/Wisconsin/629-D01667/2009	11/29/2009	2009.91	0.739	0.716
A/Belgorod/01/2009	11/30/2009	2009.91	0.739	0.715
A/Baleares/RR6121/2009	11/30/2009	2009.91	0.739	0.715
A/Beijing-Xicheng/SWL11649/2009	11/30/2009	2009.91	0.739	0.715
A/Lorraine/7214/2009	11/30/2009	2009.91	0.754	0.73
A/Cologne/INS136/2009	11/30/2009	2009.91	0.741	0.717
A/Lisboa/140/2009	11/30/2009	2009.91	0.74	0.716
A/Mexico_City/INER16/2009	11/30/2009	2009.91	0.741	0.718
A/New_York/6809/2009	11/30/2009	2009.91	0.741	0.718
A/Singapore/DMS55/2009	11/30/2009	2009.91	0.737	0.714
A/Sri_Lanka/2008/2009	11/30/2009	2009.91	0.74	0.716
A/Montana/22/2009	12/01/2009	2009.92	0.739	0.715
A/Addis_Ababa/WR2848T/2009	12/01/2009	2009.92	0.75	0.727
A/Frankfurt/INS304/2009	12/01/2009	2009.92	0.736	0.712
A/Hangzhou/1748/2009	12//2009	2009.92	0.741	0.717
A/Hangzhou/1756/2009	12//2009	2009.92	0.74	0.717
A/Sri_Lanka/2009/2009	12/01/2009	2009.92	0.737	0.714
A/Pakistan/154/2009	12/02/2009	2009.92	0.742	0.718
A/Aalborg/INS133/2009	12/02/2009	2009.92	0.74	0.717
A/Bochum/INS375/2009	12/02/2009	2009.92	0.74	0.716
A/Copenhagen/INS98/2009	12/02/2009	2009.92	0.736	0.712
A/Lisboa/171/2009	12/02/2009	2009.92	0.739	0.715
A/North_Dakota/16/2009	12/02/2009	2009.92	0.739	0.715
A/Viet_Nam/12032005/2009	12/02/2009	2009.92	0.745	0.721
A/Warsaw/INS311/2009	12/02/2009	2009.92	0.741	0.715
A/Nevada/20/2009	12/03/2009	2009.92	0.735	0.712
A/Singapore/DMS56/2009	12/03/2009	2009.92	0.743	0.719
A/Singapore/ON2383/2009	12/03/2009	2009.92	0.74	0.716
A/Warsaw/INS147/2009	12/03/2009	2009.92	0.737	0.712
A/Warsaw/INS312/2009	12/03/2009	2009.92	0.738	0.714
A/Warsaw/INS313/2009	12/03/2009	2009.92	0.737	0.712
A/Hebei-Yuhua/SWL1441/2009	12/04/2009	2009.93	0.739	0.715
A/Pennsylvania/31/2009	12/04/2009	2009.93	0.737	0.713
A/Alaska/47/2009	12/04/2009	2009.93	0.739	0.716
A/California/VRDL115/2009	12/04/2009	2009.93	0.737	0.713
A/California/VRDL116/2009	12/04/2009	2009.93	0.738	0.715
[truncated: 12,423 more rows]

## Sheet: NA-CAI
Strain Name	Collection Date1	Collection Date2	CAI-Human	CAI-Pig
[truncated: 17,602 more rows]

[truncated: 5 more sheets: NP-CAI, NS-CAI, PA-CAI, PB1-CAI, PB2-CAI]
