# Supplementary material for: Origin and Evolution of H1N1/pdm2009: A Codon Usage Perspective
Source: Front Microbiol. 2020 Jul 14;11:1615. doi: 10.3389/fmicb.2020.01615 (PMC7372903; doi:10.3389/fmicb.2020.01615)
Supplement: TABLE S3 — Strain information, and CAI values of H3N2 viruses collected from April 2009 to April 2019. [file Table_3.XLSX]

## Sheet: Accession Number
Striain Name	Subtype	Host	Flu Season	Collection Date	HA(Accession Number)	MP(Accession Number)	NA(Accession Number)	NP(Accession Number)	NS(Accession Number)	PA(Accession Number)	PB1(Accession Number)	PB2(Accession Number)
A/Perth/16/2009	H3N2	Human	FS2009	04/07/2009	GQ293081	KJ609209	GQ293082	KJ609207	KJ609210	KJ609205	KJ609204	KJ609203
A/Djibouti/N04765/2009	H3N2	Human	FS2009	05//2009	CY062329		KF626512
A/Djibouti/N04787/2009	H3N2	Human	FS2009	05//2009	CY062333
A/Egypt/N04877/2009	H3N2	Human	FS2009	05//2009	CY062334
A/Singapore/H2009.332C/2009	H3N2	Human	FS2009	05/01/2009	JX437828	JX437843	JX437858	JX437873		JX437903	JX437918
A/Singapore/S2009.332b/2009	H3N2	Human	FS2009	05/01/2009	KM069480	KM069603	KM069756	KM069900	KM070023	KM070145	KM070263
A/Singapore/H2009.334C/2009	H3N2	Human	FS2009	05/02/2009	JX437829	JX437844	JX437859		JX437889	JX437904	JX437919
A/Singapore/S2009.359/2009	H3N2	Human	FS2009	05/11/2009	KM069481	KM069604		KM069901		KM070146	KM070264	KM070382
A/Singapore/S2009.362b/2009	H3N2	Human	FS2009	05/12/2009	KM069482		KM069758	KM069902			KM070265	KM070383
A/Singapore/S2009.362c/2009	H3N2	Human	FS2009	05/12/2009	KM069483	KM069606	KM069759	KM069903		KM070148	KM070266	KM070384
A/Singapore/S2009.378a/2009	H3N2	Human	FS2009	05/18/2009	KM069486		KM069762	KM069906	KM070029	KM070151		KM070387
A/Singapore/H2009.389a/2009	H3N2	Human	FS2009	05/22/2009	KM069487					KM070152
A/Singapore/H2009.389b/2009	H3N2	Human	FS2009	05/22/2009	KF014153		KF014419	KF014552		KF014818	KF014951
A/Philippines/2191/2009	H3N2	Human	FS2009	05/26/2009	EPI_ISL_66606	EPI_ISL_66606	EPI_ISL_66606	EPI_ISL_66606	EPI_ISL_66606	EPI_ISL_66606	EPI_ISL_66606	EPI_ISL_66606
A/Singapore/S2009.436/2009	H3N2	Human	FS2009	06/08/2009	KM069488	KM069611	KM069764	KM069907	KM070031	KM070153	KM070270	KM070389
A/Singapore/GP586/2009	H3N2	Human	FS2009	06/10/2009	CY100083		CY100084
A/Singapore/C2009.458V/2009	H3N2	Human	FS2009	06/16/2009	JX437708		JX437738		JX437768			JX437813
A/Thailand/CU-H16/2009	H3N2	Human	FS2009	06/17/2009	GU271990	GU271993	GU271992	GU271991	GU271994	GU271989	GU271988	GU271987
A/Thailand/CU-B106/2009	H3N2	Human	FS2009	06/22/2009	GQ983548	GQ983551	GQ983550	GQ983549	GQ983552	GQ983547	GQ983546	GQ983545
A/Thailand/CU-B110/2009	H3N2	Human	FS2009	06/23/2009	GQ902809	GQ902812		GQ902810	GQ902813	GQ902808	GQ902807	GQ902806
A/Singapore/C2009.485a/2009	H3N2	Human	FS2009	06/26/2009	KF014127	KF014260		KF014526	KF014659	KF014792	KF014925	KF015058
A/Singapore/C2009.485b/2009	H3N2	Human	FS2009	06/26/2009	KF014128					KF014793		KF015059
A/Singapore/H2009.485/2009	H3N2	Human	FS2009	06/26/2009	KF014156		KF014422		KF014688	KF014821	KF014954
A/Dakar/WRAIR0011T/2009	H3N2	Human	FS2009	06/29/2009	CY069301		CY069303	CY069302		CY069300	CY069299
A/Singapore/C2009.496/2009	H3N2	Human	FS2009	06/30/2009	KF014126		KF014392	KF014525			KF014924	KF015057
A/Egypt/N08906/2009	H3N2	Human	FS2009	07//2009	CY062335
A/Egypt/N08920/2009	H3N2	Human	FS2009	07//2009	CY062336
A/Singapore/H2009.510/2009	H3N2	Human	FS2009	07/05/2009	KF014158		KF014424			KF014823	KF014956	KF015089
A/Singapore/C2009.515/2009	H3N2	Human	FS2009	07/07/2009	KF014129	KF014262	KF014395	KF014528		KF014794	KF014927	KF015060
A/Singapore/C2009.518V/2009	H3N2	Human	FS2009	07/08/2009	JX437709		JX437739				JX437799	JX437814
A/Singapore/H2009.518/2009	H3N2	Human	FS2009	07/08/2009	KF014159	KF014292						KF015163
A/Thailand/CU-B590/2009	H3N2	Human	FS2009	07/11/2009	GQ902817	GQ902820	GQ902819	GQ902818	GQ902821	GQ902816	GQ902815	GQ902814
A/Thailand/CU-B657/2009	H3N2	Human	FS2009	07/11/2009	GQ902825	GQ902828	GQ902827	GQ902826	GQ902829	GQ902824	GQ902823	GQ902822
A/Australia/2/2009	H3N2	Human	FS2009	07/16/2009	CY061890	CY061891	CY061892	CY061893		CY061895	CY061896	CY061897
A/Australia/18/2009	H3N2	Human	FS2009	07/21/2009	CY066511	CY066512	CY066513	CY066514	CY066515	CY066516	CY066517	CY066518
A/Australia/19/2009	H3N2	Human	FS2009	07/21/2009	CY061898	CY061899	CY061900	CY061901	CY061902	CY061903	CY061904	CY061905
A/Australia/22/2009	H3N2	Human	FS2009	07/21/2009	CY080539	CY080540	CY080541	CY080542	CY080543	CY080544	CY080545	CY080546
A/Australia/30/2009	H3N2	Human	FS2009	07/23/2009	CY080547	CY080548	CY080549	CY080550	CY080551	CY080552	CY080553	CY080554
A/Australia/34/2009	H3N2	Human	FS2009	07/24/2009	CY080555	CY080556	CY080557	CY080558		CY080560	CY080561	CY080562
A/Australia/46/2009	H3N2	Human	FS2009	07/27/2009	CY080531			CY080534	CY080535		CY080537	CY080538
A/Philippines/FLU_PHD_0142_CP2/2009	H3N2	Human	FS2009	07/27/2009	KT888616	KT888372	KT888659	KT888329	KT888889	KT888543	KT889173	KT889023
A/Singapore/GP2240/2009	H3N2	Human	FS2009	07/28/2009	CY100073
A/Dakar/WRAIR0013N/2009	H3N2	Human	FS2009	07/29/2009	CY093216	CY093219	CY093218			CY093215		CY093213
A/Australia/55/2009	H3N2	Human	FS2009	07/30/2009	CY080563	CY080564	CY080565	CY080566	CY080567	CY080568	CY080569	CY080570
A/Singapore/C2009.589/2009	H3N2	Human	FS2009	08/03/2009	KM069489	KM069612	KM069765	KM069908	KM070032	KM070154	KM070271	KM070390
A/Mumbai/261/2009	H3N2	Human	FS2009	08/09/2009	KM061031	KJ511822	KJ511838
A/Mumbai/2349/2009	H3N2	Human	FS2009	08/12/2009	KM061041	KJ511832	KJ511848
A/Mumbai/2516/2009	H3N2	Human	FS2009	08/13/2009	KM061039	KJ511830	KJ511846
A/Mumbai/2559/2009	H3N2	Human	FS2009	08/14/2009	KM061040	KJ511831	KJ511847
A/Singapore/GP3303/2009	H3N2	Human	FS2009	08/25/2009	CY100075		CY100076
A/Singapore/S2009.655/2009	H3N2	Human	FS2009	08/27/2009	KM069490	KM069613	KM069766	KM069909		KM070155	KM070272	KM070391
A/Singapore/GP3448/2009	H3N2	Human	FS2009	08/28/2009	CY100077
A/Egypt/N11008/2009	H3N2	Human	FS2009	09//2009	CY062337
A/Umea/4/2009/	H3N2	Human	FS2009	09/02/2009	EPI_ISL_149719	EPI_ISL_149719	EPI_ISL_149719	EPI_ISL_149719	EPI_ISL_149719	EPI_ISL_149719	EPI_ISL_149719	EPI_ISL_149719
A/Qingdao/1045/2009	H3N2	Human	FS2009	09/03/2009	CY050136		CY050137
A/Qingdao/1046/2009	H3N2	Human	FS2009	09/03/2009	CY050138		CY050139
A/Guangdong/1105/2009	H3N2	Human	FS2009	09/04/2009	CY091827		CY091828
A/Singapore/H2009.679/2009	H3N2	Human	FS2009	09/05/2009	KF014233
A/Qingdao/1115/2009	H3N2	Human	FS2009	09/06/2009	CY050102		CY050103
A/Qingdao/1116/2009	H3N2	Human	FS2009	09/06/2009	CY050104		CY050105
A/Qingdao/1118/2009	H3N2	Human	FS2009	09/06/2009	CY050106		CY050107
A/Mumbai/3067/2009	H3N2	Human	FS2009	09/07/2009	KM061036	KJ511827	KJ511843
A/Mumbai/3103/2009	H3N2	Human	FS2009	09/09/2009	KM061035	KJ511826	KJ511842
A/Qingdao/1157/2009	H3N2	Human	FS2009	09/09/2009	CY050108		CY050109
A/Qingdao/1158/2009	H3N2	Human	FS2009	09/09/2009	CY050110
A/Qingdao/1167/2009	H3N2	Human	FS2009	09/09/2009	CY050111
A/Mumbai/3196/2009	H3N2	Human	FS2009	09/13/2009	KM061033	KJ511824	KJ511840
A/Qingdao/1231/2009	H3N2	Human	FS2009	09/14/2009	CY050115		CY050116
A/Qingdao/1295/2009	H3N2	Human	FS2009	09/16/2009	CY050123		CY050124
A/Qingdao/1329/2009	H3N2	Human	FS2009	09/17/2009	CY050125		CY050126
A/Qingdao/1341/2009	H3N2	Human	FS2009	09/17/2009	CY050127
A/Qingdao/1346/2009	H3N2	Human	FS2009	09/17/2009	CY050128		CY050129
A/Qingdao/2144/2009	H3N2	Human	FS2009	09/17/2009	CY050089
A/Hong_Kong/26560/2009	H3N2	Human	FS2009	09/18/2009	EPI_ISL_66590	EPI_ISL_66590	EPI_ISL_66590	EPI_ISL_66590		EPI_ISL_66590	EPI_ISL_66590
A/Qingdao/2157/2009	H3N2	Human	FS2009	09/18/2009	CY050090
A/Qingdao/2162/2009	H3N2	Human	FS2009	09/18/2009	CY050091
A/India/2710/2009	H3N2	Human	FS2009	09/19/2009	EPI_ISL_76686	EPI_ISL_76686	EPI_ISL_76686	EPI_ISL_76686	EPI_ISL_76686	EPI_ISL_76686	EPI_ISL_76686	EPI_ISL_76686
A/Kentucky/21/2009	H3N2	Human	FS2009	09/22/2009	KC535378	KC535376	KC535377
A/Qingdao/2181/2009	H3N2	Human	FS2009	09/22/2009	CY050093
A/Qingdao/2199/2009	H3N2	Human	FS2009	09/22/2009	CY050095		CY050096
A/Qingdao/2200/2009	H3N2	Human	FS2009	09/22/2009	CY050097
A/Singapore/GP3866/2009	H3N2	Human	FS2009	09/24/2009	CY100081
A/Nebraska/21/2009	H3N2	Human	FS2009	09/25/2009	KC535369	KC535367	KC535380
A/Hawaii/31/2009	H3N2	Human	FS2009	09/28/2009	KC535402	KC535400	KC535401
A/Singapore/GP3861/2009	H3N2	Human	FS2009	09/28/2009	CY100079
A/Tennessee/15/2009	H3N2	Human	FS2009	09/28/2009	KC535352	KC535354	KC535353
A/Tennessee/16/2009	H3N2	Human	FS2009	09/28/2009	KC535355	KC535357	KC535356
A/Vermont/22/2009	H3N2	Human	FS2009	09/30/2009	KC535387	KC535385	KC535386
A/Egypt/N11352/2009	H3N2	Human	FS2009	10//2009	CY062338
A/Egypt/N11354/2009	H3N2	Human	FS2009	10//2009	CY062339
A/Egypt/N11360/2009	H3N2	Human	FS2009	10//2009	CY062340
A/Egypt/N11362/2009	H3N2	Human	FS2009	10//2009	CY062341
A/Egypt/N11368/2009	H3N2	Human	FS2009	10//2009	CY062342
A/Egypt/N11380/2009	H3N2	Human	FS2009	10//2009	CY062343
A/Egypt/N11396/2009	H3N2	Human	FS2009	10//2009	CY062344
A/Thailand/PY08064/2009	H3N2	Human	FS2009	10/12/2009	KP638062	KP638065	KP638064	KP638063		KP638061	KP638060	KP638059
A/Singapore/C2009.784/2009	H3N2	Human	FS2009	10/13/2009	KM069495	KM069618	KM069771	KM069914	KM070038	KM070160	KM070277	KM070396
A/Cambodia/NHRCC00002/2009	H3N2	Human	FS2009	10/14/2009	CY081470	CY081471			CY081474	CY081475
A/Cambodia/NHRCC00003/2009	H3N2	Human	FS2009	10/14/2009	CY081430		CY081432		CY081434			CY081437
A/Cambodia/NHRCC00007/2009	H3N2	Human	FS2009	10/14/2009	CY081438
A/Cambodia/NHRCC00008/2009	H3N2	Human	FS2009	10/14/2009	CY081446
A/Cambodia/NHRCC00009/2009	H3N2	Human	FS2009	10/15/2009	CY082976
A/Oregon/36/2009	H3N2	Human	FS2009	10/19/2009	KC535405	KC535403	KC535404
A/Singapore/C2009.803a/2009	H3N2	Human	FS2009	10/20/2009	KM069496
A/Singapore/C2009.803bV/2009	H3N2	Human	FS2009	10/20/2009	JX437711		JX437741	JX437756		JX437786	JX437801	JX437816
A/Thailand/KS08309/2009	H3N2	Human	FS2009	10/29/2009	KP637974	KP637977	KP637976	KP637975	KP637978	KP637973	KP637972	KP637971
A/Thailand/CU-B1672/2009	H3N2	Human	FS2009	10/30/2009	GU271974	GU271977	GU271976	GU271975	GU271978	GU271973	GU271972	GU271971
A/Egypt/N11830/2009	H3N2	Human	FS2009	11//2009	CY062345
A/Florida/26/2009	H3N2	Human	FS2009	11/01/2009	KC535396	KC535394	KC535395
A/Bangkok/FLU_PMKA0055_CP2/2009	H3N2	Human	FS2009	11/09/2009	KT888617	KT888373	KT888660	KT888330	KT888890	KT888544	KT889174	KT889024
A/Thailand/CU-B1697/2009	H3N2	Human	FS2009	11/10/2009	GU271982	GU271985		GU271983	GU271986	GU271981	GU271980	GU271979
A/Singapore/C2009.863/2009	H3N2	Human	FS2009	11/11/2009	KF014130	KF014263	KF014396	KF014529	KF014662	KF014795	KF014928	KF015061
A/New_York/6630/2009	H3N2	Human	FS2009	11/13/2009	CY084334	CY084335	CY084336	CY084337	CY084338	CY084339	CY084340	CY084341
A/Singapore/N1604/2009	H3N2	Human	FS2009	11/30/2009	CY100087		CY100088
A/Egypt/N12479/2009	H3N2	Human	FS2009	12//2009	CY062346
A/Egypt/N13417/2009	H3N2	Human	FS2009	12//2009	CY062349
A/Egypt/N13578/2009	H3N2	Human	FS2009	12//2009	CY062350
A/Egypt/N13654/2009	H3N2	Human	FS2009	12//2009	CY062351
A/Egypt/N13658/2009	H3N2	Human	FS2009	12//2009	CY062352
A/Singapore/C2009.934/2009	H3N2	Human	FS2009	12/07/2009	KM069497	KM069620	KM069773	KM069916	KM070040	KM070162	KM070279	KM070398
A/Singapore/N1607/2009	H3N2	Human	FS2009	12/09/2009	CY100089		CY100090
A/Thailand/CU-H1071/2009	H3N2	Human	FS2009	12/10/2009	CY074942	CY074945	CY074944	CY074943	CY074946	CY074941	CY074940	CY074939
A/Texas/24/2010	H3N2	Human	FS2010	12/31/2010	EPI_ISL_87885	EPI_ISL_87885	EPI_ISL_87885	KC882478	KC882472	KC882475	KC882473	KC882476
A/Massachusetts/06/2010	H3N2	Human	FS2010	12/31/2010	EPI_ISL_87906	EPI_ISL_87906	EPI_ISL_87906	KC883229	KC883230	KC883226	KC883227	KC883228
A/District_Of_Columbia/02/2010	H3N2	Human	FS2010	12/31/2010	KC882891	KC882890	KC882889
A/Georgia/24/2010	H3N2	Human	FS2010	12/31/2010	KC883302	KC883301	KC883303
A/Tianjin-Hexi/18/2010	H3N2	Human	FS2009	01/05/2010	EPI_ISL_83679	EPI_ISL_83679	EPI_ISL_83679	EPI_ISL_83679	EPI_ISL_83679	EPI_ISL_83679	EPI_ISL_83679	EPI_ISL_83679
A/Beijing-Zhaoyang/141/2010	H3N2	Human	FS2009	01/06/2010	EPI_ISL_83680	EPI_ISL_83680	EPI_ISL_83680	EPI_ISL_83680	EPI_ISL_83680	EPI_ISL_83680	EPI_ISL_83680	EPI_ISL_83680
A/Pennsylvania/02/2010	H3N2	Human	FS2009	01/07/2010	KC535475	KC535474	KC535476
A/Tennessee/F1026/2010	H3N2	Human	FS2009	01/07/2010	CY167275	CY167276	CY167277	CY167278		CY167279	CY167280	CY167281
A/Singapore/C2010.036V/2010	H3N2	Human	FS2009	01/13/2010	JX437712		JX437742	JX437757	JX437772	JX437787	JX437802	JX437817
A/Singapore/C2010.049/2010	H3N2	Human	FS2009	01/18/2010	KM069498		KM069774	KM069917	KM070041	KM070163	KM070280	KM070399
A/Thailand/CU-H1285/2010	H3N2	Human	FS2009	01/21/2010	CY074950	CY074953	CY074952	CY074951	CY074954	CY074949	CY074948	CY074947
A/Rhode_Island/01/2010	H3N2	Human	FS2009	01/26/2010	KC535478	KC535479	KC535477
A/Thailand/CU-H1443/2010	H3N2	Human	FS2009	02/04/2010	CY074958			CY074959	CY074962	CY074957	CY074956	CY074955
A/Tianjin-Nankai/1842/2010	H3N2	Human	FS2009	03/01/2010	EPI_ISL_83681	EPI_ISL_83681	EPI_ISL_83681	EPI_ISL_83681	EPI_ISL_83681	EPI_ISL_83681	EPI_ISL_83681	EPI_ISL_83681
A/Acre/15093/2010	H3N2	Human	FS2009	03/03/2010	HM628693
A/Qinghai/178/2010	H3N2	Human	FS2009	03/15/2010	KY049988	KY049991	KY049990	KY049989	KY049992	KY049987	KY049986	KY049985
A/Connecticut/04/2010	H3N2	Human	FS2009	03/17/2010	KC535413	KC535414	KC535412
A/Singapore/H2010.211/2010	H3N2	Human	FS2009	03/18/2010	KF014161	KF014294	KF014427	KF014560	KF014693	KF014826	KF014959	KF015092
A/Managua/305-10/2010	H3N2	Human	FS2009	03/19/2010	CY074931	CY074932	CY074933	CY074934	CY074935	CY074936	CY074937	CY074938
A/Tianjin-Nankai/1912/2010	H3N2	Human	FS2009	03/24/2010	EPI_ISL_83682	EPI_ISL_83682	EPI_ISL_83682	EPI_ISL_83682	EPI_ISL_83682	EPI_ISL_83682	EPI_ISL_83682	EPI_ISL_83682
A/New_York/05/2010	H3N2	Human	FS2009	03/25/2010	KC535419	KC535420	KC535418
A/Thailand/CU-H1817/2010	H3N2	Human	FS2009	03/25/2010	CY074966		CY074968	CY074967	CY074970	CY074965	CY074964
A/Singapore/C2010.241/2010	H3N2	Human	FS2009	03/29/2010	KM069499	KM069622	KM069775	KM069918	KM070042	KM070164	KM070281	KM070400
A/Virginia/03/2010	H3N2	Human	FS2009	04/02/2010	KC535433	KC535432	KC535431
A/Acre/26954/2010	H3N2	Human	FS2010	04/04/2010	HM628694
A/Heilongjiang-Longsha/160/2010	H3N2	Human	FS2009	04/09/2010	EPI_ISL_83683	EPI_ISL_83683	EPI_ISL_83683	EPI_ISL_83683	EPI_ISL_83683	EPI_ISL_83683	EPI_ISL_83683	EPI_ISL_83683
A/Pennsylvania/05/2010	H3N2	Human	FS2009	04/13/2010	KC535411	KC535410	KC535409
A/Singapore/H2010.301/2010	H3N2	Human	FS2009	04/20/2010	KF014162	KF014295	KF014428	KF014561	KF014694	KF014827	KF014960	KF015093
A/Netherlands/009/2010	H3N2	Human	FS2009	04/21/2010	CY114501	CY114502	CY114503	CY114504	CY114505	CY114506	CY114507	CY114508
A/Singapore/C2010.304V/2010	H3N2	Human	FS2009	04/21/2010	JX437713	JX437728	JX437743	JX437758	JX437773	JX437788		JX437818
A/Kenya/095/2010	H3N2	Human	FS2009	04/22/2010	JQ396184
A/Kenya/096/2010	H3N2	Human	FS2009	04/22/2010	JQ396185
A/Singapore/C2010.307/2010	H3N2	Human	FS2009	04/22/2010	KM069501		KM069777	KM069920		KM070166	KM070283	KM070402
A/Singapore/C2010.310/2010	H3N2	Human	FS2009	04/23/2010	KM069502	KM069625	KM069778	KM069921		KM070167	KM070284	KM070403
A/Singapore/H2010.310/2010	H3N2	Human	FS2009	04/23/2010	KM069503							KM070404
A/Singapore/S2010.345b/2010	H3N2	Human	FS2010	05/06/2010	KM069505						KM070288
A/California/10/2010	H3N2	Human	FS2009	05/07/2010	KC535428	KC535429	KC535430
A/Kansas/06/2010	H3N2	Human	FS2009	05/11/2010	KC535422	KC535423	KC535421
A/Singapore/S2010.359a/2010	H3N2	Human	FS2010	05/11/2010	KM069508	KM069633	KM069786				KM070291
A/Tianjin-Hexi/1266/2010	H3N2	Human	FS2009	05/12/2010	EPI_ISL_83684	EPI_ISL_83684	EPI_ISL_83684	EPI_ISL_83684	EPI_ISL_83684	EPI_ISL_83684	EPI_ISL_83684	EPI_ISL_83684
A/Singapore/C2010.362V/2010	H3N2	Human	FS2010	05/12/2010	JX437714	JX437729			JX437774	JX437789	JX437804
A/Singapore/S2010.364/2010	H3N2	Human	FS2010	05/13/2010	KM069510			KM069930
A/Singapore/H2010.370C/2010	H3N2	Human	FS2010	05/15/2010	JX437832		JX437862	JX437877			JX437922	JX437697
A/Managua/3345.02/2010	H3N2	Human	FS2009	05/17/2010	CY088843	CY088844	CY088845	CY088846	CY088847		CY088849	CY088850
A/Managua/2654.01/2010	H3N2	Human	FS2009	05/21/2010	CY088851						CY088857	CY088858
A/SRI_LANKA/7/2010	H3N2	Human	FS2010	05/25/2010	EPI_ISL_79464	EPI_ISL_79464	EPI_ISL_79464	EPI_ISL_79464	EPI_ISL_79464	EPI_ISL_79464	EPI_ISL_79464	EPI_ISL_79464
A/Brisbane/11/2010	H3N2	Human	FS2010	05/26/2010	EPI_ISL_79674	EPI_ISL_79674	EPI_ISL_79674			EPI_ISL_79674
A/Singapore/H2010.400/2010	H3N2	Human	FS2010	05/26/2010	KM069512						KM070295
A/Managua/3704.06/2010	H3N2	Human	FS2009	05/28/2010	CY088867			CY088870	CY088871	CY088872	CY088873	CY088874
A/Managua/5271.04/2010	H3N2	Human	FS2009	05/28/2010	CY088859			CY088862		CY088864	CY088865	CY088866
A/Managua/1155.01/2010	H3N2	Human	FS2009	06/01/2010	CY088899				CY088903		CY088905	CY088906
A/Singapore/S2010.416a/2010	H3N2	Human	FS2010	06/01/2010	KM069514	KM069639	KM069791	KM069934		KM070180
A/Managua/2145.01/2010	H3N2	Human	FS2009	06/02/2010	CY088915					CY088920
A/Managua/4747.04/2010	H3N2	Human	FS2009	06/02/2010	CY088931				CY088935	CY088936	CY088937	CY088938
A/Nicaragua/5907_02/2010	H3N2	Human	FS2009	06/02/2010	CY240435	CY240436		CY240438			CY240441
A/Nicaragua/5929_02/2010	H3N2	Human	FS2009	06/02/2010	CY240403	CY240404		CY240406	CY240407	CY240408	CY240409	CY240410
A/Managua/1784.03/2010	H3N2	Human	FS2009	06/03/2010	CY074795
A/Managua/3587.02/2010	H3N2	Human	FS2009	06/03/2010	CY098073	CY098074
A/Managua/5664.02/2010	H3N2	Human	FS2009	06/03/2010	CY088782		CY088784			CY088787	CY088788	CY088789
A/Singapore/H2010.422/2010	H3N2	Human	FS2010	06/03/2010	KM069516			KM069936		KM070182	KM070298
A/Managua/3433.02/2010	H3N2	Human	FS2009	06/04/2010	CY074827					CY074832	CY074833
A/Managua/4763.03/2010	H3N2	Human	FS2009	06/06/2010	CY074691				CY074695		CY074697	CY074698
A/Singapore/C2010.682V/2010	H3N2	Human	FS2010	06/06/2010	JX437716					JX437791		JX437821
A/Managua/1807.03/2010	H3N2	Human	FS2009	06/07/2010	CY070943					CY070948		CY070950
A/Managua/3209.01/2010	H3N2	Human	FS2009	06/07/2010	CY088971		CY088973	CY088974		CY088976	CY088977	CY088978
A/Managua/5744.03/2010	H3N2	Human	FS2009	06/07/2010	CY093117			CY093120
A/Managua/615.02/2010	H3N2	Human	FS2009	06/07/2010	CY103791			CY103794				CY103798
A/Managua/80.1/2010	H3N2	Human	FS2009	06/07/2010	CY074755
A/Nicaragua/5969_01/2010	H3N2	Human	FS2009	06/07/2010	CY188617		CY188619		CY188621
A/Panama/307149/2010	H3N2	Human	FS2009	06/08/2010	EPI_ISL_79320	EPI_ISL_79320	EPI_ISL_79320	EPI_ISL_79320	EPI_ISL_79320	EPI_ISL_79320	EPI_ISL_79320	EPI_ISL_79320
A/Managua/410.02/2010	H3N2	Human	FS2009	06/08/2010	CY074835						CY074841
A/Managua/5871.02/2010	H3N2	Human	FS2009	06/08/2010	CY074715	CY074716	CY074717		CY074719
A/Managua/2867.01/2010	H3N2	Human	FS2009	06/10/2010	CY070959		CY070961					CY070966
A/Singapore/C2010.441/2010	H3N2	Human	FS2010	06/10/2010	KM069517				KM070061	KM070183	KM070299
A/Hawaii/09/2010	H3N2	Human	FS2009	06/15/2010	KC535444		KC535443
A/New_York/20342/2010	H3N2	Human	FS2009	06/16/2010	CY070967	CY070968	CY070969	CY070970	CY070971	CY070972	CY070973	CY070974
A/New_York/20343/2010	H3N2	Human	FS2009	06/16/2010	CY072214	CY072215	CY072216	CY072217	CY072218	CY072219	CY072220	CY072221
A/CAMBODIA/1/2010	H3N2	Human	FS2010	06/21/2010	EPI_ISL_79466	EPI_ISL_79466	EPI_ISL_79466	EPI_ISL_79466	EPI_ISL_79466	EPI_ISL_79466	EPI_ISL_79466	EPI_ISL_79466
A/Singapore/TT383/2010	H3N2	Human	FS2010	06/22/2010	CY100125
A/Singapore/TT384/2010	H3N2	Human	FS2010	06/22/2010	CY100127
A/Singapore/GP3268/2010	H3N2	Human	FS2010	06/24/2010	CY100091		CY100092
A/Singapore/GP3269/2010	H3N2	Human	FS2010	06/24/2010	CY100093
A/Ho_Chi_Minh/518.6/2010	H3N2	Human	FS2010	06/27/2010	KJ955516	KJ955586	KJ955565
A/Pennsylvania/10/2010	H3N2	Human	FS2009	06/28/2010	KC535467	KC535466	KC535465
A/Santo_Domingo/WRAIR3514T/2010	H3N2	Human	FS2009	06/29/2010	CY093423	CY093426	CY093425	CY093424	CY093427	CY093422	CY093421	CY093420
A/Santo_Domingo/WRAIR3516N/2010	H3N2	Human	FS2009	06/29/2010	CY093431		CY093433			CY093430	CY093429	CY093428
A/Santo_Domingo/WRAIR3516T/2010	H3N2	Human	FS2009	06/29/2010	CY093439					CY093438	CY093437	CY093436
A/Managua/3424.01/2010	H3N2	Human	FS2009	06/30/2010	CY092313	CY092314	CY092315	CY092316	CY092317	CY092318	CY092319	CY092320
A/Sao_Paulo/16363/2010	H3N2	Human	FS2010	07//2010	HM628692
A/Singapore/GP3333/2010	H3N2	Human	FS2010	07/01/2010	CY100095		CY100096
A/Managua/2492.04/2010	H3N2	Human	FS2009	07/02/2010	CY092305	CY092306	CY092307	CY092308	CY092309	CY092310	CY092311	CY092312
A/Singapore/S2010.521a/2010	H3N2	Human	FS2010	07/09/2010	KM069519	KM069644
A/Iowa/07/2010	H3N2	Human	FS2009	07/12/2010	KC535366
A/Kenya/078/2010	H3N2	Human	FS2010	07/12/2010	JQ396181
A/Wisconsin/07/2010	H3N2	Human	FS2009	07/12/2010	KC535434	KC535435	KC535436
A/Alabama/05/2010	H3N2	Human	FS2009	07/13/2010	EPI_ISL_79335	EPI_ISL_79335	EPI_ISL_79335	EPI_ISL_79335	EPI_ISL_79335	EPI_ISL_79335	EPI_ISL_79335	EPI_ISL_79335
A/Distrito_Federal/59753/2010	H3N2	Human	FS2010	07/14/2010	JN872405
A/Distrito_Federal/59766/2010	H3N2	Human	FS2010	07/14/2010	JN872406
A/Distrito_Federal/59877/2010	H3N2	Human	FS2010	07/14/2010	JN872407
A/Ho_Chi_Minh/551.7/2010	H3N2	Human	FS2010	07/15/2010	KJ955517		KJ955566
A/Ho_Chi_Minh/552.7/2010	H3N2	Human	FS2010	07/15/2010	KJ955518		KJ955567
A/Kenya/80/2010	H3N2	Human	FS2010	07/16/2010	JQ396182
A/Michigan/04/2010	H3N2	Human	FS2009	07/16/2010	KC535493	KC535494	KC535492
A/Ho_Chi_Minh/567.7/2010	H3N2	Human	FS2010	07/17/2010	KJ955519		KJ955568
A/Texas/04/2010	H3N2	Human	FS2009	07/21/2010	KC535438	KC535437	KC535439
A/Alaska/02/2010	H3N2	Human	FS2009	07/22/2010	KC535500	KC535498	KC535499
A/California/16/2010	H3N2	Human	FS2009	07/23/2010	KC535295	KC535297	KC535296
A/Singapore/H2010.559C/2010	H3N2	Human	FS2010	07/23/2010	KF014168	JX437849	KF014434	KF014567	KF014700	JX437909	JX437924	JX437699
A/Ho_Chi_Minh/589.7/2010	H3N2	Human	FS2010	07/24/2010	KJ955520		KJ955569
A/Ohio/01/2010	H3N2	Human	FS2009	07/24/2010	KC535480	KC535481	KC535482
A/Ho_Chi_Minh/594.7/2010	H3N2	Human	FS2010	07/25/2010	KJ955521	KJ955591	KJ955570
A/Singapore/H2010.564C/2010	H3N2	Human	FS2010	07/25/2010	JX437835		JX437865	JX437880			JX437925	JX437700
A/Singapore/C2010.567/2010	H3N2	Human	FS2010	07/26/2010	KM069520	KM069646	KM069797	KM069939	KM070063	KM070186		KM070422
A/Kenya/6063/2010	H3N2	Human	FS2010	07/27/2010	EPI_ISL_84055	EPI_ISL_84055	EPI_ISL_84055	EPI_ISL_84055	EPI_ISL_84055	EPI_ISL_84054	EPI_ISL_84055	EPI_ISL_84055
A/Ho_Chi_Minh/607.7/2010	H3N2	Human	FS2010	07/27/2010	KJ955522	KJ955592	KJ955571
A/Nevada/03/2010	H3N2	Human	FS2009	07/27/2010	KC535447		KC535446
A/Pennsylvania/08/2010	H3N2	Human	FS2009	07/27/2010	KC535484	KC535485	KC535483
A/Singapore/S2010.570/2010	H3N2	Human	FS2010	07/27/2010	KM069522		KM069799	KM069941	KM070065	KM070188	KM070302	KM070424
A/Singapore/GP3680/2010	H3N2	Human	FS2010	07/28/2010	CY100097		CY100098
A/Ho_Chi_Minh/611.7/2010	H3N2	Human	FS2010	07/30/2010	KJ955523	KJ955593	KJ955572
A/Ho_Chi_Minh/612.7/2010	H3N2	Human	FS2010	07/31/2010	KJ955524		KJ955573
A/New_York/06/2010	H3N2	Human	FS2009	08/02/2010	KC882652	KC882654	KC882653
A/Singapore/H2010.586/2010	H3N2	Human	FS2010	08/02/2010	KM069523					KM070189	KM070303	KM070425
A/Texas/05/2010	H3N2	Human	FS2009	08/02/2010	KC535495	KC535496	KC535497
A/Hangzhou/641/2010	H3N2	Human	FS2009	08/03/2010	KM208505		KM208570
A/Kenya/091/2010	H3N2	Human	FS2010	08/03/2010	JQ396183
A/Niigata/1147/2010	H3N2	Human	FS2009	08/03/2010	HQ703350					HQ703385
A/Singapore/GP3727/2010	H3N2	Human	FS2010	08/03/2010	CY100099		CY100100
A/Wyoming/04/2010	H3N2	Human	FS2009	08/03/2010	KC535299		KC535300
A/Alaska/03/2010	H3N2	Human	FS2009	08/06/2010	KC535486	KC535487	KC535488
A/Ontario/U10611/2010	H3N2	Human	FS2009	08/09/2010	JQ658888		JQ658928
A/Hawaii/15/2010	H3N2	Human	FS2009	08/10/2010	KC882647	KC882646	KC882648
A/Ho_Chi_Minh/626.8/2010	H3N2	Human	FS2010	08/10/2010	KJ955525	KJ955595	KJ955574
A/Mumbai/5256/2010	H3N2	Human	FS2010	08/10/2010	KM061028	KJ511819	KJ511835
A/Mumbai/5257/2010	H3N2	Human	FS2010	08/10/2010	KM061027	KJ511818	KJ511834
A/Ontario/C432471/2010	H3N2	Human	FS2009	08/10/2010	JQ658889		JQ658929
A/San_Salvador/WRAIR3537T/2010	H3N2	Human	FS2009	08/11/2010	CY093447	CY093450	CY093449		CY093451	CY093446	CY093445	CY093444
A/Singapore/C2010.614/2010	H3N2	Human	FS2010	08/12/2010	KM069525		KM069803	KM069945	KM070068		KM070305
A/Singapore/S2010.614/2010	H3N2	Human	FS2010	08/12/2010	KM069526			KM069946	KM070069	KM070191		KM070429
A/Guangdong/322/2010	H3N2	Human	FS2009	08/13/2010	CY091837		CY091838
A/South_Dakota/01/2010	H3N2	Human	FS2009	08/13/2010	KC882796	KC882795	KC882794
A/Texas/06/2010	H3N2	Human	FS2009	08/13/2010	KC883265	KC883267	KC883266
A/Ho_Chi_Minh/632.8/2010	H3N2	Human	FS2010	08/14/2010	KJ955527		KJ955576
A/Ho_Chi_Minh/854.10/2010	H3N2	Human	FS2010	08/15/2010	KJ955535	KJ955605
A/Ho_Chi_Minh/631.8/2010	H3N2	Human	FS2010	08/16/2010	KJ955526		KJ955575
A/North_Carolina/13/2010	H3N2	Human	FS2009	08/16/2010	KC882431	KC882433	KC882432
A/Singapore/C2010.625/2010	H3N2	Human	FS2010	08/16/2010	KM069527			KM069947	KM070070	KM070192	KM070307
A/Anhui-Baohe/1456/2010	H3N2	Human	FS2009	08/17/2010	EPI_ISL_83688	EPI_ISL_83688	EPI_ISL_83688	EPI_ISL_83688	EPI_ISL_83688	EPI_ISL_83688	EPI_ISL_83688	EPI_ISL_83688
A/Delaware/04/2010	H3N2	Human	FS2009	08/17/2010	KC535491	KC535489	KC535490
A/Ho_Chi_Minh/638.8/2010	H3N2	Human	FS2010	08/17/2010	KJ955528	KJ955598	KJ955577
A/Ho_Chi_Minh/639.8/2010	H3N2	Human	FS2010	08/17/2010	KJ955529		KJ955578
A/Singapore/S2010.627b/2010	H3N2	Human	FS2010	08/17/2010	KM069529		KM069807	KM069949		KM070194	KM070309	KM070432
A/Thailand/KS08384/2010	H3N2	Human	FS2010	08/17/2010	KP637982	KP637985	KP637984	KP637983	KP637986	KP637981	KP637980	KP637979
A/Thailand/PY08156/2010	H3N2	Human	FS2010	08/17/2010	KP638070	KP638073	KP638072	KP638071	KP638074	KP638069	KP638068	KP638067
A/Ho_Chi_Minh/652.8/2010	H3N2	Human	FS2010	08/19/2010	KJ955530	KJ955600	KJ955579
A/Florida/17/2010	H3N2	Human	FS2009	08/20/2010	KC882657		KC882656
A/Michigan/05/2010	H3N2	Human	FS2009	08/20/2010	KC535462	KC535464	KC535463
A/Pennsylvania/09/2010	H3N2	Human	FS2009	08/20/2010	KC535461	KC535460	KC535459
A/Ho_Chi_Minh/660.8/2010	H3N2	Human	FS2010	08/22/2010	KJ955531	KJ955601
A/Singapore/GP3872/2010	H3N2	Human	FS2010	08/24/2010	CY100101		CY100102
A/Texas/16/2010	H3N2	Human	FS2009	08/24/2010	KC883273		KC883271
A/Hangzhou/716/2010	H3N2	Human	FS2009	08/27/2010	KM208506
A/Mumbai/5420/2010	H3N2	Human	FS2010	08/27/2010	KM061029	KJ511820	KJ511836
A/Singapore/S2010.655b/2010	H3N2	Human	FS2010	08/27/2010	KM069530		KM069809	KM069950	KM070073	KM070195	KM070310	KM070434
A/Ho_Chi_Minh/718.8/2010	H3N2	Human	FS2010	08/29/2010	KJ955532	KJ955602	KJ955581
A/Ho_Chi_Minh/721.8/2010	H3N2	Human	FS2010	08/29/2010	KJ955533	KJ955603	KJ955582
A/Ho_Chi_Minh/722.8/2010	H3N2	Human	FS2010	08/29/2010	KJ955534	KJ955604
A/California/17/2010	H3N2	Human	FS2009	08/30/2010	KC883270	KC883269	KC883268
A/Singapore/C2010.663/2010	H3N2	Human	FS2010	08/30/2010	KM069531			KM069951		KM070196	KM070311
A/Singapore/H2010.666C/2010	H3N2	Human	FS2010	08/31/2010	JX437836	JX437851	JX437866	JX437881		JX437911	JX437926	JX437701
A/Alaska/04/2010	H3N2	Human	FS2010	09/01/2010	KC882754		KC882755
A/Minnesota/10/2010	H3N2	Human	FS2010	09/01/2010	KC882826		KC882825
A/Pennsylvania/11/2010	H3N2	Human	FS2010	09/01/2010	KC882434		KC882436
A/Thailand/MR08398/2010	H3N2	Human	FS2010	09/01/2010	KP638174	KP638177	KP638176		KP638178	KP638173	KP638172	KP638171
A/Indiana/04/2010	H3N2	Human	FS2010	09/02/2010	KC882669		KC882668
A/Mumbai/5460/2010	H3N2	Human	FS2010	09/02/2010	KM061026	KJ511817	KJ511833
A/Mexico/4553/2010	H3N2	Human	FS2010	09/03/2010	EPI_ISL_84084	EPI_ISL_84084	EPI_ISL_84084	EPI_ISL_84084	EPI_ISL_84084	EPI_ISL_84084	EPI_ISL_84084	EPI_ISL_84084
A/California/18/2010	H3N2	Human	FS2010	09/03/2010	KC882651		KC882650
A/Singapore/GP3961/2010	H3N2	Human	FS2010	09/03/2010	CY100103		CY100104
A/Sydney/DD2-02/2010	H3N2	Human	FS2010	09/04/2010	CY090877	CY090878	CY090879	CY090880	CY090881	CY090882	CY090883	CY090884
A/Hubei-Qiaokou/1271/2010	H3N2	Human	FS2010	09/06/2010	EPI_ISL_83689	EPI_ISL_83689	EPI_ISL_83689	EPI_ISL_83689	EPI_ISL_83689	EPI_ISL_83689	EPI_ISL_83689	EPI_ISL_83689
A/Singapore/S2010.682/2010	H3N2	Human	FS2010	09/06/2010	KM069532		KM069811	KM069952	KM070075		KM070312	KM070436
A/Florida/20/2010	H3N2	Human	FS2010	09/07/2010	KC882583	KC882582	KC882581
A/Mississippi/05/2010	H3N2	Human	FS2010	09/07/2010	KC883189		KC883188
A/Pennsylvania/12/2010	H3N2	Human	FS2010	09/07/2010	KC883191	KC883190	KC883192
A/Hangzhou/752/2010	H3N2	Human	FS2010	09/08/2010	KM208507		KM208572
A/Nanjing/1654/2010	H3N2	Human	FS2010	09/10/2010	HQ664924	HQ664927	HQ664926	HQ664925	HQ664928	HQ664923	HQ664919	HQ664922
A/Nanjing/1655/2010	H3N2	Human	FS2010	09/10/2010	HQ664914	HQ664920	HQ664916	HQ664915	HQ664921	HQ664918	HQ664936	HQ664917
A/Nanjing/1663/2010	H3N2	Human	FS2010	09/10/2010	HQ664931	HQ664934	HQ664933	HQ664932	HQ664935	HQ664930	HQ664937	HQ664929
A/Peru/PER195/2010	H3N2	Human	FS2010	09/10/2010	CY161824	CY161825	CY161826	CY161827			CY161830	CY161831
A/District_of_Columbia/WRAIR1753P/2010	H3N2	Human	FS2010	09/11/2010	CY093383	CY093386	CY093385	CY093384	CY093387	CY093382	CY093381
A/Utah/04/2010	H3N2	Human	FS2010	09/12/2010	KC882659
A/Peru/PER210/2010	H3N2	Human	FS2010	09/13/2010	CY161944			CY161947	CY161948		CY161950	CY161951
A/Sydney/DD2-01/2010	H3N2	Human	FS2010	09/13/2010	CY090869	CY090870	CY090871	CY090872	CY090873	CY090874	CY090875	CY090876
A/Ontario/C1995/2010	H3N2	Human	FS2010	09/14/2010	JQ658890		JQ658930
A/Taiwan/851/2010	H3N2	Human	FS2010	09/15/2010	EPI_ISL_86080	EPI_ISL_86080	EPI_ISL_86080	EPI_ISL_86080	EPI_ISL_86080	EPI_ISL_86080	EPI_ISL_86080	EPI_ISL_86080
A/Florida/18/2010	H3N2	Human	FS2010	09/15/2010	KC883275	KC883276	KC883274
A/Ontario/C526567/2010	H3N2	Human	FS2010	09/15/2010	JQ658891		JQ658931
A/Peru/PER083/2010	H3N2	Human	FS2010	09/16/2010	CY160944	CY160945	CY160946				CY160950	CY160951
A/Hangzhou/779/2010	H3N2	Human	FS2010	09/17/2010	KM208509		KM208574
A/Ontario/C537546/2010	H3N2	Human	FS2010	09/17/2010	JQ658892
A/Peru/PER053/2010	H3N2	Human	FS2010	09/17/2010	CY160704	CY160705	CY160706	CY160707	CY160708	CY160709	CY160710	CY160711
A/Peru/PER308/2010	H3N2	Human	FS2010	09/17/2010	CY162688				CY162692	CY162693	CY162694	CY162695
A/Georgia/16/2010	H3N2	Human	FS2010	09/18/2010	KC882671		KC882670
A/Shanghai-Luwan/1568/2010	H3N2	Human	FS2010	09/19/2010	EPI_ISL_83690	EPI_ISL_83690	EPI_ISL_83690	EPI_ISL_83690	EPI_ISL_83690	EPI_ISL_83690	EPI_ISL_83690	EPI_ISL_83690
A/Guangdong/441/2010	H3N2	Human	FS2010	09/20/2010	CY091843		CY091844
A/Ontario/C543493/2010	H3N2	Human	FS2010	09/20/2010	JQ658901		JQ658941
A/Peru/PER279/2010	H3N2	Human	FS2010	09/20/2010	CY162472		CY162474	CY162475	CY162476	CY162477	CY162478	CY162479
A/Singapore/C2010.721/2010	H3N2	Human	FS2010	09/20/2010	KM069533	KM069661	KM069812	KM069953	KM070076	KM070198	KM070313	KM070437
A/Singapore/GP4111/2010	H3N2	Human	FS2010	09/20/2010	CY100105		CY100106
A/Hangzhou/790/2010	H3N2	Human	FS2010	09/21/2010	KM208510		KM208575
A/Florida/19/2010	H3N2	Human	FS2010	09/22/2010	KC883253	KC883255	KC883254
A/Ontario/N91737/2010	H3N2	Human	FS2010	09/22/2010	JQ658893		JQ658933
A/Arizona/11/2010	H3N2	Human	FS2010	09/24/2010	KC882759		KC882760
A/Peru/PER013/2010	H3N2	Human	FS2010	09/24/2010	CY160384		CY160386			CY160389
A/Hawaii/18/2010	H3N2	Human	FS2010	09/25/2010	KC882762	KC883453	KC882763
A/Peru/PER379/2010	H3N2	Human	FS2010	09/27/2010	CY163232	CY163233	CY163234	CY163235	CY163236	CY163237	CY163238	CY163239
A/Singapore/C2010.742/2010	H3N2	Human	FS2010	09/28/2010	KM069534		KM069813		KM070077	KM070199	KM070314	KM070438
A/Singapore/GP4180/2010	H3N2	Human	FS2010	09/28/2010	CY100107		CY100108
A/Ontario/C575478/2010	H3N2	Human	FS2010	09/29/2010	JQ658896
A/Peru/PER182/2010	H3N2	Human	FS2010	09/29/2010	CY161720	CY161721		CY161723				CY161727
A/Wisconsin/11/2010	H3N2	Human	FS2010	09/29/2010	KC883185	KC883186	KC883184
A/Ontario/C575591/2010	H3N2	Human	FS2010	09/30/2010	JQ658897		JQ658937
A/Peru/PER303/2010	H3N2	Human	FS2010	09/30/2010	CY162648	CY162649	CY162650	CY162651		CY162653	CY162654	CY162655
A/Peru/PER321/2010	H3N2	Human	FS2010	09/30/2010	CY162792		CY162794	CY162795		CY162797	CY162798
A/Distrito_Federal/86727/2010	H3N2	Human	FS2010	10/01/2010	JN872408
A/Riyadh/01/2010	H3N2	Human	FS2010	10/01/2010	KC709818		KC709819
A/South_Carolina/03/2010	H3N2	Human	FS2010	10/03/2010	KC883278	KC883277	KC883279
A/Ontario/C582093/2010	H3N2	Human	FS2010	10/04/2010	JQ658903		JQ658943
A/Peru/PER104/2010	H3N2	Human	FS2010	10/04/2010	CY161104		CY161106			CY161109	CY161110
A/California/19/2010	H3N2	Human	FS2010	10/05/2010	KC883292		KC883293
A/Louisiana/04/2010	H3N2	Human	FS2010	10/07/2010	KC883297	KC883296	KC883295
A/Ontario/C627683/2010	H3N2	Human	FS2010	10/08/2010	JQ658904		JQ658944
A/Distrito_Federal/93487/2010	H3N2	Human	FS2010	10/09/2010	JN872409
A/Ontario/P21546/2010	H3N2	Human	FS2010	10/09/2010	JQ658905
A/Hubei-Wuchang/1271/2010	H3N2	Human	FS2010	10/10/2010	EPI_ISL_83691	EPI_ISL_83691	EPI_ISL_83691	EPI_ISL_83691	EPI_ISL_83691	EPI_ISL_83691	EPI_ISL_83691	EPI_ISL_83691
A/Peru/PER038/2010	H3N2	Human	FS2010	10/11/2010	CY160584	CY160585	CY160586	CY160587	CY160588	CY160589	CY160590	CY160591
A/Peru/PER139/2010	H3N2	Human	FS2010	10/11/2010	CY161376	CY161377	CY161378	CY161379	CY161380	CY161381	CY161382	CY161383
A/Singapore/GP4278/2010	H3N2	Human	FS2010	10/12/2010	CY100109		CY100110
A/Ontario/C610464/2010	H3N2	Human	FS2010	10/13/2010	JQ658907		JQ658947
A/Peru/PER088/2010	H3N2	Human	FS2010	10/13/2010	CY160984	CY160985		CY160987		CY160989	CY160990	CY160991
A/Peru/PER188/2010	H3N2	Human	FS2010	10/13/2010	CY161768		CY161770	CY161771		CY161773	CY161774
A/Peru/PER233/2010	H3N2	Human	FS2010	10/13/2010	CY162128	CY162129	CY162130	CY162131			CY162134	CY162135
A/Peru/PER347/2010	H3N2	Human	FS2010	10/13/2010	CY163000	CY163001					CY163006	CY163007
A/Peru/PER380/2010	H3N2	Human	FS2010	10/13/2010	CY163240
A/Singapore/C2010.784a/2010	H3N2	Human	FS2010	10/13/2010	KM069535		KM069814	KM069955
A/Peru/PER090/2010	H3N2	Human	FS2010	10/14/2010	CY161000						CY161006
A/Texas/07/2010	H3N2	Human	FS2010	10/14/2010	KC882758
A/Thailand/KS08398/2010	H3N2	Human	FS2010	10/14/2010	KP637990		KP637992	KP637991	KP637994	KP637989	KP637988	KP637987
A/Guangdong/429/2010	H3N2	Human	FS2010	10/15/2010	CY091841		CY091842
A/Peru/PER094/2010	H3N2	Human	FS2010	10/15/2010	CY161024		CY161026	CY161027		CY161029	CY161030	CY161031
A/Peru/PER218/2010	H3N2	Human	FS2010	10/15/2010	CY162008
A/Peru/PER259/2010	H3N2	Human	FS2010	10/15/2010	CY162320					CY162325
A/Peru/PER071/2010	H3N2	Human	FS2010	10/16/2010	CY160848	CY160849				CY160853	CY160854	CY160855
A/Peru/PER101/2010	H3N2	Human	FS2010	10/16/2010	CY161080	CY161081	CY161082	CY161083	CY161084	CY161085	CY161086
A/Peru/PER272/2010	H3N2	Human	FS2010	10/16/2010	CY162416	CY162417		CY162419				CY162423
A/Sao_Paulo/11-21152/2010	H3N2	Human	FS2010	10/16/2010	JN872410
A/Singapore/H2010.797/2010	H3N2	Human	FS2010	10/18/2010	KF014172		KF014438	KF014571		KF014837	KF014970	KF015103
A/Peru/PER171/2010	H3N2	Human	FS2010	10/19/2010	CY161632	CY161633		CY161635		CY161637	CY161638
A/Peru/PER329/2010	H3N2	Human	FS2010	10/19/2010	CY162856			CY162859
A/Peru/PER035/2010	H3N2	Human	FS2010	10/20/2010	CY160560		CY160562	CY160563	CY160564	CY160565	CY160566	CY160567
A/Peru/PER257/2010	H3N2	Human	FS2010	10/20/2010	CY162304			CY162307		CY162309		CY162311
A/Kansas/09/2010	H3N2	Human	FS2010	10/21/2010	KC882829	KC882827	KC882828
A/Peru/PER075/2010	H3N2	Human	FS2010	10/21/2010	CY160880
A/Peru/PER143/2010	H3N2	Human	FS2010	10/21/2010	CY161408	CY161409	CY161410	CY161411	CY161412	CY161413	CY161414	CY161415
A/Peru/PER315/2010	H3N2	Human	FS2010	10/21/2010	CY162744	CY162745	CY162746	CY162747	CY162748	CY162749	CY162750	CY162751
A/Peru/PER360/2010	H3N2	Human	FS2010	10/21/2010	CY163096		CY163098			CY163101		CY163103
A/Georgia/17/2010	H3N2	Human	FS2010	10/22/2010	KC882681	KC882679
A/Guangdong/460/2010	H3N2	Human	FS2010	10/22/2010	CY091845		CY091846
A/Peru/PER008/2010	H3N2	Human	FS2010	10/22/2010	CY160344
A/Peru/PER024/2010	H3N2	Human	FS2010	10/22/2010	CY160472			CY160475		CY160477		CY160479
A/Peru/PER029/2010	H3N2	Human	FS2010	10/22/2010	CY160512
A/Peru/PER116/2010	H3N2	Human	FS2010	10/22/2010	CY161200
A/Peru/PER211/2010	H3N2	Human	FS2010	10/22/2010	CY161952	CY161953	CY161954	CY161955	CY161956	CY161957	CY161958	CY161959
A/Peru/PER291/2010	H3N2	Human	FS2010	10/22/2010	CY162568	CY162569		CY162571			CY162574	CY162575
A/Peru/PER312/2010	H3N2	Human	FS2010	10/22/2010	CY162720				CY162724		CY162726
A/Peru/PER059/2010	H3N2	Human	FS2010	10/23/2010	CY160752		CY160754	CY160755		CY160757	CY160758	CY160759
A/Peru/PER084/2010	H3N2	Human	FS2010	10/23/2010	CY160952					CY160957		CY160959
A/Wisconsin/13/2010	H3N2	Human	FS2010	10/23/2010	KC882799		KC882798
A/Montana/04/2010	H3N2	Human	FS2010	10/24/2010	KC882698	KC882697	KC882699
A/Belgrade/WRAIR2379N/2010	H3N2	Human	FS2010	10/25/2010	CY093391	CY093394	CY093393	CY093392	CY093395
A/Peru/PER001/2010	H3N2	Human	FS2010	10/25/2010	CY160288		CY160290	CY160291	CY160292	CY160293	CY160294	CY160295
A/Peru/PER160/2010	H3N2	Human	FS2010	10/25/2010	CY161544		CY161546			CY161549	CY161550	CY161551
A/Peru/PER317/2010	H3N2	Human	FS2010	10/25/2010	CY162760	CY162761	CY162762	CY162763	CY162764	CY162765	CY162766	CY162767
A/Bangkok/FLU_PMKA0967_CP3/2010	H3N2	Human	FS2010	10/26/2010	KT888618		KT888661	KT888331	KT888891	KT888545	KT889175	KT889025
A/Peru/PER064/2010	H3N2	Human	FS2010	10/26/2010	CY160792			CY160795				CY160799
A/Peru/PER261/2010	H3N2	Human	FS2010	10/26/2010	CY160281			CY160284	CY160285		CY160286	CY160287
A/Peru/PER344/2010	H3N2	Human	FS2010	10/26/2010	CY162976		CY162978	CY162979	CY162980	CY162981	CY162982	CY162983
A/Peru/PER148/2010	H3N2	Human	FS2010	10/27/2010	CY161448	CY161449			CY161452			CY161455
A/Peru/PER225/2010	H3N2	Human	FS2010	10/27/2010	CY162064			CY162067		CY162069	CY162070	CY162071
A/Singapore/H2010.822/2010	H3N2	Human	FS2010	10/27/2010	KF014173	KF014306	KF014439	KF014572	KF014705	KF014838	KF014971	KF015104
A/Alabama/07/2010	H3N2	Human	FS2010	10/28/2010	KC882678		KC882677
A/Pennsylvania/22/2010	H3N2	Human	FS2010	10/28/2010	KC883209
A/Peru/PER386/2010	H3N2	Human	FS2010	10/28/2010	CY163288			CY163291			CY163294	CY163295
A/Peru/PER393/2010	H3N2	Human	FS2010	10/28/2010	CY163344		CY163346	CY163347		CY163349	CY163350	CY163351
A/Peru/PER060/2010	H3N2	Human	FS2010	10/29/2010	CY160760		CY160762			CY160765
A/Singapore/GP4397/2010	H3N2	Human	FS2010	10/29/2010	CY100111		CY100112
A/Florida/21/2010	H3N2	Human	FS2010	11/01/2010	KC882690	KC882689	KC882688
A/Singapore/S2010.836/2010	H3N2	Human	FS2010	11/01/2010	KM069537	KM069666	KM069817	KM069958	KM070079	KM070201
A/Thailand/1552AN015808_CP2/2010	H3N2	Human	FS2010	11/01/2010	KT889260	KT888238	KT888859	KT888446	KT888993	KT888513	KT888162	KT888286
A/Peru/PER224/2010	H3N2	Human	FS2010	11/02/2010	CY162056		CY162058
A/Peru/PER242/2010	H3N2	Human	FS2010	11/02/2010	CY162192		CY162194	CY162195				CY162199
A/Peru/PER325/2010	H3N2	Human	FS2010	11/02/2010	CY162824						CY162830
A/Wisconsin/14/2010	H3N2	Human	FS2010	11/02/2010	KC883288	KC883286	KC883287
A/Oklahoma/02/2010	H3N2	Human	FS2010	11/03/2010	KC883249	KC883247	KC883248
A/Peru/PER046/2010	H3N2	Human	FS2010	11/03/2010	CY160648		CY160650	CY160651		CY160653	CY160654	CY160655
A/Peru/PER062/2010	H3N2	Human	FS2010	11/04/2010	CY160776							CY160783
A/Peru/PER065/2010	H3N2	Human	FS2010	11/04/2010	CY160800	CY160801	CY160802	CY160803	CY160804	CY160805	CY160806	CY160807
A/Peru/PER250/2010	H3N2	Human	FS2010	11/04/2010	CY162248							CY162255
A/Nevada/04/2010	H3N2	Human	FS2010	11/05/2010	KC882764		KC882765
A/Alabama/10/2010	H3N2	Human	FS2010	11/07/2010	KC882574	KC882572	KC882573
A/Peru/PER112/2010	H3N2	Human	FS2010	11/08/2010	CY161168	CY161169	CY161170	CY161171	CY161172	CY161173	CY161174	CY161175
A/Peru/PER127/2010	H3N2	Human	FS2010	11/08/2010	CY161280				CY161284	CY161285
A/Peru/PER202/2010	H3N2	Human	FS2010	11/08/2010	CY161880
A/Peru/PER254/2010	H3N2	Human	FS2010	11/08/2010	CY162280		CY162282
A/Arizona/12/2010	H3N2	Human	FS2010	11/09/2010	KC882781	KC882779	KC882780
A/Kentucky/12/2010	H3N2	Human	FS2010	11/09/2010	KC882695	KC882694	KC882696
A/Peru/PER320/2010	H3N2	Human	FS2010	11/09/2010	CY162784	CY162785	CY162786	CY162787			CY162790
A/Peru/PER174/2010	H3N2	Human	FS2010	11/10/2010	CY161656			CY161659	CY161660	CY161661	CY161662	CY161663
A/Ontario/C698767/2010	H3N2	Human	FS2010	11/11/2010	JQ658908		JQ658948
A/Ontario/C706264/2010	H3N2	Human	FS2010	11/11/2010	JQ658909
A/Peru/PER183/2010	H3N2	Human	FS2010	11/11/2010	CY161728		CY161730	CY161731		CY161733	CY161734
A/Peru/PER335/2010	H3N2	Human	FS2010	11/11/2010	CY162904	CY162905		CY162907			CY162910
A/Ontario/C706265/2010	H3N2	Human	FS2010	11/12/2010	JQ658910
A/Peru/PER164/2010	H3N2	Human	FS2010	11/12/2010	CY161576							CY161583
A/Singapore/GP4453/2010	H3N2	Human	FS2010	11/12/2010	CY100113		CY100114
A/Singapore/GP4459/2010	H3N2	Human	FS2010	11/12/2010	CY100115		CY100116
A/South_Carolina/04/2010	H3N2	Human	FS2010	11/12/2010	KC882662	KC882663	KC882661
A/Wisconsin/15/2010	H3N2	Human	FS2010	11/12/2010	KC882729	KC882731	KC882730
A/California/25/2010	H3N2	Human	FS2010	11/13/2010	KC882777		KC882778
A/Peru/PER011/2010	H3N2	Human	FS2010	11/13/2010	CY160368			CY160371
A/Peru/PER140/2010	H3N2	Human	FS2010	11/13/2010	CY161384		CY161386			CY161389	CY161390	CY161391
A/Peru/PER157/2010	H3N2	Human	FS2010	11/13/2010	CY161520							CY161527
A/New_York/07/2010	H3N2	Human	FS2010	11/14/2010	KC882606	KC882607	KC882605
A/Peru/PER054/2010	H3N2	Human	FS2010	11/15/2010	CY160712		CY160714			CY160717	CY160718	CY160719
A/Peru/PER191/2010	H3N2	Human	FS2010	11/15/2010	CY161792	CY161793	CY161794	CY161795	CY161796	CY161797	CY161798	CY161799
A/Peru/PER201/2010	H3N2	Human	FS2010	11/15/2010	CY161872		CY161874		CY161876	CY161877	CY161878	CY161879
A/Peru/PER373/2010	H3N2	Human	FS2010	11/15/2010	CY163184		CY163186	CY163187		CY163189	CY163190	CY163191
A/Maryland/07/2010	H3N2	Human	FS2010	11/16/2010	KC882545
A/Ohio/03/2010	H3N2	Human	FS2010	11/16/2010	KC882705	KC882704	KC882703
A/Peru/PER077/2010	H3N2	Human	FS2010	11/16/2010	CY160896		CY160898		CY160900	CY160901	CY160902	CY160903
A/Peru/PER253/2010	H3N2	Human	FS2010	11/16/2010	CY162272			CY162275		CY162277	CY162278
A/Sao_Paulo/161110/2010	H3N2	Human	FS2010	11/16/2010	JN872411
A/District_of_Columbia/WRAIR0300/2010	H3N2	Human	FS2010	11/17/2010	CY093224	CY093227	CY093226	CY093225	CY093228	CY093223	CY093222	CY093221
A/Ontario/C728447/2010	H3N2	Human	FS2010	11/17/2010	JQ658927		JQ658967
A/Peru/PER070/2010	H3N2	Human	FS2010	11/17/2010	CY160840				CY160844		CY160846
A/Peru/PER073/2010	H3N2	Human	FS2010	11/17/2010	CY160864		CY160866			CY160869		CY160871
A/Peru/PER146/2010	H3N2	Human	FS2010	11/17/2010	CY161432			CY161435		CY161437	CY161438
A/Ontario/C720525/2010	H3N2	Human	FS2010	11/18/2010	JQ658911		JQ658951
A/Ontario/C720531/2010	H3N2	Human	FS2010	11/18/2010	JQ658912
A/Peru/PER002/2010	H3N2	Human	FS2010	11/19/2010	CY160296		CY160298	CY160299	CY160300	CY160301	CY160302	CY160303
A/Ontario/C687408/2010	H3N2	Human	FS2010	11/20/2010	JQ658913		JQ658953
A/Peru/PER025/2010	H3N2	Human	FS2010	11/20/2010	CY160480			CY160483			CY160486
A/Peru/PER030/2010	H3N2	Human	FS2010	11/20/2010	CY160520	CY160521	CY160522
A/Peru/PER292/2010	H3N2	Human	FS2010	11/20/2010	CY162576	CY162577		CY162579
A/Peru/PER361/2010	H3N2	Human	FS2010	11/20/2010	CY163104		CY163106	CY163107	CY163108	CY163109	CY163110	CY163111
A/Peru/PER369/2010	H3N2	Human	FS2010	11/20/2010	CY163152						CY163158	CY163159
A/Arkansas/03/2010	H3N2	Human	FS2010	11/22/2010	KC883252		KC883251
A/Mexico_City/WRAIR3571N/2010	H3N2	Human	FS2010	11/22/2010	CY093503		CY093505	CY093504	CY093507	CY093502	CY093501
A/Colorado/05/2010	H3N2	Human	FS2010	11/23/2010	KC882601		KC882600
A/District_of_Columbia/WRAIR0301/2010	H3N2	Human	FS2010	11/23/2010	CY093232	CY093235	CY093234		CY093236		CY093230
A/Idaho/01/2010	H3N2	Human	FS2010	11/23/2010	KC882579	KC882578	KC882580
A/Minnesota/18/2010	H3N2	Human	FS2010	11/23/2010	KC882870	KC882868	KC882869
A/New_Hampshire/04/2010	H3N2	Human	FS2010	11/23/2010	KC882834	KC882832	KC882833
A/Oregon/03/2010	H3N2	Human	FS2010	11/23/2010	KC882772	KC882771	KC882770
A/Peru/PER052/2010	H3N2	Human	FS2010	11/23/2010	CY160696	CY160697
A/Peru/PER095/2010	H3N2	Human	FS2010	11/23/2010	CY161032		CY161034		CY161036
A/Peru/PER375/2010	H3N2	Human	FS2010	11/23/2010	CY163200		CY163202	CY163203		CY163205
A/Connecticut/05/2010	H3N2	Human	FS2010	11/24/2010	KC883315	KC883313	KC883314
A/Georgia/19/2010	H3N2	Human	FS2010	11/24/2010	KC882712	KC882713	KC882714
A/Minnesota/13/2010	H3N2	Human	FS2010	11/25/2010	KC882845	KC882844	KC882846
A/Peru/PER015/2010	H3N2	Human	FS2010	11/26/2010	CY160400		CY160402	CY160403		CY160405	CY160406	CY160407
A/Peru/PER178/2010	H3N2	Human	FS2010	11/27/2010	CY161688
A/New_Jersey/04/2010	H3N2	Human	FS2010	11/28/2010	KC882883	KC882885	KC882884
A/South_Carolina/06/2010	H3N2	Human	FS2010	11/28/2010	KC882665		KC882666
A/Peru/PER198/2010	H3N2	Human	FS2010	11/29/2010	CY161848		CY161850			CY161853	CY161854
A/Peru/PER304/2010	H3N2	Human	FS2010	11/29/2010	CY162656		CY162658		CY162660	CY162661	CY162662
A/Peru/PER336/2010	H3N2	Human	FS2010	11/29/2010	CY162912	CY162913	CY162914	CY162915		CY162917		CY162919
A/Delaware/06/2010	H3N2	Human	FS2010	11/30/2010	KC882830	KC883454	KC882831
A/New_Mexico/05/2010	H3N2	Human	FS2010	11/30/2010	KC882900	KC882899
A/Peru/PER285/2010	H3N2	Human	FS2010	11/30/2010	CY162520		CY162522			CY162525		CY162527
A/Bogota/WRAIR3457N/2010	H3N2	Human	FS2010	12/01/2010	CY093407	CY093410	CY093409		CY093411	CY093406	CY093405	CY093404
A/Hawaii/21/2010	H3N2	Human	FS2010	12/01/2010	KC882467		KC882468
A/New_York/13/2010	H3N2	Human	FS2010	12/01/2010	KC882836	KC882835	KC882837
A/Wisconsin/23/2010	H3N2	Human	FS2010	12/01/2010	KC883291	KC883289	KC883290
A/Ontario/K4022160/2010	H3N2	Human	FS2010	12/02/2010	JQ658915		JQ658955
A/Ontario/K4023106/2010	H3N2	Human	FS2010	12/02/2010	JQ658916
A/South_Carolina/11/2010	H3N2	Human	FS2010	12/02/2010	KC882702	KC882700	KC882701
A/Washington/04/2010	H3N2	Human	FS2010	12/02/2010	KC882775		KC882774
A/Peru/PER150/2010	H3N2	Human	FS2010	12/03/2010	CY161464		CY161466		CY161468	CY161469	CY161470	CY161471
A/Peru/PER177/2010	H3N2	Human	FS2010	12/03/2010	CY161680		CY161682	CY161683	CY161684	CY161685	CY161686	CY161687
A/Peru/PER234/2010	H3N2	Human	FS2010	12/03/2010	CY162136		CY162138	CY162139		CY162141	CY162142
A/Peru/PER310/2010	H3N2	Human	FS2010	12/03/2010	CY162704		CY162706	CY162707			CY162710	CY162711
A/Arizona/13/2010	H3N2	Human	FS2010	12/06/2010	KC882493		KC882494
A/Minnesota/17/2010	H3N2	Human	FS2010	12/06/2010	KC882851		KC882850
A/Peru/PER383/2010	H3N2	Human	FS2010	12/06/2010	CY163264					CY163269
A/Shantou/546/2010	H3N2	Human	FS2010	12/06/2010	JQ220541
A/Goias/18068/2010	H3N2	Human	FS2010	12/07/2010	JN872412
A/Louisiana/05/2010	H3N2	Human	FS2010	12/07/2010	KC882739	KC882740	KC882738
A/New_Jersey/03/2010	H3N2	Human	FS2010	12/07/2010	KC882888	KC882886	KC882887
A/Oklahoma/04/2010	H3N2	Human	FS2010	12/07/2010	KC882491		KC882490
A/Peru/PER190/2010	H3N2	Human	FS2010	12/07/2010	CY161784		CY161786	CY161787		CY161789	CY161790	CY161791
A/Texas/23/2010	H3N2	Human	FS2010	12/07/2010	KC882459		KC882458
A/Alaska/05/2010	H3N2	Human	FS2010	12/08/2010	KC882453	KC882451	KC882452
A/California/28/2010	H3N2	Human	FS2010	12/08/2010	KC882784	KC882782	KC882783
A/Mexico_City/WRAIR3578N/2010	H3N2	Human	FS2010	12/08/2010	CY093519	CY093522	CY093521		CY093523	CY093518	CY093517	CY093516
A/Peru/PER147/2010	H3N2	Human	FS2010	12/08/2010	CY161440		CY161442	CY161443		CY161445	CY161446	CY161447
A/Singapore/GP4555/2010	H3N2	Human	FS2010	12/08/2010	CY100117		CY100118
A/Tennessee/F2008c07/2010	H3N2	Human	FS2010	12/08/2010	CY167282	CY167283	CY167284	CY167285			CY167286	CY167287
A/Mexico_City/WRAIR3579T/2010	H3N2	Human	FS2010	12/09/2010	CY093543		CY093545	CY093544		CY093542	CY093541	CY093540
A/North_Carolina/17/2010	H3N2	Human	FS2010	12/09/2010	KC882577	KC882575	KC882576
A/Peru/PER223/2010	H3N2	Human	FS2010	12/09/2010	CY162048	CY162049	CY162050	CY162051	CY162052	CY162053	CY162054	CY162055
A/Florida/46/2010	H3N2	Human	FS2010	12/10/2010	KC882462		KC882461
A/Washington/02/2010	H3N2	Human	FS2010	12/10/2010	KC882736	KC882737
A/Ontario/001/2010	H3N2	Human	FS2010	12/11/2010	CY111004
A/Pennsylvania/41/2010	H3N2	Human	FS2010	12/12/2010	KC882512		KC882510
A/Indiana/07/2010	H3N2	Human	FS2010	12/13/2010	KC882709	KC882711	KC882710
A/North_Dakota/02/2010	H3N2	Human	FS2010	12/13/2010	KC882721	KC882722	KC882720
A/Peru/PER012/2010	H3N2	Human	FS2010	12/13/2010	CY160376			CY160379	CY160380	CY160381	CY160382	CY160383
A/Peru/PER068/2010	H3N2	Human	FS2010	12/13/2010	CY160824			CY160827		CY160829	CY160830
A/California/34/2010	H3N2	Human	FS2010	12/14/2010	KC882482		KC882481
A/Peru/PER110/2010	H3N2	Human	FS2010	12/14/2010	CY161152	CY161153	CY161154	CY161155	CY161156	CY161157	CY161158	CY161159
A/Kentucky/15/2010	H3N2	Human	FS2010	12/15/2010	KC882506		KC882505
A/Massachusetts/04/2010	H3N2	Human	FS2010	12/15/2010	KC882497	KC882495	KC882496
A/Peru/PER173/2010	H3N2	Human	FS2010	12/15/2010	CY161648					CY161653		CY161655
A/South_Dakota/02/2010	H3N2	Human	FS2010	12/15/2010	KC882716		KC883284
A/TOWNSVILLE/117/2010	H3N2	Human	FS2010	12/16/2010	EPI_ISL_94907	EPI_ISL_94907	EPI_ISL_94907	EPI_ISL_94907	EPI_ISL_94907	EPI_ISL_94907	EPI_ISL_94907	EPI_ISL_94907
A/Alabama/13/2010	H3N2	Human	FS2010	12/16/2010	KC882465		KC882464
A/Alabama/AF2692/2010	H3N2	Human	FS2010	12/16/2010	CY084299
A/Ontario/002/2010	H3N2	Human	FS2010	12/18/2010	CY111005
A/Peru/PER154/2010	H3N2	Human	FS2010	12/18/2010	CY161496	CY161497	CY161498	CY161499				CY161503
A/Indiana/08/2010	H3N2	Human	FS2010	12/19/2010	KC883234		KC883235
A/Minnesota/16/2010	H3N2	Human	FS2010	12/19/2010	KC882855		KC882853
A/Hangzhou/952/2010	H3N2	Human	FS2010	12/20/2010	KM208511		KM208576
A/Ontario/003/2010	H3N2	Human	FS2010	12/20/2010	CY111007
A/Ontario/004/2010	H3N2	Human	FS2010	12/20/2010	CY111006
A/Oregon/06/2010	H3N2	Human	FS2010	12/20/2010	KC882793		KC882792
A/Peru/PER204/2010	H3N2	Human	FS2010	12/20/2010	CY161896	CY161897	CY161898	CY161899	CY161900	CY161901	CY161902	CY161903
A/Peru/PER295/2010	H3N2	Human	FS2010	12/20/2010	CY162592	CY162593	CY162594				CY162598	CY162599
A/Texas/26/2010	H3N2	Human	FS2010	12/20/2010	KC882790		KC882789
A/Illinois/05/2010	H3N2	Human	FS2010	12/21/2010	KC882804	KC882803	KC882805
A/Wyoming/09/2010	H3N2	Human	FS2010	12/21/2010	KC882455	KC882454
A/Denmark/105/2010	H3N2	Human	FS2010	12/22/2010	HQ880599		HQ880601
A/Maryland/08/2010	H3N2	Human	FS2010	12/22/2010	KC883261		KC883260
A/Vermont/03/2010	H3N2	Human	FS2010	12/22/2010	KC882856		KC882857
A/Hangzhou/960/2010	H3N2	Human	FS2010	12/23/2010	KM208512		KM208577
A/Netherlands/034/2010	H3N2	Human	FS2010	12/23/2010	CY114509	CY114510	CY114511	CY114512	CY114513	CY114514	CY114515	CY114516
A/Oklahoma/03/2010	H3N2	Human	FS2010	12/23/2010	KC882471	KC882469	KC882470
A/Ontario/005/2010	H3N2	Human	FS2010	12/23/2010	CY111008
A/Illinois/01/2010	H3N2	Human	FS2010	12/24/2010	KC882727	KC882728	KC882726
A/Kansas/10/2010	H3N2	Human	FS2010	12/26/2010	KC882896	KC882895	KC882897
A/Montana/08/2010	H3N2	Human	FS2010	12/26/2010	KC882719
A/Virginia/05/2010	H3N2	Human	FS2010	12/27/2010	KC883327	KC883325	KC883326
A/Maine/02/2010	H3N2	Human	FS2010	12/28/2010	KC882541	KC882542	KC882540
A/Minnesota/19/2010	H3N2	Human	FS2010	12/28/2010	KC882873	KC882871	KC882872
A/New_Jersey/02/2010	H3N2	Human	FS2010	12/28/2010	KC882553	KC882554	KC882552
A/Ontario/006/2010	H3N2	Human	FS2010	12/28/2010	CY111011
A/Ontario/007/2010	H3N2	Human	FS2010	12/28/2010	CY111009
A/Ontario/008/2010	H3N2	Human	FS2010	12/28/2010	CY111010
A/Ontario/C835942/2010	H3N2	Human	FS2010	12/28/2010	JQ658920
A/Ontario/C835943/2010	H3N2	Human	FS2010	12/28/2010	JQ658918		JQ658958
A/Ontario/C835944/2010	H3N2	Human	FS2010	12/28/2010	JQ658919		JQ658959
A/Rochester/0021/2010	H3N2	Human	FS2010	12/28/2010	KR611823	KX254845	KX254866			KX351462	KX254870	KX254858
A/Texas/21/2010	H3N2	Human	FS2010	12/28/2010	KC882742		KC882743
A/Wisconsin/31/2010	H3N2	Human	FS2010	12/28/2010	KC882806	KC882808	KC882807
A/District_Of_Columbia/01/2010	H3N2	Human	FS2010	12/29/2010	KC882867		KC882866
A/Florida/43/2010	H3N2	Human	FS2010	12/29/2010	KC882724		KC882723
A/Louisiana/06/2010	H3N2	Human	FS2010	12/29/2010	KC883299	KC883298	KC883300
A/Mexico_City/1514A00904139N_CP2/2010	H3N2	Human	FS2010	12/29/2010	KT889236	KT888214	KT888835	KT888422	KT888969	KT888489	KT888138	KT888262
A/Mexico_City/WRAIR4139N/2010	H3N2	Human	FS2010	12/29/2010	CY093559	CY093562	CY093561	CY093560	CY093563	CY093558	CY093557
A/Singapore/GP4664/2010	H3N2	Human	FS2010	12/29/2010	CY100119		CY100120
A/Iowa/19/2010	H3N2	Human	FS2010	12/30/2010	EPI_ISL_93788	EPI_ISL_93788	EPI_ISL_93788	KC882443	KC882444	KC882438	KC882440	KC882441
A/Ontario/010/2010	H3N2	Human	FS2010	12/30/2010	CY111013
A/Ontario/RV0064/2011	H3N2	Human	FS2010	01/02/2011	EPI_ISL_87961	EPI_ISL_87961	EPI_ISL_87961	EPI_ISL_87961	EPI_ISL_87961	EPI_ISL_87961	EPI_ISL_87961	EPI_ISL_87961
A/Colorado/01/2011	H3N2	Human	FS2010	01/02/2011	KC883212	KC883213	KC883211
A/District_Of_Columbia/02/2011	H3N2	Human	FS2010	01/02/2011	KC883320	KC883319	KC883321
A/Idaho/01/2011	H3N2	Human	FS2010	01/02/2011	KC882584		KC882585
A/Ontario/C5828/2011	H3N2	Human	FS2010	01/02/2011	JQ658921		JQ658961
A/Vermont/05/2011	H3N2	Human	FS2010	01/02/2011	KC882876	KC882874	KC882875
A/West_Virginia/03/2011	H3N2	Human	FS2010	01/02/2011	KC882548	KC882546	KC882547
A/Boston/DOA01/2011	H3N2	Human	FS2010	01/03/2011	CY111126	CY111127	CY111128	CY111129	CY111130	CY111131	CY111132	CY111133
A/Boston/DOA03/2011	H3N2	Human	FS2010	01/03/2011	CY111142	CY111143	CY111144	CY111145	CY111146	CY111147	CY111148	CY111149
A/California/03/2011	H3N2	Human	FS2010	01/03/2011	KC882483	KC882484	KC882485
A/California/05/2011	H3N2	Human	FS2010	01/03/2011	KC883183	KC883181	KC883182
A/Maine/02/2011	H3N2	Human	FS2010	01/03/2011	KC882536		KC882535
A/Mississippi/01/2011	H3N2	Human	FS2010	01/03/2011	KC883216
A/Ontario/011/2011	H3N2	Human	FS2010	01/03/2011	CY110990
A/Singapore/KK7/2011	H3N2	Human	FS2010	01/03/2011	CY124375		CY124376
A/Boston/DOA02/2011	H3N2	Human	FS2010	01/04/2011	CY111134	CY111135	CY111136	CY111137	CY111138	CY111139	CY111140	CY111141
A/Illinois/01/2011	H3N2	Human	FS2010	01/04/2011	KC882820	KC882818	KC882819
A/Michigan/01/2011	H3N2	Human	FS2010	01/04/2011	KC883307		KC883308
A/Minnesota/07/2011	H3N2	Human	FS2010	01/04/2011	KC883120	KC883118	KC883119
A/Pennsylvania/03/2011	H3N2	Human	FS2010	01/04/2011	KC882514	KC882515	KC882513
A/Singapore/GP5/2011	H3N2	Human	FS2010	01/04/2011	CY124297		CY124298
A/Boston/DOA04/2011	H3N2	Human	FS2010	01/05/2011	CY111150	CY111151	CY111152	CY111153	CY111154	CY111155	CY111156	CY111157
A/Idaho/02/2011	H3N2	Human	FS2010	01/05/2011	KC883258	KC883256
A/Massachusetts/03/2011	H3N2	Human	FS2010	01/05/2011	KC883057	KC883056	KC883058
A/Missouri/02/2011	H3N2	Human	FS2010	01/05/2011	KC883419	KC883418	KC883417
A/Netherlands/063/2011	H3N2	Human	FS2010	01/05/2011	CY114421	CY114422	CY114423	CY114424	CY114425	CY114426	CY114427	CY114428
A/Ontario/013/2011	H3N2	Human	FS2010	01/05/2011	CY110992
A/Sao_Paulo/09-73/2011	H3N2	Human	FS2010	01/05/2011	JN872413
A/Vermont/06/2011	H3N2	Human	FS2010	01/05/2011	KC882879		KC882878
A/Arkansas/02/2011	H3N2	Human	FS2010	01/06/2011	KC882589	KC882588	KC882587
A/South_Dakota/02/2011	H3N2	Human	FS2010	01/06/2011	KC882822		KC882821
A/Wisconsin/01/2011	H3N2	Human	FS2010	01/06/2011	KC882811		KC882810
A/Connecticut/02/2011	H3N2	Human	FS2010	01/07/2011	KC883329	KC883328	KC883330
A/Goa/8773/2011	H3N2	Human	FS2010	01/07/2011	KF952358	KP412548
A/Kansas/01/2011	H3N2	Human	FS2010	01/07/2011	KC882930		KC882932
A/Maryland/01/2011	H3N2	Human	FS2010	01/07/2011	KC883203		KC883204
A/Nebraska/02/2011	H3N2	Human	FS2010	01/07/2011	KC883201	KC883199
A/Tennessee/F2011/2011	H3N2	Human	FS2010	01/07/2011	CY167484			CY167487	CY167488	CY167489	CY167490	CY167491
A/West_Virginia/04/2011	H3N2	Human	FS2010	01/08/2011	KC882551	KC882550	KC882549
A/Massachusetts/02/2011	H3N2	Human	FS2010	01/09/2011	KC882752		KC882751
A/Massachusetts/05/2011	H3N2	Human	FS2010	01/09/2011	KC882621		KC882620
A/Montana/02/2011	H3N2	Human	FS2010	01/10/2011	KC883353	KC883354	KC883352
A/Singapore/C2011.027V/2011	H3N2	Human	FS2010	01/10/2011	JX437719	JX437734	JX437749	JX437764		JX437794	JX437809	JX437824
A/Vermont/01/2011	H3N2	Human	FS2010	01/10/2011	KC883323	KC883324	KC883322
A/New_Jersey/01/2011	H3N2	Human	FS2010	01/11/2011	EPI_ISL_87943	EPI_ISL_87943	EPI_ISL_87943	KC882558	KC882559	KC882564	KC882560	KC882565
A/Denmark/22/2011	H3N2	Human	FS2010	01/11/2011	JF327386		JF327388
A/Goias/18078/2011	H3N2	Human	FS2010	01/11/2011	JN872414
A/New_Jersey/02/2011	H3N2	Human	FS2010	01/11/2011	KC882557		KC882556
A/Ontario/014/2011	H3N2	Human	FS2010	01/11/2011	CY110993
A/Virginia/03/2011	H3N2	Human	FS2010	01/11/2011	KC882950	KC882948	KC882949
A/Boston/DOA06/2011	H3N2	Human	FS2010	01/12/2011	CY111166	CY111167	CY111168	CY111169	CY111170	CY111171	CY111172	CY111173
A/Louisiana/01/2011	H3N2	Human	FS2010	01/12/2011	KC883333	KC883331	KC883332
A/Ontario/C37332/2011	H3N2	Human	FS2010	01/12/2011	JQ658925
A/Singapore/GP103/2011	H3N2	Human	FS2010	01/12/2011	CY124165		CY124166
A/Texas/03/2011	H3N2	Human	FS2010	01/12/2011	KC883390	KC883389	KC883388
A/Boston/DOA07/2011	H3N2	Human	FS2010	01/13/2011	CY111174	CY111175		CY111177			CY111180
A/Boston/DOA09/2011	H3N2	Human	FS2010	01/13/2011	CY111182	CY111183	CY111184	CY111185	CY111186	CY111187	CY111188	CY111189
A/Boston/DOA10/2011	H3N2	Human	FS2010	01/13/2011	CY111222		CY111224	CY111225	CY111226	CY111227	CY111228	CY111229
A/Boston/DOA11/2011	H3N2	Human	FS2010	01/13/2011	CY111230	CY111231	CY111232	CY111233	CY111234	CY111235	CY111236	CY111237
A/Jordan/C2102/2011	H3N2	Human	FS2010	01/13/2011	KU933855		KU933891
A/New_Hampshire/02/2011	H3N2	Human	FS2010	01/13/2011	KC882935		KC882934
A/Singapore/GP125/2011	H3N2	Human	FS2010	01/13/2011	CY124193		CY124194
A/California/NHRC0001/2011	H3N2	Human	FS2010	01/14/2011	CY091581		CY091583			CY091586	CY091587	CY091588
A/North_Dakota/02/2011	H3N2	Human	FS2010	01/14/2011	KC882813
A/VICTORIA/506/2011	H3N2	Human	FS2010	01/15/2011	EPI_ISL_94782	EPI_ISL_94782	EPI_ISL_94782	EPI_ISL_94782	EPI_ISL_94782	EPI_ISL_94782	EPI_ISL_94782	EPI_ISL_94782
A/Boston/DOA12/2011	H3N2	Human	FS2010	01/15/2011	CY111238		CY111240	CY111241		CY111243	CY111244	CY111245
A/California/13/2011	H3N2	Human	FS2010	01/15/2011	KC882902	KC882901	KC882903
A/Indiana/01/2011	H3N2	Human	FS2010	01/15/2011	KC882979	KC882978	KC882980
A/Ontario/015/2011	H3N2	Human	FS2010	01/15/2011	CY110994
A/California/16/2011	H3N2	Human	FS2010	01/16/2011	EPI_ISL_93774	EPI_ISL_93774	EPI_ISL_93774	KC882909	KC882907	KC882904	KC882905	KC882906
A/California/NHRC0002/2011	H3N2	Human	FS2010	01/16/2011	CY092281		CY092283	CY092284	CY092285		CY092287	CY092288
A/Denmark/21/2011	H3N2	Human	FS2010	01/17/2011	JF327387
A/Florida/07/2011	H3N2	Human	FS2010	01/17/2011	KC883350	KC883349	KC883351
A/New_Hampshire/01/2011	H3N2	Human	FS2010	01/17/2011	KC883342	KC883340	KC883341
A/Ohio/01/2011	H3N2	Human	FS2010	01/17/2011	KC882817		KC882816
A/Boston/DOA15/2011	H3N2	Human	FS2010	01/18/2011	CY111198	CY111199	CY111200	CY111201	CY111202	CY111203	CY111204	CY111205
A/Kentucky/02/2011	H3N2	Human	FS2010	01/18/2011	KC882630	KC882631	KC882629
A/New_Mexico/01/2011	H3N2	Human	FS2010	01/18/2011	KC882914		KC882913
A/Singapore/GP185/2011	H3N2	Human	FS2010	01/18/2011	CY124285		CY124286
A/Utah/01/2011	H3N2	Human	FS2010	01/18/2011	KC882744	KC882746
A/Boston/DOA13/2011	H3N2	Human	FS2010	01/19/2011	CY111214	CY111215	CY111216	CY111217	CY111218	CY111219	CY111220	CY111221
A/Boston/DOA16/2011	H3N2	Human	FS2010	01/19/2011	CY116699	CY116700	CY116701	CY116702	CY116703	CY116704	CY116705	CY116706
A/Illinois/NHRC0002/2011	H3N2	Human	FS2010	01/19/2011	CY091573	CY091574	CY091575	CY091576	CY091577	CY091578		CY091580
A/Minnesota/04/2011	H3N2	Human	FS2010	01/19/2011	KC882953		KC882952
A/Sao_Paulo/02-2344/2011	H3N2	Human	FS2010	01/19/2011	JN872415
A/Sao_Paulo/11-1800/2011	H3N2	Human	FS2010	01/19/2011	JN872416
A/South_Carolina/01/2011	H3N2	Human	FS2010	01/19/2011	KC883311	KC883310	KC883312
A/Nebraska/05/2011	H3N2	Human	FS2010	01/20/2011	KC882488		KC882486
A/Ontario/016/2011	H3N2	Human	FS2010	01/20/2011	CY110995
A/Rondonia/3410/2011	H3N2	Human	FS2010	01/20/2011	JN872417
A/NAURU/5/2011	H3N2	Human	FS2010	01/21/2011	EPI_ISL_95078	EPI_ISL_95078	EPI_ISL_95078	EPI_ISL_95078	EPI_ISL_95078	EPI_ISL_95078	EPI_ISL_95078	EPI_ISL_95078
A/Kansas/03/2011	H3N2	Human	FS2010	01/21/2011	KC883345	KC883343	KC883344
A/Minnesota/05/2011	H3N2	Human	FS2010	01/21/2011	KC882955	KC882954	KC882956
A/Ontario/017/2011	H3N2	Human	FS2010	01/21/2011	CY110996
A/Tennessee/F2018/2011	H3N2	Human	FS2010	01/21/2011	CY167500	CY167501				CY167505
A/Tennessee/F2019/2011	H3N2	Human	FS2010	01/21/2011	CY167516	CY167517	CY167518				CY167522	CY167523
A/Illinois/04/2011	H3N2	Human	FS2010	01/22/2011	EPI_ISL_90821	EPI_ISL_90821	EPI_ISL_90821	KC882990	KC882989	EPI_ISL_90821	KC882988	KC882987
A/Illinois/03/2011	H3N2	Human	FS2010	01/22/2011	EPI_ISL_89773	EPI_ISL_89773	EPI_ISL_89773	EPI_ISL_89773	KC883072	KC883065	KC883066	EPI_ISL_89773
A/Piaui/8448/2011	H3N2	Human	FS2010	01/22/2011	JN872418
A/Delaware/03/2011	H3N2	Human	FS2010	01/23/2011	KC882923		KC882922
A/Jordan/D3099/2011	H3N2	Human	FS2010	01/24/2011	KU933856		KU933892
A/New_Mexico/03/2011	H3N2	Human	FS2010	01/24/2011	KC883443	KC883442	KC883441
A/Ontario/C76206/2011	H3N2	Human	FS2010	01/24/2011	JQ658926
A/Boston/DOA18/2011	H3N2	Human	FS2010	01/25/2011	CY139586	CY139587	CY139588	CY139589	CY139590	CY139591		CY139594
A/Delaware/01/2011	H3N2	Human	FS2010	01/25/2011	KC882924		KC882925
A/Delaware/02/2011	H3N2	Human	FS2010	01/25/2011	KC882929		KC882928
A/Mato_Grosso/11689/2011	H3N2	Human	FS2010	01/25/2011	JN872420
A/Ontario/R3296/2011	H3N2	Human	FS2010	01/25/2011	JQ658924		JQ658964
A/Rhode_Island/03/2011	H3N2	Human	FS2010	01/25/2011	KC882591		KC882592
A/Sao_Paulo/4184/2011	H3N2	Human	FS2010	01/25/2011	JN872419
A/Texas/NHRC0001/2011	H3N2	Human	FS2010	01/25/2011	CY091557			CY091560	CY091561	CY091562	CY091563	CY091564
A/North_Carolina/05/2011	H3N2	Human	FS2010	01/27/2011	EPI_ISL_90848	EPI_ISL_90848	EPI_ISL_90848	KC883238	EPI_ISL_90848	EPI_ISL_90848	KC883237	KC883242
A/Boston/DOA29/2011	H3N2	Human	FS2010	01/27/2011	CY134481		CY134483	CY134484	CY134485			CY134488
A/Jordan/B1129/2011	H3N2	Human	FS2010	01/27/2011	KU933857		KU933893
A/Nebraska/08/2011	H3N2	Human	FS2010	01/27/2011	KC882624	KC882623	KC882625
A/Nevada/04/2011	H3N2	Human	FS2010	01/27/2011	KC883336	KC883334	KC883335
A/Vermont/03/2011	H3N2	Human	FS2010	01/27/2011	KC882918		KC882919
A/Boston/DOA20/2011	H3N2	Human	FS2010	01/28/2011	CY111246	CY111247		CY111249	CY111250		CY111252	CY111253
A/California/NHRC0003/2011	H3N2	Human	FS2010	01/28/2011	CY092265		CY092267	CY092268		CY092270	CY092271	CY092272
A/California/NHRC0004/2011	H3N2	Human	FS2010	01/28/2011	CY092273		CY092275		CY092277		CY092279	CY092280
A/Managua/38-11/2011	H3N2	Human	FS2010	01/28/2011	CY092289		CY092291				CY092295
A/Ontario/018/2011	H3N2	Human	FS2010	01/28/2011	CY110997
A/Piaui/14211/2011	H3N2	Human	FS2010	01/28/2011	JN872421
A/Rochester/F153/2011	H3N2	Human	FS2010	01/28/2011	KR869978
A/Singapore/GP380/2011	H3N2	Human	FS2010	01/28/2011	CY124293		CY124294
A/South_Carolina/NHRC0001/2011	H3N2	Human	FS2010	01/28/2011	CY091565	CY091566	CY091567	CY091568		CY091570	CY091571	CY091572
A/Tennessee/F2021/2011	H3N2	Human	FS2010	01/28/2011	CY167532		CY167534	CY167535		CY167537	CY167538
A/Ontario/019/2011	H3N2	Human	FS2010	01/29/2011	CY110998
A/New_Hampshire/05/2011	H3N2	Human	FS2010	01/31/2011	KC882941		KC882940
A/New_York/05/2011	H3N2	Human	FS2010	01/31/2011	KC883129	KC883127	KC883128
A/Rhode_Island/04/2011	H3N2	Human	FS2010	01/31/2011	KC882628
A/Boston/DOA24/2011	H3N2	Human	FS2010	02/01/2011	CY116707	CY116708	CY116709	CY116710	CY116711	CY116712	CY116713	CY116714
A/California/18/2011	H3N2	Human	FS2010	02/01/2011	KC883338		KC883339
A/Kansas/04/2011	H3N2	Human	FS2010	02/01/2011	KC882971	KC882969	KC882970
A/New_Hampshire/04/2011	H3N2	Human	FS2010	02/01/2011	KC882938
A/North_Carolina/01/2011	H3N2	Human	FS2010	02/01/2011	KC882595	KC882593	KC882594
A/Ontario/020/2011	H3N2	Human	FS2010	02/01/2011	CY110999
A/Ontario/021/2011	H3N2	Human	FS2010	02/02/2011	CY111000
A/Singapore/GP429/2011	H3N2	Human	FS2010	02/02/2011	CY124295		CY124296
A/Singapore/S2011.090/2011	H3N2	Human	FS2010	02/02/2011	KM069539	KM069668	KM069818	KM069960	KM070080	KM070202	KM070317	KM070441
A/Virginia/05/2011	H3N2	Human	FS2010	02/02/2011	KC883114	KC883113	KC883112
A/Washington/06/2011	H3N2	Human	FS2010	02/02/2011	KC883394		KC883396
A/Florida/10/2011	H3N2	Human	FS2010	02/03/2011	KC883000	KC883001	KC883002
A/Maine/05/2011	H3N2	Human	FS2010	02/03/2011	KC882526		KC882525
A/New_Jersey/04/2011	H3N2	Human	FS2010	02/03/2011	KC882521	KC882519	KC882520
A/Alaska/10/2011	H3N2	Human	FS2010	02/04/2011	KC883393	KC883391	KC883392
A/Thailand/MR10462/2011	H3N2	Human	FS2010	02/04/2011	KP638182	KP638185	KP638184	KP638183		KP638181	KP638180	KP638179
A/Texas/06/2011	H3N2	Human	FS2010	02/05/2011	EPI_ISL_89825	EPI_ISL_89825	EPI_ISL_89825	KC882638	EPI_ISL_89825	KC882642	KC882637	KC882641
A/Colorado/03/2011	H3N2	Human	FS2010	02/06/2011	KC883264		KC883262
A/Connecticut/03/2011	H3N2	Human	FS2010	02/06/2011	KC882958		KC882959
A/Boston/DOA32/2011	H3N2	Human	FS2010	02/07/2011	CY111270		CY111272	CY111273	CY111274	CY111275	CY111276	CY111277
A/Delhi/8865/2011	H3N2	Human	FS2010	02/07/2011	KF952357	KP412547
A/Maryland/09/2011	H3N2	Human	FS2010	02/07/2011	KC882523	KC882522	KC882524
A/Massachusetts/07/2011	H3N2	Human	FS2010	02/07/2011	KC882518
A/Moscow/1514A00504307T_CP2/2011	H3N2	Human	FS2010	02/07/2011	KT889230	KT888208	KT888829	KT888416	KT888963	KT888483	KT888132	KT888256
A/Moscow/WRAIR4307N/2011	H3N2	Human	FS2010	02/07/2011	CY093567	CY093570	CY093569	CY093568		CY093566
A/Ontario/022/2011	H3N2	Human	FS2010	02/07/2011	CY111001
A/Tennessee/F2031A/2011	H3N2	Human	FS2010	02/07/2011	CY167564	CY167565		CY167567	CY167568	CY167569	CY167570	CY167571
A/Tennessee/F2034/2011	H3N2	Human	FS2010	02/07/2011	CY167572	CY167573	CY167574	CY167575	CY167576	CY167577	CY167578	CY167579
A/Vermont/08/2011	H3N2	Human	FS2010	02/07/2011	KC882946		KC882947
A/Beijing-Xicheng/1293/2011	H3N2	Human	FS2010	02/08/2011	EPI_ISL_94554	EPI_ISL_94554	EPI_ISL_94554	EPI_ISL_94554	EPI_ISL_94554	EPI_ISL_94554	EPI_ISL_94554	EPI_ISL_94554
A/Boston/DOA33/2011	H3N2	Human	FS2010	02/08/2011	CY111546	CY111547	CY111548		CY111550		CY111552	CY111553
A/Delaware/05/2011	H3N2	Human	FS2010	02/08/2011	KC883348		KC883347
A/Idaho/03/2011	H3N2	Human	FS2010	02/08/2011	KC882644		KC882645
A/North_Dakota/04/2011	H3N2	Human	FS2010	02/08/2011	KC883359		KC883358
A/Novosibirsk/76K/2011	H3N2	Human	FS2010	02/08/2011	JN940427		JN940428
A/Oklahoma/02/2011	H3N2	Human	FS2010	02/08/2011	KC883075		KC883074
A/Ontario/023/2011	H3N2	Human	FS2010	02/08/2011	CY111002
A/Texas/05/2011	H3N2	Human	FS2010	02/08/2011	KC883059	KC883060	KC883061
A/Wisconsin/09/2011	H3N2	Human	FS2010	02/08/2011	KC882994		KC882995
A/Montana/04/2011	H3N2	Human	FS2010	02/09/2011	KC882999	KC882998	KC882997
A/Georgia/01/2011	H3N2	Human	FS2010	02/10/2011	EPI_ISL_87952	EPI_ISL_87952	EPI_ISL_87952	EPI_ISL_87952	EPI_ISL_87952	EPI_ISL_87952	EPI_ISL_87952	EPI_ISL_87952
A/Boston/DOA36/2011	H3N2	Human	FS2010	02/10/2011	CY134505	CY134506	CY134507	CY134508	CY134509	CY134510	CY134511	CY134512
A/Missouri/04/2011	H3N2	Human	FS2010	02/11/2011	KC883126		KC883125
A/Boston/DOA38/2011	H3N2	Human	FS2010	02/12/2011	CY134513		CY134515	CY134516	CY134517	CY134518	CY134519	CY134520
A/Florida/09/2011	H3N2	Human	FS2010	02/12/2011	KC883362		KC883363
A/Utah/09/2011	H3N2	Human	FS2010	02/12/2011	KC882984	KC882986	KC882985
A/Vermont/10/2011	H3N2	Human	FS2010	02/12/2011	KC882962		KC882961
A/Boston/DOA41/2011	H3N2	Human	FS2010	02/13/2011	CY134529		CY134531	CY134532	CY134533	CY134534	CY134535	CY134536
A/Shanghai-Luwan/188/2011	H3N2	Human	FS2010	02/14/2011	EPI_ISL_94610	EPI_ISL_94610	EPI_ISL_94610	EPI_ISL_94610	EPI_ISL_94610	EPI_ISL_94610	EPI_ISL_94610	EPI_ISL_94610
A/Boston/DOA42/2011	H3N2	Human	FS2010	02/14/2011	CY117581	CY117582	CY117583		CY117585	CY117586	CY117587	CY117588
A/Boston/DOA47/2011	H3N2	Human	FS2010	02/14/2011	CY134561	CY134562	CY134563	CY134564	CY134565	CY134566	CY134567	CY134568
A/Kansas/05/2011	H3N2	Human	FS2010	02/14/2011	KC882974		KC882972
A/Ontario/024/2011	H3N2	Human	FS2010	02/14/2011	CY111003
A/South_Carolina/06/2011	H3N2	Human	FS2010	02/14/2011	KC883356	KC883355
A/Tianjin-Hedong/195/2011	H3N2	Human	FS2010	02/15/2011	EPI_ISL_94615	EPI_ISL_94615	EPI_ISL_94615	EPI_ISL_94615	EPI_ISL_94615	EPI_ISL_94615	EPI_ISL_94615	EPI_ISL_94615
A/Bethesda/NIH12/2011	H3N2	Human	FS2010	02/15/2011	KR137646	KR137649	KR137647	KR137648	KR137650	KR137645	KR137643	KR137644
A/Boston/DOA45/2011	H3N2	Human	FS2010	02/15/2011	CY134545	CY134546	CY134547	CY134548		CY134550	CY134551	CY134552
A/District_Of_Columbia/03/2011	H3N2	Human	FS2010	02/15/2011	KC882977		KC882975
A/Rochester/0038/2011	H3N2	Human	FS2010	02/15/2011	KR611825	KX351481	KX351484	KX254869		KX351479	KX254842
A/Boston/DOA48/2011	H3N2	Human	FS2010	02/16/2011	CY111302			CY111305		CY111307	CY111308
A/Singapore/KK114/2011	H3N2	Human	FS2010	02/16/2011	CY124303		CY124304
A/Arizona/03/2011	H3N2	Human	FS2010	02/17/2011	KC883413		KC883412
A/Indiana/03/2011	H3N2	Human	FS2010	02/17/2011	KC883364		KC883366
A/Louisiana/02/2011	H3N2	Human	FS2010	02/17/2011	KC883077		KC883078
A/Pennsylvania/06/2011	H3N2	Human	FS2010	02/17/2011	KC882612		KC882611
A/Rochester/F193/2011	H3N2	Human	FS2010	02/17/2011	KR611822
A/Sao_Paulo/11245/2011	H3N2	Human	FS2010	02/17/2011	JN872422
A/Wyoming/07/2011	H3N2	Human	FS2010	02/17/2011	KC882633	KC882632
A/Boston/DOA50/2011	H3N2	Human	FS2010	02/18/2011	CY134577	CY134578	CY134579	CY134580	CY134581	CY134582	CY134583	CY134584
A/Boston/DOA51/2011	H3N2	Human	FS2010	02/18/2011	CY111310	CY111311	CY111312			CY111315	CY111316	CY111317
A/Boston/DOA52/2011	H3N2	Human	FS2010	02/18/2011	CY111318		CY111320	CY111321	CY111322	CY111323	CY111324	CY111325
A/Iowa/02/2011	H3N2	Human	FS2010	02/18/2011	KC882965	KC882963	KC882964
A/Piaui/14202/2011	H3N2	Human	FS2010	02/18/2011	JN872423
A/Singapore/KK118/2011	H3N2	Human	FS2010	02/18/2011	CY124305		CY124306
A/Iowa/03/2011	H3N2	Human	FS2010	02/19/2011	KC882968
A/Minnesota/06/2011	H3N2	Human	FS2010	02/19/2011	KC883116	KC883117	KC883115
A/Chongqing-Wanzhou/182/2011	H3N2	Human	FS2010	02/20/2011	EPI_ISL_94614	EPI_ISL_94614	EPI_ISL_94614	EPI_ISL_94614	EPI_ISL_94614	EPI_ISL_94614	EPI_ISL_94614	EPI_ISL_94614
A/Singapore/H2011.140C/2011	H3N2	Human	FS2010	02/20/2011	JX437837	JX437852	JX437867	JX437882	JX437897	JX437912	JX437927	JX437702
A/Boston/DOA27/2011	H3N2	Human	FS2010	02/21/2011	CY125717	CY125718	CY125719	CY125720	CY125721	CY125722	CY125723	CY125724
A/Boston/DOA55/2011	H3N2	Human	FS2010	02/21/2011	CY111326	CY111327	CY111328	CY111329	CY111330	CY111331	CY111332	CY111333
A/England/215/2011	H3N2	Human	FS2010	02/21/2011	JX518887
A/Rochester/F046/2011	H3N2	Human	FS2010	02/21/2011	KR611839
A/Rochester/F049/2011	H3N2	Human	FS2010	02/21/2011	KR611828
A/Beijing-Xicheng/1409/2011	H3N2	Human	FS2010	02/22/2011	EPI_ISL_94555	EPI_ISL_94555	EPI_ISL_94555	EPI_ISL_94555	EPI_ISL_94555	EPI_ISL_94555	EPI_ISL_94555	EPI_ISL_94555
A/Boston/DOA54/2011	H3N2	Human	FS2010	02/22/2011	CY134593	CY134594	CY134595	CY134596	CY134597	CY134598	CY134599	CY134600
A/Rochester/0040/2011	H3N2	Human	FS2010	02/22/2011	KR611843
A/Tennessee/F2053/2011	H3N2	Human	FS2010	02/22/2011	CY167612		CY167614	CY167615		CY167617	CY167618
A/Boston/DOA57/2011	H3N2	Human	FS2010	02/23/2011	CY111334	CY111335	CY111336	CY111337		CY111339	CY111340	CY111341
A/Peru/PER362/2011	H3N2	Human	FS2010	02/23/2011	CY163112	CY163113		CY163115		CY163117	CY163118	CY163119
A/Wisconsin/10/2011	H3N2	Human	FS2010	02/23/2011	KC883062	KC883064	KC883063
A/Boston/DOA60/2011	H3N2	Human	FS2010	02/24/2011	CY134601	CY134602	CY134603		CY134605	CY134606	CY134607	CY134608
A/Boston/DOA61/2011	H3N2	Human	FS2010	02/24/2011	CY111342		CY111344	CY111345			CY111348	CY111349
A/Boston/DOA63/2011	H3N2	Human	FS2010	02/25/2011	CY134609		CY134611			CY134614	CY134615
A/Nebraska/09/2011	H3N2	Human	FS2010	02/25/2011	KC882533		KC882532
A/Tennessee/F2054A/2011	H3N2	Human	FS2010	02/25/2011	CY167620	CY167621	CY167622	CY167623		CY167625	CY167626	CY167627
A/Wisconsin/12/2011	H3N2	Human	FS2010	02/25/2011	KC883003		KC883004
A/Boston/DOA64/2011	H3N2	Human	FS2010	02/26/2011	CY111390		CY111392	CY111393	CY111394	CY111395	CY111396	CY111397
A/Boston/DOA66/2011	H3N2	Human	FS2010	02/26/2011	CY111350	CY111351	CY111352	CY111353		CY111355	CY111356	CY111357
A/Boston/DOA67/2011	H3N2	Human	FS2010	02/28/2011	CY111358	CY111359					CY111364
A/Alaska/15/2011	H3N2	Human	FS2010	03/01/2011	EPI_ISL_90806	EPI_ISL_90806	EPI_ISL_90806	KC883403	KC883399	KC883404	KC883401	KC883400
A/Boston/DOA68/2011	H3N2	Human	FS2010	03/01/2011	CY116715				CY116719		CY116721	CY116722
A/Mexico/JAL121/2011	H3N2	Human	FS2010	03/01/2011	MG856289		MG856291	MG856290	MG856293	MG856288
A/New_Hampshire/06/2011	H3N2	Human	FS2010	03/01/2011	KC883102		KC883101
A/New_York/08/2011	H3N2	Human	FS2010	03/01/2011	KC883137		KC883138
A/Ohio/03/2011	H3N2	Human	FS2010	03/01/2011	KC883012		KC883013
A/Boston/DOA69/2011	H3N2	Human	FS2010	03/02/2011	CY111366	CY111367	CY111368	CY111369		CY111371	CY111372	CY111373
A/Missouri/05/2011	H3N2	Human	FS2010	03/02/2011	KC883147	KC883145	KC883146
A/Montana/05/2011	H3N2	Human	FS2010	03/02/2011	KC883008	KC883006	KC883007
A/Tennessee/F2065/2011	H3N2	Human	FS2010	03/02/2011	CY167644	CY167645	CY167646	CY167647	CY167648	CY167649	CY167650	CY167651
A/Virginia/06/2011	H3N2	Human	FS2010	03/02/2011	KC883420	KC883422	KC883421
A/Jilin-Chuanying/1156/2011	H3N2	Human	FS2010	03/03/2011	EPI_ISL_94613	EPI_ISL_94613	EPI_ISL_94613	EPI_ISL_94613	EPI_ISL_94613	EPI_ISL_94613	EPI_ISL_94613	EPI_ISL_94613
A/Connecticut/05/2011	H3N2	Human	FS2010	03/03/2011	KC883121		KC883123
A/Rhode_Island/05/2011	H3N2	Human	FS2010	03/03/2011	KC882502		KC882503
A/Sao_Paulo/14805/2011	H3N2	Human	FS2010	03/03/2011	JN872424
A/Massachusetts/08/2011	H3N2	Human	FS2010	03/04/2011	KC882499	KC882498	KC882500
A/Singapore/C2011.173/2011	H3N2	Human	FS2010	03/04/2011	KF014131		KF014397		KF014663	KF014796
A/Boston/DOA71/2011	H3N2	Human	FS2010	03/05/2011	CY111382	CY111383	CY111384	CY111385	CY111386	CY111387	CY111388	CY111389
A/Delaware/09/2011	H3N2	Human	FS2010	03/06/2011	KC883104	KC883105	KC883103
A/Idaho/05/2011	H3N2	Human	FS2010	03/06/2011	KC883221		KC883222
A/Vermont/14/2011	H3N2	Human	FS2010	03/06/2011	KC883110	KC883109	KC883111
A/Nevada/06/2011	H3N2	Human	FS2010	03/07/2011	KC883408	KC883409	KC883410
A/Rhode_Island/06/2011	H3N2	Human	FS2010	03/07/2011	KC883198	KC883197	KC883196
A/Rhode_Island/07/2011	H3N2	Human	FS2010	03/07/2011	KC882618		KC882619
A/Tennessee/F2057c54A/2011	H3N2	Human	FS2010	03/07/2011	CY167628
A/Heilongjiang-Nangang/124/2011	H3N2	Human	FS2010	03/08/2011	EPI_ISL_94616	EPI_ISL_94616	EPI_ISL_94616	EPI_ISL_94616	EPI_ISL_94616	EPI_ISL_94616	EPI_ISL_94616	EPI_ISL_94616
A/New_Mexico/11/2011	H3N2	Human	FS2010	03/08/2011	KC883095	KC883094	KC883096
A/Washington/10/2011	H3N2	Human	FS2010	03/08/2011	KC883407
A/Heilongjiang-Xiangyang/1125/2011	H3N2	Human	FS2010	03/09/2011	EPI_ISL_94611	EPI_ISL_94611	EPI_ISL_94611	EPI_ISL_94611	EPI_ISL_94611	EPI_ISL_94611	EPI_ISL_94611	EPI_ISL_94611
A/Boston/DOA74/2011	H3N2	Human	FS2010	03/09/2011	CY117589	CY117590	CY117591	CY117592	CY117593	CY117594	CY117595	CY117596
A/Guangdong/94/2011	H3N2	Human	FS2010	03/09/2011	CY099953		CY099954
A/Kentucky/03/2011	H3N2	Human	FS2010	03/09/2011	KC883383	KC883382	KC883384
A/Nebraska/12/2011	H3N2	Human	FS2010	03/10/2011	KC883223	KC883224	KC883225
A/Rochester/0047/2011	H3N2	Human	FS2010	03/10/2011	KR611833	KX351469	KX351474	KX351480		KX351466	KX351460	KX254864
A/Utah/11/2011	H3N2	Human	FS2010	03/10/2011	KC883017	KC883016	KC883015
A/Hunan-Beihu/1143/2011	H3N2	Human	FS2010	03/11/2011	EPI_ISL_94640	EPI_ISL_94640	EPI_ISL_94640	EPI_ISL_94640	EPI_ISL_94640	EPI_ISL_94640	EPI_ISL_94640	EPI_ISL_94640
A/Boston/DOA75/2011	H3N2	Human	FS2010	03/11/2011	CY111478		CY111480	CY111481	CY111482	CY111483	CY111484	CY111485
A/Boston/DOA79/2011	H3N2	Human	FS2010	03/12/2011	CY111422	CY111423	CY111424	CY111425		CY111427	CY111428	CY111429
A/Indiana/06/2011	H3N2	Human	FS2010	03/12/2011	KC883022		KC883023
A/Boston/DOA77/2011	H3N2	Human	FS2010	03/13/2011	CY111406		CY111408	CY111409	CY111410	CY111411	CY111412	CY111413
A/Georgia/03/2011	H3N2	Human	FS2010	03/15/2011	KC883024	KC883026	KC883025
A/Idaho/06/2011	H3N2	Human	FS2010	03/15/2011	KC883246		KC883245
A/Louisiana/04/2011	H3N2	Human	FS2010	03/15/2011	KC883080
A/Mississippi/06/2011	H3N2	Human	FS2010	03/15/2011	KC882615	KC882614	KC882616
A/Pennsylvania/05/2011	H3N2	Human	FS2010	03/15/2011	KC882538		KC882537
A/Sao_Paulo/16761/2011	H3N2	Human	FS2010	03/15/2011	JN872425
A/Boston/DOA80/2011	H3N2	Human	FS2010	03/16/2011	CY111430		CY111432	CY111433		CY111435	CY111436	CY111437
A/Rochester/F294/2011	H3N2	Human	FS2010	03/16/2011	KR611830
A/Tennessee/03/2011	H3N2	Human	FS2010	03/16/2011	KC883371		KC883372
A/Tennessee/F2084c83/2011	H3N2	Human	FS2010	03/16/2011	CY167732	CY167733	CY167734	CY167735	CY167736	CY167737	CY167738	CY167739
A/Boston/DOA81/2011	H3N2	Human	FS2010	03/17/2011	CY111438		CY111440	CY111441	CY111442	CY111443	CY111444	CY111445
A/Boston/DOA82/2011	H3N2	Human	FS2010	03/17/2011	CY111446	CY111447			CY111450		CY111452	CY111453
A/Florida/11/2011	H3N2	Human	FS2010	03/17/2011	KC883367	KC883369
A/Michigan/04/2011	H3N2	Human	FS2010	03/18/2011	KC883034	KC883035	KC883033
A/Minnesota/08/2011	H3N2	Human	FS2010	03/18/2011	KC883158		KC883159
A/Boston/DOA83/2011	H3N2	Human	FS2010	03/21/2011	CY117597			CY117600	CY117601
A/Boston/DOA85/2011	H3N2	Human	FS2010	03/23/2011	CY111454		CY111456	CY111457	CY111458	CY111459	CY111460	CY111461
A/Wyoming/08/2011	H3N2	Human	FS2010	03/23/2011	KC883038
A/Alaska/16/2011	H3N2	Human	FS2010	03/24/2011	KC883438		KC883439
A/Bangkok/FLU_PMKA1169/2011	H3N2	Human	FS2010	03/25/2011	KT888619		KT888662	KT888332	KT888892	KT888546	KT889176	KT889026
A/California/22/2011	H3N2	Human	FS2010	03/25/2011	KC883093	KC883091	KC883092
A/Maryland/10/2011	H3N2	Human	FS2010	03/27/2011	KC883427	KC883428	KC883426
A/Oregon/05/2011	H3N2	Human	FS2010	03/28/2011	KC883084	KC883082	KC883083
A/Boston/DOA86/2011	H3N2	Human	FS2010	03/29/2011	CY111462	CY111463	CY111464	CY111465		CY111467
A/Kansas/08/2011	H3N2	Human	FS2010	03/29/2011	KC883424		KC883425
A/West_Virginia/05/2011	H3N2	Human	FS2010	03/29/2011	KC883135	KC883133	KC883134
A/Sao_Paulo/32892/2011	H3N2	Human	FS2010	03/30/2011	JN872426
A/Singapore/C2011.244/2011	H3N2	Human	FS2010	03/30/2011	KF014132	KF014265	KF014398	KF014531	KF014664	KF014797	KF014930	KF015063
A/Wisconsin/19/2011	H3N2	Human	FS2010	03/30/2011	KC883029	KC883027	KC883028
A/Singapore/GP898/2011	H3N2	Human	FS2010	03/31/2011	CY124299		CY124300
A/Iowa/05/2011	H3N2	Human	FS2010	04/01/2011	KC883131	KC883132	KC883130
A/Connecticut/07/2011	H3N2	Human	FS2010	04/02/2011	KC883152	KC883153	KC883151
A/Alabama/03/2011	H3N2	Human	FS2010	04/04/2011	KC883039	KC883040	KC883041
A/Nebraska/11/2011	H3N2	Human	FS2010	04/04/2011	KC883139	KC883140	KC883141
A/Nevada/08/2011	H3N2	Human	FS2010	04/04/2011	KC883086	KC883085
A/Michigan/05/2011	H3N2	Human	FS2010	04/05/2011	KC883380	KC883379	KC883381
A/Montana/07/2011	H3N2	Human	FS2010	04/05/2011	KC883374	KC883375	KC883373
A/Paim_Filho/LACENRS-32/2011	H3N2	Human	FS2011	04/06/2011	KY925394	KY925072	KY924953	KY925372	KY925995	KY925068	KY925964	KY925692
A/Washington/12/2011	H3N2	Human	FS2010	04/06/2011	KC883099	KC883097
A/New_Mexico/09/2011	H3N2	Human	FS2010	04/07/2011	KC883415	KC883414	KC883416
A/Delaware/10/2011	H3N2	Human	FS2010	04/11/2011	KC883142		KC883144
A/New_Hampshire/07/2011	H3N2	Human	FS2010	04/11/2011	KC883150	KC883148	KC883149
A/Singapore/EN122/2011	H3N2	Human	FS2010	04/11/2011	CY124151		CY124152
A/Alaska/13/2011	H3N2	Human	FS2010	04/12/2011	KC883090	KC883088	KC883089
A/Georgia/05/2011	H3N2	Human	FS2010	04/12/2011	KC883044	KC883043	KC883042
A/Mississippi/08/2011	H3N2	Human	FS2010	04/12/2011	KC883030	KC883031	KC883032
A/Vermont/11/2011	H3N2	Human	FS2010	04/12/2011	KC883165		KC883164
A/Wisconsin/20/2011	H3N2	Human	FS2010	04/12/2011	KC883377		KC883376
A/New_York/06/2011	H3N2	Human	FS2010	04/13/2011	KC883156	KC883154	KC883155
A/Hunan-Yanfeng/165/2011	H3N2	Human	FS2010	04/14/2011	EPI_ISL_94641	EPI_ISL_94641	EPI_ISL_94641	EPI_ISL_94641	EPI_ISL_94641	EPI_ISL_94641	EPI_ISL_94641	EPI_ISL_94641
A/Heilongjiang-Taoshan/147/2011	H3N2	Human	FS2010	04/15/2011	EPI_ISL_94642	EPI_ISL_94642	EPI_ISL_94642	EPI_ISL_94642	EPI_ISL_94642	EPI_ISL_94642	EPI_ISL_94642	EPI_ISL_94642
A/Wisconsin/22/2011	H3N2	Human	FS2010	04/15/2011	EPI_ISL_93486	EPI_ISL_93486	EPI_ISL_93486	KC883048	KC883052	KC883050	KC883051	KC883046
A/Novosibirsk/1832/2011	H3N2	Human	FS2010	04/15/2011	JN940429		JN940430
A/Minnesota/10/2011	H3N2	Human	FS2010	04/18/2011	KC883435	KC883437	KC883436
A/Singapore/C2011.301/2011	H3N2	Human	FS2010	04/20/2011	KF014133	KF014266	KF014399	KF014532	KF014665	KF014798	KF014931	KF015064
A/Novosibirsk/1927/2011	H3N2	Human	FS2010	04/21/2011	JN940431		JN940432
A/Boston/DOA87/2011	H3N2	Human	FS2010	04/25/2011	CY111470		CY111472	CY111473	CY111474	CY111475	CY111476	CY111477
A/Singapore/KK171/2011	H3N2	Human	FS2010	04/29/2011	CY124307
A/Florida/13/2011	H3N2	Human	FS2010	05/01/2011	KC883054	KC883053	KC883055
A/Santo_Antonio_da_Patrulha/LACENRS-60/2011	H3N2	Human	FS2011	05/03/2011	KY925827	KY924949	KY925650	KY925969	KY926318	KY926207	KY925795	KY925438
A/Vermont/13/2011	H3N2	Human	FS2010	05/03/2011	KC883429	KC883430	KC883431
A/Minnesota/12/2011	H3N2	Human	FS2010	05/08/2011	KC883160	KC883162	KC883161
A/Singapore/GP995/2011	H3N2	Human	FS2011	05/09/2011	CY124301		CY124302
A/Shanghai-Fengxian/1170/2011	H3N2	Human	FS2010	05/10/2011	EPI_ISL_94644	EPI_ISL_94644	EPI_ISL_94644	EPI_ISL_94644	EPI_ISL_94644	EPI_ISL_94644	EPI_ISL_94644	EPI_ISL_94644
A/SINGAPORE/41/2011	H3N2	Human	FS2011	05/16/2011	EPI_ISL_99747	EPI_ISL_99747	EPI_ISL_99747	EPI_ISL_99747	EPI_ISL_99747	EPI_ISL_99747	EPI_ISL_99747	EPI_ISL_99747
A/Singapore/KK179/2011	H3N2	Human	FS2011	05/16/2011	CY124309		CY124310
A/Distrito_Federal/40421/2011	H3N2	Human	FS2011	05/18/2011	JN872427
A/Singapore/KK183/2011	H3N2	Human	FS2011	05/19/2011	CY124313
A/Canela/LACENRS-102/2011	H3N2	Human	FS2011	05/20/2011	KY925954	KY925386	KY925558	KY925185	KY925217	KY926068	KY926076	KY926094
A/Singapore/TT203/2011	H3N2	Human	FS2011	05/23/2011	CY124389
A/Singapore/GP1030/2011	H3N2	Human	FS2011	05/25/2011	CY124167		CY124168
A/Peru/PER235/2011	H3N2	Human	FS2011	05/27/2011	CY162144		CY162146	CY162147		CY162149	CY162150	CY162151
A/Peru/PER302/2011	H3N2	Human	FS2011	05/30/2011	CY162640		CY162642	CY162643	CY162644	CY162645	CY162646	CY162647
A/Singapore/C2011.411/2011	H3N2	Human	FS2011	05/30/2011	KF014135	KF014268	KF014401	KF014534	KF014667		KF014933	KF015066
A/Thailand/CU-B4730/2011	H3N2	Human	FS2011	05/30/2011	KP335865		KP336040
A/Singapore/GP1063/2011	H3N2	Human	FS2011	06/02/2011	CY124171
A/Singapore/C2011.422/2011	H3N2	Human	FS2011	06/03/2011	KF014136		KF014402	KF014535			KF014934	KF015142
A/Singapore/GP1072/2011	H3N2	Human	FS2011	06/06/2011	CY124173		CY124174
A/Singapore/TT210/2011	H3N2	Human	FS2011	06/06/2011	CY124391		CY124392
A/Singapore/TT215/2011	H3N2	Human	FS2011	06/07/2011	CY124393
A/Singapore/TT216/2011	H3N2	Human	FS2011	06/07/2011	CY124395		CY124396
A/Novo_Hamburgo/LACENRS-201/2011	H3N2	Human	FS2011	06/10/2011	KY925015	KY925675	KY926383	KY925707	KY925633	KY925295	KY925433	KY925279
A/Singapore/GP1084/2011	H3N2	Human	FS2011	06/10/2011	CY124175		CY124176
A/Santa_Maria/LACENRS-231/2011	H3N2	Human	FS2011	06/14/2011	KY926064	KY925173	KY925775	KY926357	KY925674	KY925145	KY926169	KY925302
A/Singapore/C2011.452/2011	H3N2	Human	FS2011	06/14/2011	KF014137		KF014403	KF014536	KF014669	KF014802	KF014935
A/Singapore/KK200/2011	H3N2	Human	FS2011	06/14/2011	CY124315		CY124316
A/Singapore/GP1098/2011	H3N2	Human	FS2011	06/15/2011	CY124177		CY124178
A/Bage/LACENRS-294/2011	H3N2	Human	FS2011	06/16/2011	KY925459		KY926110	KY925466	KY926091	KY926142	KY925457	KY925698
A/Singapore/C2011.458/2011	H3N2	Human	FS2011	06/16/2011	KF014138						KF014936
A/Singapore/TT230/2011	H3N2	Human	FS2011	06/16/2011	CY124399
A/Thailand/SR08183/2011	H3N2	Human	FS2011	06/17/2011	KP638214	KP638217	KP638216	KP638215	KP638218	KP638213	KP638212	KP638211
A/Singapore/GP1111/2011	H3N2	Human	FS2011	06/20/2011	CY124179		CY124180
A/Singapore/MOH09/2011	H3N2	Human	FS2011	06/20/2011	CY124377
A/Singapore/MOH12/2011	H3N2	Human	FS2011	06/20/2011	CY124379
A/Uruguaiana/LACENRS-368/2011	H3N2	Human	FS2011	06/20/2011	KY926398	KY925732	KY925431	KY925105	KY925990	KY925247	KY925143	KY925631
A/Singapore/KK212/2011	H3N2	Human	FS2011	06/21/2011	CY124317
A/Singapore/H2011.474/2011	H3N2	Human	FS2011	06/22/2011	KF014182		KF014448		KF014714		KF014980	KF015113
A/Singapore/GP1138/2011	H3N2	Human	FS2011	06/23/2011	CY124181
A/Singapore/GP1147/2011	H3N2	Human	FS2011	06/24/2011	CY124183		CY124184
A/Singapore/H2011.479/2011	H3N2	Human	FS2011	06/24/2011	KF014183				KF014715	KF014848		KF015114
A/Singapore/H2011.482/2011	H3N2	Human	FS2011	06/25/2011	KF014184		KF014450
A/Singapore/GP1155/2011	H3N2	Human	FS2011	06/27/2011	CY124185		CY124186
A/Singapore/KK219/2011	H3N2	Human	FS2011	06/27/2011	CY124319
A/Singapore/TT241/2011	H3N2	Human	FS2011	06/27/2011	CY124401		CY124402
A/Sao_Paulo/11-14557/2011	H3N2	Human	FS2011	06/29/2011	JN872429
A/Peru/PER328/2011	H3N2	Human	FS2011	06/30/2011	CY162848	CY162849	CY162850	CY162851		CY162853	CY162854	CY162855
A/Porto_Alegre/LACENRS-557/2011	H3N2	Human	FS2011	06/30/2011	KY925024	KY925411	KY925913	KY925518	KY926074	KY925834	KY924940	KY925841
A/Singapore/H2011.496/2011	H3N2	Human	FS2011	06/30/2011	KF014185			KF014584
A/Singapore/H2011.499a/2011	H3N2	Human	FS2011	07/01/2011	KF014186		KF014452		KF014718	KF014851	KF014984
A/Singapore/C2011.507V/2011	H3N2	Human	FS2011	07/04/2011	JX437721					JX437796
A/Singapore/GP1188/2011	H3N2	Human	FS2011	07/04/2011	CY124187		CY124188
A/Singapore/H2011.507/2011	H3N2	Human	FS2011	07/04/2011	KF014188		KF014454	KF014587	KF014720	KF014853	KF014986	KF015119
A/Thailand/CU-B4844/2011	H3N2	Human	FS2011	07/05/2011	KP335867		KP336042
A/Thailand/NMA-1/2011	H3N2	Human	FS2011	07/05/2011	KX721054		KX721056
A/Singapore/KK245/2011	H3N2	Human	FS2011	07/06/2011	CY124321		CY124322
A/Singapore/GP1215/2011	H3N2	Human	FS2011	07/07/2011	CY124189		CY124190
A/Singapore/TT305/2011	H3N2	Human	FS2011	07/07/2011	CY124403		CY124404
A/Thailand/CU-H2989/2011	H3N2	Human	FS2011	07/07/2011	KP335868	KP336166	KP336043		KP336224	KP335816	KP335758
A/Soledade/LACENRS-820/2011	H3N2	Human	FS2011	07/09/2011	KY925943	KY925635	KY925167	KY925402	KY924952	KY926359	KY926297	KY925128
A/Thailand/CU-B4836/2011	H3N2	Human	FS2011	07/09/2011	KP335869		KP336044
A/Santa_Cruz_do_Sul/LACENRS-913/2011	H3N2	Human	FS2011	07/11/2011	KY925679	KY926106	KY925474	KY925667		KY925934	KY925090	KY925025
A/Sapucaia_do_Sul/LACENRS-779/2011	H3N2	Human	FS2011	07/12/2011	KY925368	KY925159	KY925575	KY925629	KY925040	KY926259	KY925036	KY924997
A/Singapore/GP1231/2011	H3N2	Human	FS2011	07/12/2011	CY124191		CY124192
A/Porto_Alegre/LACENRS-822/2011	H3N2	Human	FS2011	07/14/2011	KY926256	KY926375	KY925839	KY926171	KY926179	KY925511	KY925813	KY925005
A/Singapore/KK264/2011	H3N2	Human	FS2011	07/15/2011	CY124323		CY124324
A/Hawaii/02/2011	H3N2	Human	FS2010	07/16/2011	KC883193	KC883195	KC883194
A/Maryland/17/2011	H3N2	Human	FS2010	07/16/2011	KC882447	KC882445	KC882446
A/Lebanon/11L013/2011	H3N2	Human	FS2010	07/18/2011	KF000057		KC841848
A/Singapore/C2011.545C/2011	H3N2	Human	FS2011	07/18/2011	JX437842	JX437857					JX437932
A/Thailand/CU-B4929/2011	H3N2	Human	FS2011	07/18/2011	KP335870	KP336157	KP336045	KP335982	KP336215	KP335807	KP335749	KP335691
A/Singapore/GP1297/2011	H3N2	Human	FS2011	07/19/2011	CY124197		CY124198
A/Georgia/08/2011	H3N2	Human	FS2010	07/21/2011	KC883173	KC883172	KC883174
A/Singapore/GP1318/2011	H3N2	Human	FS2011	07/22/2011	CY124199		CY124200
A/Singapore/TT393/2011	H3N2	Human	FS2011	07/22/2011	CY124407
A/Singapore/C2011.564/2011	H3N2	Human	FS2011	07/25/2011	KF014221	KF014279	KF014412	KF014545		KF014811	KF014944	KF015077
A/Thailand/KS10406/2011	H3N2	Human	FS2011	07/25/2011	KP637998	KP638001	KP638000	KP637999		KP637997	KP637996	KP637995
A/GOROKA/5/2011	H3N2	Human	FS2011	07/27/2011	EPI_ISL_106847	EPI_ISL_106847	EPI_ISL_106847	EPI_ISL_106847	EPI_ISL_106847	EPI_ISL_106847	EPI_ISL_106847	EPI_ISL_106847
A/Singapore/GP1344/2011	H3N2	Human	FS2011	07/27/2011	CY124201		CY124202
A/Singapore/TT413/2011	H3N2	Human	FS2011	07/27/2011	CY124409		CY124410
A/Singapore/TT416/2011	H3N2	Human	FS2011	07/27/2011	CY124411		CY124412
A/Bangkok/FLU_PMKA1400/2011	H3N2	Human	FS2011	07/28/2011	KT888620	KT888376		KT888333			KT889177	KT889027
A/Singapore/C2011.573/2011	H3N2	Human	FS2011	07/28/2011	KF014147				KF014679
A/Thailand/CU-B5021/2011	H3N2	Human	FS2011	07/28/2011	KP335871		KP336046
A/Singapore/GP1362/2011	H3N2	Human	FS2011	07/29/2011	CY124203		CY124204
A/Singapore/S2011.575/2011	H3N2	Human	FS2011	07/29/2011	KM069541	KM069670	KM069820	KM069962		KM070204		KM070443
A/Singapore/TT430/2011	H3N2	Human	FS2011	07/29/2011	CY124413		CY124414
A/California/23/2011	H3N2	Human	FS2010	07/31/2011	KC892985	KC892987	KC892986
A/Singapore/C2011.584V/2011	H3N2	Human	FS2011	08/01/2011	JX437722	JX437737				JX437797	JX437812
A/Jordan/A0123/2011	H3N2	Human	FS2010	08/02/2011	KU933858		KU933894
A/Singapore/GP1374/2011	H3N2	Human	FS2011	08/02/2011	CY124205		CY124206
A/Singapore/KK308/2011	H3N2	Human	FS2011	08/02/2011	CY124325		CY124326
A/Singapore/TT453/2011	H3N2	Human	FS2011	08/02/2011	CY124417		CY124418
A/Lebanon/11L007/2011	H3N2	Human	FS2010	08/03/2011	KF000056		KC841847
A/Singapore/GP1382/2011	H3N2	Human	FS2011	08/03/2011	CY124207		CY124208
A/Thailand/CU-B5105/2011	H3N2	Human	FS2011	08/03/2011	KP335872	KP336158	KP336047	KP335983	KP336216	KP335808	KP335750	KP335692
A/Peru/PER014/2011	H3N2	Human	FS2011	08/04/2011	CY160392	CY160393	CY160394	CY160395	CY160396		CY160398	CY160399
A/Bangkok/FLU_PMKA1455/2011	H3N2	Human	FS2011	08/05/2011	KT888621	KT888377	KT888664	KT888334		KT888548	KT889178	KT889028
A/Bangkok/FLU_PMKA1464/2011	H3N2	Human	FS2011	08/08/2011	KT888622	KT888378	KT888665	KT888335			KT889179	KT889029
A/Singapore/GP1406/2011	H3N2	Human	FS2011	08/08/2011	CY124209
A/Singapore/KK316/2011	H3N2	Human	FS2011	08/08/2011	CY124327		CY124328
A/Singapore/TT481/2011	H3N2	Human	FS2011	08/08/2011	CY124419
A/Zhongshan/01/2011	H3N2	Human	FS2010	08/08/2011	KJ567654
A/Zhongshan/02/2011	H3N2	Human	FS2010	08/08/2011	KJ567655		KJ567661
A/Bangkok/FLU_PMKA1475/2011	H3N2	Human	FS2011	08/09/2011	KT888623	KT888379	KT888666	KT888336		KT888550	KT889180
A/Thailand/PY10316/2011	H3N2	Human	FS2011	08/09/2011	KP638078	KP638081	KP638080	KP638079	KP638082	KP638077	KP638076	KP638075
A/Bangkok/FLU_PMKA1480/2011	H3N2	Human	FS2011	08/10/2011	KT888624		KT888667	KT888337			KT889181	KT889031
A/Singapore/KK325/2011	H3N2	Human	FS2011	08/10/2011	CY124329
A/Pennsylvania/12/2011	H3N2	Human	FS2010	08/11/2011	KC882450	KC882449	KC882448
A/Singapore/GP1423/2011	H3N2	Human	FS2011	08/11/2011	CY124211		CY124212
A/Thailand/FLU_PMKA1493/2011	H3N2	Human	FS2011	08/11/2011	KT888625		KT888668	KT888338	KT888898	KT888552	KT889182	KT889032
A/Jordan/A0328/2011	H3N2	Human	FS2010	08/12/2011	KU933861		KU933897
A/Peru/PER086/2011	H3N2	Human	FS2011	08/12/2011	CY160968		CY160970	CY160971		CY160973	CY160974	CY160975
A/Singapore/C2011.614/2011	H3N2	Human	FS2011	08/12/2011	KF014224
A/Iowa/06/2011	H3N2	Human	FS2010	08/13/2011	KC883446	KC883444
A/Florida/21/2011	H3N2	Human	FS2010	08/15/2011	KC883179	KC883178	KC883180
A/Singapore/KK337/2011	H3N2	Human	FS2011	08/15/2011	CY124331
A/Thailand/CU-H3020/2011	H3N2	Human	FS2011	08/15/2011	KP335873	KP336167	KP336048	KP335992	KP336225	KP335817	KP335759	KP335701
A/Louisiana/06/2011	H3N2	Human	FS2010	08/16/2011	KC883176	KC883175	KC883177
A/Singapore/GP1437/2011	H3N2	Human	FS2011	08/16/2011	CY124213
A/Singapore/H2011.625/2011	H3N2	Human	FS2011	08/16/2011	KM069543	KM069672	KM069822	KM069964	KM070084	KM070206	KM070321
A/Singapore/SGH04/2011	H3N2	Human	FS2011	08/16/2011	CY124387		CY124388
A/Singapore/TT507/2011	H3N2	Human	FS2011	08/16/2011	CY124423		CY124424
A/Peru/PER122/2011	H3N2	Human	FS2011	08/17/2011	CY161248		CY161250	CY161251		CY161253	CY161254	CY161255
A/Bangkok/FLU_PMKB0204/2011	H3N2	Human	FS2011	08/18/2011	KT888630		KT888673	KT888343	KT888903		KT889187	KT889037
A/Hawaii/04/2011	H3N2	Human	FS2010	08/18/2011	KC883166	KC883168	KC883167
A/Michigan/06/2011	H3N2	Human	FS2010	08/18/2011	KC883170	KC883169	KC883171
A/Peru/PER273/2011	H3N2	Human	FS2011	08/19/2011	CY162424		CY162426	CY162427		CY162429	CY162430	CY162431
A/Singapore/GP1442/2011	H3N2	Human	FS2011	08/19/2011	CY124215
A/Thailand/SV0466_11/2011	H3N2	Human	FS2011	08/19/2011	KT888643		KT888686	KT888356		KT888570	KT889200
A/Florida/25/2011	H3N2	Human	FS2010	08/22/2011	KC883449	KC883448	KC883447
A/Peru/PER238/2011	H3N2	Human	FS2011	08/22/2011	CY162168	CY162169	CY162170	CY162171	CY162172	CY162173	CY162174	CY162175
A/Thailand/CU-B5436/2011	H3N2	Human	FS2011	08/22/2011	KP335874
A/Thailand/MR10547/2011	H3N2	Human	FS2011	08/22/2011	KP638190	KP638193	KP638192	KP638191			KP638188	KP638187
A/Peru/PER027/2011	H3N2	Human	FS2011	08/23/2011	CY160496		CY160498	CY160499		CY160501	CY160502	CY160503
A/Peru/PER281/2011	H3N2	Human	FS2011	08/23/2011	CY162488		CY162490	CY162491	CY162492	CY162493	CY162494
A/Singapore/KK354/2011	H3N2	Human	FS2011	08/23/2011	CY124333		CY124334
A/Cambodia/V0902310/2011	H3N2	Human	FS2011	08/24/2011	KC020358	KC118550	KC118545
A/Singapore/GP1446/2011	H3N2	Human	FS2011	08/24/2011	CY124217		CY124218
A/Thailand/CU-B5465/2011	H3N2	Human	FS2011	08/24/2011	KP335875		KP336050
A/Bangkok/FLU_PMKA1561/2011	H3N2	Human	FS2011	08/25/2011	KT888626	KT888382	KT888669			KT888553	KT889183	KT889033
A/Florida/24/2011	H3N2	Human	FS2010	08/25/2011	KC892899		KC892898
A/Peru/PER041/2011	H3N2	Human	FS2011	08/25/2011	CY160608		CY160610	CY160611	CY160612	CY160613	CY160614
A/Peru/PER166/2011	H3N2	Human	FS2011	08/26/2011	CY161592		CY161594			CY161597	CY161598	CY161599
A/Peru/PER247/2011	H3N2	Human	FS2011	08/26/2011	CY162232		CY162234	CY162235		CY162237	CY162238	CY162239
A/Peru/PER028/2011	H3N2	Human	FS2011	08/27/2011	CY160504		CY160506			CY160509	CY160510	CY160511
A/Bangkok/FLU_PMKA1573/2011	H3N2	Human	FS2011	08/29/2011	KT888627			KT888340			KT889184	KT889034
A/Peru/PER036/2011	H3N2	Human	FS2011	08/29/2011	CY160568	CY160569		CY160571	CY160572	CY160573	CY160574	CY160575
A/Thailand/CU-B5541/2011	H3N2	Human	FS2011	08/29/2011	KP335876		KP336051
A/Peru/PER227/2011	H3N2	Human	FS2011	08/31/2011	CY162080			CY162083		CY162085	CY162086	CY162087
A/Singapore/KK366/2011	H3N2	Human	FS2011	08/31/2011	CY124335		CY124336
A/Peru/PER194/2011	H3N2	Human	FS2011	09/01/2011	CY161816		CY161818				CY161822	CY161823
A/Peru/PER289/2011	H3N2	Human	FS2011	09/02/2011	CY162552		CY162554	CY162555		CY162557
A/Singapore/TT556/2011	H3N2	Human	FS2011	09/02/2011	CY124431		CY124432
A/Singapore/TT558/2011	H3N2	Human	FS2011	09/02/2011	CY124433		CY124434
A/Singapore/TT562/2011	H3N2	Human	FS2011	09/02/2011	CY124435		CY124436
A/Peru/PER179/2011	H3N2	Human	FS2011	09/03/2011	CY161696			CY161699				CY161703
A/Santa_Cruz/174/2011	H3N2	Human	FS2011	09/05/2011	KF612193	KF612205	KF612201	KF612197	KF612209	KF612189	KF612186	KF612182
A/Thailand/CU-B5614/2011	H3N2	Human	FS2011	09/05/2011	KP335877	KP336159	KP336052		KP336217	KP335809	KP335751	KP335693
A/BRISBANE/382/2011	H3N2	Human	FS2011	09/06/2011	EPI_ISL_106861	EPI_ISL_106861	EPI_ISL_106861	EPI_ISL_106861	EPI_ISL_106861	EPI_ISL_106861	EPI_ISL_106861	EPI_ISL_106861
A/Peru/PER047/2011	H3N2	Human	FS2011	09/06/2011	CY160656	CY160657	CY160658	CY160659		CY160661	CY160662	CY160663
A/Peru/PER161/2011	H3N2	Human	FS2011	09/06/2011	CY161552				CY161556		CY161558
A/Singapore/KK376/2011	H3N2	Human	FS2011	09/06/2011	CY124337		CY124338
A/Singapore/TT572/2011	H3N2	Human	FS2011	09/06/2011	CY124437		CY124438
A/Thailand/CU-B5593/2011	H3N2	Human	FS2011	09/06/2011	KP335878		KP336053
A/Peru/PER149/2011	H3N2	Human	FS2011	09/07/2011	CY161456	CY161457		CY161459			CY161462
A/Peru/PER396/2011	H3N2	Human	FS2011	09/07/2011	CY163368	CY163369	CY163370	CY163371		CY163373	CY163374	CY163375
A/Singapore/KK380/2011	H3N2	Human	FS2011	09/07/2011	CY124339		CY124340
A/Singapore/GP1490/2011	H3N2	Human	FS2011	09/08/2011	CY124221		CY124222
A/Singapore/TT576/2011	H3N2	Human	FS2011	09/08/2011	CY124439		CY124440
A/Singapore/TT584/2011	H3N2	Human	FS2011	09/08/2011	CY124441		CY124442
A/Peru/PER130/2011	H3N2	Human	FS2011	09/09/2011	CY161304		CY161306	CY161307		CY161309	CY161310	CY161311
A/Peru/PER287/2011	H3N2	Human	FS2011	09/09/2011	CY162536			CY162539		CY162541
A/Peru/PER017/2011	H3N2	Human	FS2011	09/10/2011	CY160416		CY160418			CY160421		CY160423
A/Peru/PER322/2011	H3N2	Human	FS2011	09/10/2011	CY162800			CY162803	CY162804	CY162805	CY162806	CY162807
A/India/FLUEINSV0056/2011	H3N2	Human	FS2011	09/12/2011	KT888633	KT888389	KT888676	KT888346	KT888906	KT888560	KT889190	KT889040
A/Peru/PER087/2011	H3N2	Human	FS2011	09/13/2011	CY160976				CY160980	CY160981	CY160982	CY160983
A/Peru/PER097/2011	H3N2	Human	FS2011	09/13/2011	CY161048			CY161051	CY161052			CY161055
A/Singapore/GP1503/2011	H3N2	Human	FS2011	09/13/2011	CY124223		CY124224
A/Singapore/GP1507/2011	H3N2	Human	FS2011	09/13/2011	CY124225		CY124226
A/Singapore/S2011.701a/2011	H3N2	Human	FS2011	09/13/2011	KM069544	KM069673	KM069823	KM069965	KM070085	KM070207	KM070322	KM070446
A/Thailand/KS10428/2011	H3N2	Human	FS2011	09/13/2011	KP638006	KP638009	KP638008	KP638007	KP638010		KP638004	KP638003
A/Peru/PER385/2011	H3N2	Human	FS2011	09/14/2011	CY163280		CY163282		CY163284		CY163286
A/Thailand/FLU_PMKA1633/2011	H3N2	Human	FS2011	09/14/2011	KT888628		KT888671			KT888555	KT889185	KT889035
A/Thailand/FLU_PMKD0388/2011	H3N2	Human	FS2011	09/14/2011	KT888631	KT888387	KT888674	KT888344	KT888904	KT888558	KT889188	KT889038
A/Guangdong/192/2011	H3N2	Human	FS2011	09/15/2011	CY125687		CY125688
A/Peru/PER098/2011	H3N2	Human	FS2011	09/15/2011	CY161056	CY161057	CY161058				CY161062	CY161063
A/Alaska/17/2011	H3N2	Human	FS2011	09/16/2011	KC892914	KC892912
A/Peru/PER378/2011	H3N2	Human	FS2011	09/16/2011	CY163224	CY163225					CY163230
A/Singapore/TT603/2011	H3N2	Human	FS2011	09/16/2011	CY124445		CY124446
A/Thailand/CU-B5697/2011	H3N2	Human	FS2011	09/16/2011	KP335879	KP336160	KP336054		KP336218	KP335810	KP335752
A/PERTH/219/2011	H3N2	Human	FS2011	09/17/2011	EPI_ISL_106858	EPI_ISL_106858	EPI_ISL_106858	EPI_ISL_106858	EPI_ISL_106858	EPI_ISL_106858	EPI_ISL_106858	EPI_ISL_106858
A/Peru/PER264/2011	H3N2	Human	FS2011	09/19/2011	CY162352		CY162354	CY162355	CY162356		CY162358
A/Singapore/EN358/2011	H3N2	Human	FS2011	09/19/2011	CY124157		CY124158
A/Singapore/KK398/2011	H3N2	Human	FS2011	09/19/2011	CY124345		CY124346
A/Thailand/SN11650/2011	H3N2	Human	FS2011	09/19/2011	KP638118		KP638120	KP638119	KP638122		KP638116	KP638115
A/Chiang_Rai/277/2011	H3N2	Human	FS2011	09/20/2011	EPI_ISL_101368	EPI_ISL_101368	EPI_ISL_101368	EPI_ISL_101368	EPI_ISL_101368	EPI_ISL_101368	EPI_ISL_101368	EPI_ISL_101368
A/VICTORIA/103/2011	H3N2	Human	FS2011	09/20/2011	EPI_ISL_99771	EPI_ISL_99771	EPI_ISL_99771	EPI_ISL_99771	EPI_ISL_99771	EPI_ISL_99771	EPI_ISL_99771	EPI_ISL_99771
A/Peru/PER049/2011	H3N2	Human	FS2011	09/20/2011	CY160672				CY160676	CY160677	CY160678	CY160679
A/Peru/PER352/2011	H3N2	Human	FS2011	09/20/2011	CY163032		CY163034	CY163035			CY163038
A/Santa_Cruz/637/2011	H3N2	Human	FS2011	09/20/2011	KF612195		KF612203	KF612199	KF612211	KF612191		KF612184
A/Singapore/TT608/2011	H3N2	Human	FS2011	09/20/2011	CY124447		CY124448
A/Myanmar/FLUEBMSV00004/2011	H3N2	Human	FS2011	09/21/2011	KT888632	KT888388	KT888675	KT888345		KT888559
A/Peru/PER345/2011	H3N2	Human	FS2011	09/22/2011	CY162984	CY162985				CY162989	CY162990	CY162991
A/Singapore/TT609/2011	H3N2	Human	FS2011	09/22/2011	CY124449		CY124450
A/Singapore/KK404/2011	H3N2	Human	FS2011	09/23/2011	CY124347		CY124348
A/South_Dakota/03/2011	H3N2	Human	FS2011	09/23/2011	KC893051	KC893049	KC892907
A/Thailand/CU-B5735/2011	H3N2	Human	FS2011	09/24/2011	KP335880		KP336055
A/Guangdong/187/2011	H3N2	Human	FS2011	09/26/2011	CY125685		CY125686
A/Singapore/S2011.737/2011	H3N2	Human	FS2011	09/26/2011	KM069545		KM069824	KM069966	KM070086	KM070208	KM070323	KM070447
A/Bhutan/FLU_BTA_00010/2011	H3N2	Human	FS2011	09/27/2011	KT888604	KT888360	KT888647	KT888317		KT888531	KT889161	KT889011
A/Bhutan/FLU_BTI_00001/2011	H3N2	Human	FS2011	09/27/2011	KT888606		KT888649	KT888319	KT888879	KT888533	KT889163	KT889013
A/Singapore/GP1536/2011	H3N2	Human	FS2011	09/27/2011	CY124229		CY124230
A/Singapore/S2011.740/2011	H3N2	Human	FS2011	09/27/2011	KM069546	KM069675	KM069825	KM069967		KM070209	KM070324	KM070448
A/Singapore/TT633/2011	H3N2	Human	FS2011	09/29/2011	CY124453		CY124454
A/Singapore/H2011.748/2011	H3N2	Human	FS2011	09/30/2011	KM069547	KM069676		KM069968		KM070210	KM070325	KM070449
A/Singapore/H2011.751/2011	H3N2	Human	FS2011	10/01/2011	KF014193	KF014326	KF014459	KF014592	KF014725	KF014858	KF014991	KF015124
A/Thailand/CU-B5773/2011	H3N2	Human	FS2011	10/01/2011	KP335881		KP336056
A/Michigan/07/2011	H3N2	Human	FS2011	10/02/2011	KC892988		KC892989
A/Minnesota/18/2011	H3N2	Human	FS2011	10/02/2011	KC892998		KC892999
A/New_York/14/2011	H3N2	Human	FS2011	10/02/2011	KC892978	KC892980	KC892979
A/Cambodia/V1005380/2011	H3N2	Human	FS2011	10/03/2011	KC020359		KC118546
A/Indiana/09/2011	H3N2	Human	FS2011	10/03/2011	KC892992	KC893025	KC892993
A/Oregon/07/2011	H3N2	Human	FS2011	10/03/2011	KC892198	KC892200	KC892964
A/Singapore/KK413/2011	H3N2	Human	FS2011	10/03/2011	CY124349		CY124350
A/Cambodia/V1012345/2011	H3N2	Human	FS2011	10/04/2011	KU299793	KU299796	KU299795	KU299794	KU299797	KU299792	KU299791	KU299790
A/Nicaragua/AGA2-23/2011	H3N2	Human	FS2011	10/04/2011	CY181729	CY181730	CY181731	CY181732	CY181733	CY181734	CY181735	CY181736
A/Oregon/06/2011	H3N2	Human	FS2011	10/04/2011	KC893047	KC893042	KC893041
A/Singapore/GP1561/2011	H3N2	Human	FS2011	10/04/2011	CY124233
A/Tegucigalpa/FHT00191/2011	H3N2	Human	FS2011	10/04/2011	KT888783	KT888105	KT888949	KT888071	KT889115	KT888815	KT888469	KT888088
A/Stockholm/26/2011	H3N2	Human	FS2011	10/06/2011	EPI_ISL_149718	EPI_ISL_149718	EPI_ISL_149718	EPI_ISL_149718	EPI_ISL_149718	EPI_ISL_149718	EPI_ISL_149718	EPI_ISL_149718
A/New_Jersey/08/2011	H3N2	Human	FS2011	10/06/2011	KC892741	KC892743	KC892742
A/Nicaragua/AGA2-25/2011	H3N2	Human	FS2011	10/06/2011	CY181745	CY181746		CY181748	CY181749	CY181750	CY181751
A/Arkansas/04/2011	H3N2	Human	FS2011	10/07/2011	KC892263	KC892265	KC892264
A/Peru/PER283/2011	H3N2	Human	FS2011	10/07/2011	CY162504	CY162505	CY162506	CY162507		CY162509	CY162510	CY162511
A/Singapore/EN401/2011	H3N2	Human	FS2011	10/07/2011	CY124159
A/Singapore/GP1583/2011	H3N2	Human	FS2011	10/07/2011	CY124237		CY124238
A/Singapore/GP1592/2011	H3N2	Human	FS2011	10/07/2011	CY124239
A/Singapore/KK427/2011	H3N2	Human	FS2011	10/07/2011	CY124351
A/Trujillo/IPE00693/2011	H3N2	Human	FS2011	10/07/2011	KT888793	KT888115	KT888959	KT888081	KT889125	KT888825	KT888479	KT888098
A/Cambodia/V1013305/2011	H3N2	Human	FS2011	10/10/2011	KC020360	KC118552	KC118547
A/Singapore/TT663/2011	H3N2	Human	FS2011	10/11/2011	CY124463		CY124464
A/Nicaragua/AGA2-32/2011	H3N2	Human	FS2011	10/12/2011	CY181793		CY181795		CY181797		CY181799	CY181800
A/Masaya/INI00222/2011	H3N2	Human	FS2011	10/13/2011	KT888790	KT888112	KT888956	KT888078	KT889122	KT888822	KT888476	KT888095
A/Singapore/EN415/2011	H3N2	Human	FS2011	10/13/2011	CY124161		CY124162
A/Cambodia/V1221301/2011	H3N2	Human	FS2011	10/14/2011	KU299817	KU299820	KU299819	KU299818	KU299821	KU299816	KU299815	KU299814
A/Masaya/INI00224/2011	H3N2	Human	FS2011	10/14/2011	KT888791	KT888113	KT888957	KT888079	KT889123	KT888823	KT888477	KT888096
A/Nicaragua/AGA2-40/2011	H3N2	Human	FS2011	10/17/2011	CY181841	CY181842		CY181844	CY181845
A/Peru/PER016/2011	H3N2	Human	FS2011	10/17/2011	CY160408		CY160410				CY160414
A/Peru/PER307/2011	H3N2	Human	FS2011	10/17/2011	CY162680					CY162685	CY162686
A/Puerto_Maldonado/FPM00365/2011	H3N2	Human	FS2011	10/17/2011	KT888785	KT888107	KT888951			KT888817	KT888471	KT888090
A/Singapore/H2011.795/2011	H3N2	Human	FS2011	10/17/2011	KM069548	KM069677	KM069827	KM069969	KM070089	KM070211	KM070326	KM070450
A/Singapore/TT673/2011	H3N2	Human	FS2011	10/17/2011	CY124465		CY124466
A/Cambodia/V1028340/2011	H3N2	Human	FS2011	10/18/2011	KU299801		KU299803	KU299802	KU299805		KU299799	KU299798
A/Cambodia/V1028352/2011	H3N2	Human	FS2011	10/18/2011	KU299809		KU299811	KU299810		KU299808	KU299807	KU299806
A/Singapore/GP1635/2011	H3N2	Human	FS2011	10/18/2011	CY124241		CY124242
A/Singapore/H2011.797/2011	H3N2	Human	FS2011	10/18/2011	KF014194		KF014460	KF014593	KF014726	KF014859	KF014992	KF015125
A/Singapore/GP1651/2011	H3N2	Human	FS2011	10/19/2011	CY124243		CY124244
A/Tocantins/4641/2011	H3N2	Human	FS2011	10/19/2011	JX679214
A/BRISBANE/395/2011	H3N2	Human	FS2011	10/20/2011	EPI_ISL_106863	EPI_ISL_106863	EPI_ISL_106863	EPI_ISL_106863	EPI_ISL_106863	EPI_ISL_106863	EPI_ISL_106863	EPI_ISL_106863
A/Florida/29/2011	H3N2	Human	FS2011	10/20/2011	KC892260		KC892261
A/Singapore/C2011.803/2011	H3N2	Human	FS2011	10/20/2011	KF014151		KF014417	KF014550	KF014683	KF014816	KF014949	KF015082
A/Singapore/GP1655/2011	H3N2	Human	FS2011	10/20/2011	CY124245		CY124246
A/PHILIPPINES/3948/2011	H3N2	Human	FS2011	10/21/2011	EPI_ISL_118653	EPI_ISL_118653	EPI_ISL_118653	EPI_ISL_118653	EPI_ISL_118653	EPI_ISL_118653	EPI_ISL_118653	EPI_ISL_118653
A/Peru/PER121/2011	H3N2	Human	FS2011	10/21/2011	CY161240		CY161242
A/Singapore/H2011.808bC/2011	H3N2	Human	FS2011	10/22/2011	KF014196		JX437871	JX437886		JX437916	JX437931	JX437706
A/Colorado/07/2011	H3N2	Human	FS2011	10/23/2011	KC892190		KC892191
A/Jordan/A0317/2011	H3N2	Human	FS2011	10/23/2011	KU933859		KU933895
A/Managua/INI00283/2011	H3N2	Human	FS2011	10/23/2011	KT888792		KT888958	KT888080		KT888824	KT888478	KT888097
A/Peru/PER020/2011	H3N2	Human	FS2011	10/23/2011	CY160440			CY160443		CY160445	CY160446	CY160447
A/Victoria/361/2011	H3N2	Human	FS2011	10/24/2011	EPI_ISL_104004	EPI_ISL_104004	EPI_ISL_104004			EPI_ISL_104004
A/Nicaragua/AGA2-48/2011	H3N2	Human	FS2011	10/24/2011	CY181905	CY181906	CY181907	CY181908	CY181909	CY181910	CY181911	CY181912
A/Nicaragua/AGA2-49/2011	H3N2	Human	FS2011	10/24/2011	CY181913	CY181914	CY181915	CY181916	CY181917	CY181918	CY181919	CY181920
A/Peru/PER118/2011	H3N2	Human	FS2011	10/24/2011	CY161216		CY161218		CY161220	CY161221	CY161222	CY161223
A/Peru/PER395/2011	H3N2	Human	FS2011	10/24/2011	CY163360	CY163361	CY163362	CY163363	CY163364	CY163365	CY163366	CY163367
A/Singapore/GP1669/2011	H3N2	Human	FS2011	10/24/2011	CY124247
A/Singapore/KK459/2011	H3N2	Human	FS2011	10/24/2011	CY124355		CY124356
A/Thailand/CU-B5873/2011	H3N2	Human	FS2011	10/24/2011	KP335883	KP336162	KP336058		KP336220	KP335812	KP335754	KP335696
A/PHILIPPINES/3969/2011	H3N2	Human	FS2011	10/25/2011	EPI_ISL_118600	EPI_ISL_118600	EPI_ISL_118600	EPI_ISL_118600	EPI_ISL_118600	EPI_ISL_118600	EPI_ISL_118600	EPI_ISL_118600
A/Piura/FPP00919/2011	H3N2	Human	FS2011	10/25/2011	KT888786	KT888108	KT888952			KT888818	KT888472	KT888091
A/California/33/2011	H3N2	Human	FS2011	10/26/2011	KC892655	KC892486	KC892656
A/Peru/PER085/2011	H3N2	Human	FS2011	10/26/2011	CY160960	CY160961	CY160962		CY160964	CY160965	CY160966	CY160967
A/Hawaii/09/2011	H3N2	Human	FS2011	10/28/2011	KC892397
A/Singapore/C2011.825/2011	H3N2	Human	FS2011	10/28/2011	KF014152		KF014418			KF014817	KF014950	KF015083
A/Singapore/TT702/2011	H3N2	Human	FS2011	10/28/2011	CY124467		CY124468
A/Singapore/TT713/2011	H3N2	Human	FS2011	10/28/2011	CY124469		CY124470
A/Stockholm/29/2011	H3N2	Human	FS2011	10/31/2011	EPI_ISL_149714	EPI_ISL_149714	EPI_ISL_149714	EPI_ISL_149714	EPI_ISL_149714	EPI_ISL_149714	EPI_ISL_149714	EPI_ISL_149714
A/Peru/PER067/2011	H3N2	Human	FS2011	10/31/2011	CY160816	CY160817	CY160818	CY160819		CY160821	CY160822	CY160823
A/Peru/PER136/2011	H3N2	Human	FS2011	10/31/2011	CY161352		CY161354	CY161355		CY161357	CY161358	CY161359
A/Singapore/GP1682/2011	H3N2	Human	FS2011	10/31/2011	CY124249
A/Singapore/GP1684/2011	H3N2	Human	FS2011	10/31/2011	CY124251
A/Jordan/C2100/2011	H3N2	Human	FS2011	11/01/2011	KU933854		KU933890
A/Singapore/KK475/2011	H3N2	Human	FS2011	11/01/2011	CY124357		CY124358
A/Singapore/TT717/2011	H3N2	Human	FS2011	11/01/2011	CY124471
A/Vladivostok/10/2011	H3N2	Human	FS2011	11//2011	JQ988045	JQ988047
A/Minnesota/20/2011	H3N2	Human	FS2011	11/02/2011	KC892962	KC892396
A/Nebraska/14/2011	H3N2	Human	FS2011	11/02/2011	KC892391		KC892870
A/San_Diego/BRD11439/2011	H3N2	Human	FS2011	11/02/2011	KT889202	KT889215	KT888797	KT888401	KT888302	KT888119	KT888920	KT888933
A/Singapore/GP1692/2011	H3N2	Human	FS2011	11/02/2011	CY124253		CY124254
A/Thailand/CU-B5898/2011	H3N2	Human	FS2011	11/02/2011	KP335884
A/Thailand/CU-B5900/2011	H3N2	Human	FS2011	11/02/2011	KP335885		KP336059
A/Iquitos/CFI1471/2011	H3N2	Human	FS2011	11/03/2011	KT888780	KT888102	KT888946		KT889112	KT888812	KT888466	KT888085
A/Singapore/GP1703/2011	H3N2	Human	FS2011	11/03/2011	CY124255		CY124256
A/Thailand/CU-B5909/2011	H3N2	Human	FS2011	11/03/2011	KP335886	KP336163	KP336060	KP335988	KP336221		KP335755	KP335697
A/Kentucky/05/2011	H3N2	Human	FS2011	11/04/2011	EPI_ISL_103760	EPI_ISL_103760	EPI_ISL_103760	EPI_ISL_103760	EPI_ISL_103760	EPI_ISL_103760	EPI_ISL_103760	EPI_ISL_103760
A/Nevada/11/2011	H3N2	Human	FS2011	11/04/2011	KC892608	KC892197	KC892610
A/Hawaii/15/2011	H3N2	Human	FS2011	11/05/2011	KC892764	KC892775
A/Iowa/10/2011	H3N2	Human	FS2011	11/05/2011	KC892257	KC892259	KC892258
A/Ohio/05/2011	H3N2	Human	FS2011	11/05/2011	KC892399		KC892404
A/Wisconsin/27/2011	H3N2	Human	FS2011	11/05/2011	KC892937		KC892938
A/Utah/12/2011	H3N2	Human	FS2011	11/06/2011	EPI_ISL_100450	EPI_ISL_100450	EPI_ISL_100450	EPI_ISL_100450	EPI_ISL_100450	EPI_ISL_100450	EPI_ISL_100450	EPI_ISL_100450
A/Cambodia/V1116330/2011	H3N2	Human	FS2011	11/06/2011	KC020362	KC118554	KC118549
A/Colorado/15/2011	H3N2	Human	FS2011	11/08/2011	KC892250
A/Singapore/GP1710/2011	H3N2	Human	FS2011	11/08/2011	CY124257
A/Singapore/GP1713/2011	H3N2	Human	FS2011	11/08/2011	CY124259		CY124260
A/Singapore/KK482/2011	H3N2	Human	FS2011	11/08/2011	CY124359		CY124360
A/Singapore/GP1717/2011	H3N2	Human	FS2011	11/09/2011	CY124261		CY124262
A/Singapore/C2011.860/2011	H3N2	Human	FS2011	11/10/2011	KM069550		KM069829	KM069971		KM070213	KM070328	KM070452
A/Singapore/KK491/2011	H3N2	Human	FS2011	11/10/2011	CY124361		CY124362
A/Oregon/12/2011	H3N2	Human	FS2011	11/11/2011	KC892960		KC892681
A/Singapore/C2011.863/2011	H3N2	Human	FS2011	11/11/2011	KM069551		KM069830	KM069972	KM070092	KM070214	KM070329	KM070453
A/Singapore/GP1726/2011	H3N2	Human	FS2011	11/11/2011	CY124263		CY124264
A/Jordan/C2303/2011	H3N2	Human	FS2011	11/12/2011	KU933862		KU933898
A/Jordan/C2307/2011	H3N2	Human	FS2011	11/12/2011	KU933863		KU933899
A/Jordan/C2285/2011	H3N2	Human	FS2011	11/14/2011	KU933860		KU933896
A/Peru/PER197/2011	H3N2	Human	FS2011	11/14/2011	CY161840	CY161841	CY161842					CY161847
A/Singapore/H2011.871/2011	H3N2	Human	FS2011	11/14/2011	KM069552	KM069681	KM069831	KM069973		KM070215	KM070330
A/Singapore/TT728/2011	H3N2	Human	FS2011	11/14/2011	CY124473		CY124474
A/British_Columbia/014/2011	H3N2	Human	FS2011	11/15/2011	KF598702
A/Bulacao/FLU_PHC_0275/2011	H3N2	Human	FS2011	11/15/2011	KT888611	KT888367		KT888324	KT888884	KT888538	KT889168	KT889018
A/Hong_Kong/1514A01704826T/2011	H3N2	Human	FS2011	11/15/2011	KT889249		KT888848	KT888435		KT888502		KT888275
A/Peru/PER066/2011	H3N2	Human	FS2011	11/15/2011	CY160808						CY160814	CY160815
A/Thailand/CU-B5928/2011	H3N2	Human	FS2011	11/15/2011	KP335887		KP336061	KP335989	KP336222	KP335814	KP335756	KP335698
A/British_Columbia/016/2011	H3N2	Human	FS2011	11/16/2011	KF598704
A/Pennsylvania/15/2011	H3N2	Human	FS2011	11/16/2011	KC892407	KC892522	KC892406
A/CAMBODIA/74/2011	H3N2	Human	FS2011	11/17/2011	EPI_ISL_118651	EPI_ISL_118651	EPI_ISL_118651	EPI_ISL_118651	EPI_ISL_118651	EPI_ISL_118651	EPI_ISL_118651	EPI_ISL_118651
A/British_Columbia/015/2011	H3N2	Human	FS2011	11/17/2011	KF598703
A/Iowa/11/2011	H3N2	Human	FS2011	11/17/2011	KC892400		KC892434
A/Minnesota/22/2011	H3N2	Human	FS2011	11/17/2011	KC892416	KC892414	KC892415
A/Singapore/GP1751/2011	H3N2	Human	FS2011	11/17/2011	CY124265		CY124266
A/Singapore/KK505/2011	H3N2	Human	FS2011	11/17/2011	CY124363
A/Singapore/TT735/2011	H3N2	Human	FS2011	11/17/2011	CY124475		CY124476
A/SOUTH_AUSTRALIA/313/2011	H3N2	Human	FS2011	11/18/2011	EPI_ISL_121703	EPI_ISL_121703	EPI_ISL_121703	EPI_ISL_121703	EPI_ISL_121703	EPI_ISL_121703	EPI_ISL_121703	EPI_ISL_121703
A/Peru/PER346/2011	H3N2	Human	FS2011	11/19/2011	CY162992		CY162994			CY162997		CY162999
A/Colorado/17/2011	H3N2	Human	FS2011	11/22/2011	KC892410
A/Georgia/09/2011	H3N2	Human	FS2011	11/22/2011	KC892673	KC892949	KC892950
A/Philippines/FLU_PHB_0332/2011	H3N2	Human	FS2011	11/22/2011	KT888607		KT888650		KT888880	KT888534	KT889164	KT889014
A/British_Columbia/018/2011	H3N2	Human	FS2011	11/23/2011	KF598706
A/Delaware/11/2011	H3N2	Human	FS2011	11/23/2011	KC892523		KC892402
A/Guangdong/222/2011	H3N2	Human	FS2011	11/23/2011	CY125689		CY125690
A/Massachusetts/11/2011	H3N2	Human	FS2011	11/23/2011	KC892405	KC892403	KC892501
A/Peru/PER092/2011	H3N2	Human	FS2011	11/23/2011	CY161008		CY161010		CY161012	CY161013		CY161015
A/Singapore/KK517/2011	H3N2	Human	FS2011	11/23/2011	CY124365
A/California/34/2011	H3N2	Human	FS2011	11/24/2011	KC892638	KC892640	KC892639
A/Puno/IPE00792/2011	H3N2	Human	FS2011	11/25/2011	KT888794	KT888116	KT888960	KT888082	KT889126	KT888826	KT888480	KT888099
A/Singapore/GP1784/2011	H3N2	Human	FS2011	11/25/2011	CY124271		CY124272
A/Singapore/H2011.904/2011	H3N2	Human	FS2011	11/26/2011	KM069553	KM069682	KM069832	KM069974	KM070094	KM070216	KM070331	KM070455
A/Alaska/21/2011	H3N2	Human	FS2011	11/27/2011	KC892420	KC892956
A/Singapore/H2011.907/2011	H3N2	Human	FS2011	11/27/2011	KM069554	KM069683	KM069833	KM069975	KM070095	KM070217	KM070332	KM070456
A/Bulacao/FLU_PHC_0286/2011	H3N2	Human	FS2011	11/29/2011	KT888613		KT888656				KT889170	KT889020
A/Florida/42/2011	H3N2	Human	FS2011	11/29/2011	KC892953	KC892782	KC892674
A/Indiana/11/2011	H3N2	Human	FS2011	11/29/2011	KC892429	KC892427	KC892612
A/Lebanon/11L002/2011	H3N2	Human	FS2011	11/29/2011	KF000055
A/Philippines/FLU_PHB_0334/2011	H3N2	Human	FS2011	11/29/2011	KT888608	KT888364	KT888651	KT888321	KT888881	KT888535	KT889165	KT889015
A/Singapore/GP1797/2011	H3N2	Human	FS2011	11/29/2011	CY124273
A/Iquitos/CFI1510/2011	H3N2	Human	FS2011	11/30/2011	KT888781	KT888103	KT888947	KT888069		KT888813	KT888467	KT888086
A/Montana/08/2011	H3N2	Human	FS2011	11/30/2011	KC892432		KC892431
A/Singapore/TT765/2011	H3N2	Human	FS2011	11/30/2011	CY124481		CY124482
A/Singapore/TT766/2011	H3N2	Human	FS2011	11/30/2011	CY124483
A/California/35/2011	H3N2	Human	FS2011	12/01/2011	KC892641	KC892606	KC892650
A/Iquitos/FPI002788/2011	H3N2	Human	FS2011	12/01/2011	KT888784		KT888950	KT888072		KT888816		KT888089
A/Korea/KUMC-GR115/2011	H3N2	Human	FS2011	12/01/2011	MF441081		MF441116
A/Korea/KUMC-GR116/2011	H3N2	Human	FS2011	12/01/2011	MF441082	MF441152	MF441117
A/Korea/KUMC-GR121/2011	H3N2	Human	FS2011	12/01/2011	MF441083	MF441153	MF441118
A/Korea/KUMC-GR124/2011	H3N2	Human	FS2011	12/01/2011	MF441084
A/Korea/KUMC-GR137/2011	H3N2	Human	FS2011	12/01/2011	MF441085
A/Korea/KUMC-GR14/2011	H3N2	Human	FS2011	12/01/2011	MF441070		MF441105
A/Korea/KUMC-GR157/2011	H3N2	Human	FS2011	12/01/2011	MF441086		MF441121
A/Korea/KUMC-GR159/2011	H3N2	Human	FS2011	12/01/2011	MF441087		MF441122
A/Korea/KUMC-GR17/2011	H3N2	Human	FS2011	12/01/2011	MF441071	MF441141	MF441106
A/Korea/KUMC-GR172/2011	H3N2	Human	FS2011	12/01/2011	MF441088		MF441123
A/Korea/KUMC-GR175/2011	H3N2	Human	FS2011	12/01/2011	MF441089		MF441124
A/Korea/KUMC-GR18/2011	H3N2	Human	FS2011	12/01/2011	MF441072		MF441107
A/Korea/KUMC-GR190/2011	H3N2	Human	FS2011	12/01/2011	MF441090	MF441160	MF441125
A/Korea/KUMC-GR202/2011	H3N2	Human	FS2011	12/01/2011	MF441092	MF441162	MF441127
A/Korea/KUMC-GR218/2011	H3N2	Human	FS2011	12/01/2011	MF441093		MF441128
A/Korea/KUMC-GR226/2011	H3N2	Human	FS2011	12/01/2011	MF441094		MF441129
A/Korea/KUMC-GR227/2011	H3N2	Human	FS2011	12/01/2011	MF441095		MF441130
A/Korea/KUMC-GR252/2011	H3N2	Human	FS2011	12/01/2011	MF441096		MF441131
A/Korea/KUMC-GR261/2011	H3N2	Human	FS2011	12/01/2011	MF441097	MF441167
A/Korea/KUMC-GR281/2011	H3N2	Human	FS2011	12/01/2011	MF441098		MF441133
A/Korea/KUMC-GR285/2011	H3N2	Human	FS2011	12/01/2011	MF441099		MF441134
A/Korea/KUMC-GR437/2011	H3N2	Human	FS2011	12/01/2011	MF441100		MF441135
A/Korea/KUMC-GR47/2011	H3N2	Human	FS2011	12/01/2011	MF441073		MF441108
A/Korea/KUMC-GR55/2011	H3N2	Human	FS2011	12/01/2011	MF441074		MF441109
A/Korea/KUMC-GR570/2011	H3N2	Human	FS2011	12/01/2011	MF441102	MF441172	MF441137
A/Korea/KUMC-GR590/2011	H3N2	Human	FS2011	12/01/2011	MF441103		MF441138
A/Korea/KUMC-GR66/2011	H3N2	Human	FS2011	12/01/2011	MF441075	MF441145	MF441110
A/Korea/KUMC-GR689/2011	H3N2	Human	FS2011	12/01/2011	MF441104	MF441174	MF441139
A/Korea/KUMC-GR83/2011	H3N2	Human	FS2011	12/01/2011	MF441076		MF441111
A/Korea/KUMC-GR90/2011	H3N2	Human	FS2011	12/01/2011	MF441077		MF441112
A/Korea/KUMC-GR92/2011	H3N2	Human	FS2011	12/01/2011	MF441078		MF441113
A/Korea/KUMC-GR96/2011	H3N2	Human	FS2011	12/01/2011	MF441079		MF441114
A/Korea/KUMC-GR99/2011	H3N2	Human	FS2011	12/01/2011	MF441080		MF441115
A/Mexico/VER40/2011	H3N2	Human	FS2011	12/01/2011	KJ855331	KJ855334	KJ855333	KJ855332	KJ855335	KJ855330	KJ855329	KJ855328
A/North_Carolina/10/2011	H3N2	Human	FS2011	12/01/2011	KC892193	KC892418	KC892419
A/North_Carolina/11/2011	H3N2	Human	FS2011	12/01/2011	KC892279		KC892651
A/Singapore/GP1810/2011	H3N2	Human	FS2011	12/01/2011	CY124275		CY124276
A/Singapore/GP1814/2011	H3N2	Human	FS2011	12/02/2011	CY124277		CY124278
A/Singapore/H2011.923/2011	H3N2	Human	FS2011	12/03/2011	KM069555	KM069684	KM069834	KM069976	KM070096	KM070218	KM070333	KM070457
A/Amman/1514A01004465T/2011	H3N2	Human	FS2011	12/05/2011	KT889242	KT888220	KT888841	KT888428	KT888975	KT888495	KT888144	KT888268
A/Arkansas/05/2011	H3N2	Human	FS2011	12/05/2011	KC892423		KC892422
A/Gifu/40-1v/2011	H3N2	Human	FS2011	12/05/2011	LC090990
A/Singapore/GP1818/2011	H3N2	Human	FS2011	12/05/2011	CY124279		CY124280
A/Singapore/KK535/2011	H3N2	Human	FS2011	12/05/2011	CY124367		CY124368
A/Singapore/TT787/2011	H3N2	Human	FS2011	12/05/2011	CY124485		CY124486
A/Astrakhan/RII65/2011	H3N2	Human	FS2011	12/06/2011	CY114553		CY114555	CY114554	CY114557
A/Bulacao/FLU_PHC_0291/2011	H3N2	Human	FS2011	12/06/2011	KT888614	KT888370	KT888657	KT888327	KT888887	KT888541	KT889171	KT889021
A/Philippines/FLU_PHB_0341/2011	H3N2	Human	FS2011	12/06/2011	KT888609		KT888652	KT888322	KT888882	KT888536	KT889166	KT889016
A/VICTORIA/893/2011	H3N2	Human	FS2011	12/07/2011	EPI_ISL_118588	EPI_ISL_118588	EPI_ISL_118588	EPI_ISL_118588	EPI_ISL_118588	EPI_ISL_118588	EPI_ISL_118588	EPI_ISL_118588
A/Alabama/04/2011	H3N2	Human	FS2011	12/07/2011	KC892531	KC892819	KC892267
A/Singapore/EN514/2011	H3N2	Human	FS2011	12/07/2011	CY124163		CY124164
A/Indiana/13/2011	H3N2	Human	FS2011	12/08/2011	KC892766	KC892768
A/Singapore/GP1838/2011	H3N2	Human	FS2011	12/08/2011	CY124281		CY124282
A/Thailand/CU-C2417/2011	H3N2	Human	FS2011	12/08/2011	KP335888	KP336165	KP336062	KP335990	KP336223	KP335815	KP335757	KP335699
A/Arizona/06/2011	H3N2	Human	FS2011	12/09/2011	KC893099		KC893100
A/Mexico/VER59/2011	H3N2	Human	FS2011	12/09/2011	KJ855347	KJ855350	KJ855349	KJ855348	KJ855351	KJ855346	KJ855345	KJ855344
A/Singapore/GP1846/2011	H3N2	Human	FS2011	12/09/2011	CY124283
A/Singapore/TT802/2011	H3N2	Human	FS2011	12/09/2011	CY124487
A/Kansas/11/2011	H3N2	Human	FS2011	12/11/2011	KC892621	KC892623	KC892622
A/PERTH/305/2011	H3N2	Human	FS2011	12/12/2011	EPI_ISL_118607	EPI_ISL_118607	EPI_ISL_118607	EPI_ISL_118607	EPI_ISL_118607	EPI_ISL_118607	EPI_ISL_118607	EPI_ISL_118607
A/Budapest/1514A07804502N/2011	H3N2	Human	FS2011	12/12/2011	KT889257		KT888856	KT888443	KT888990	KT888510	KT888159	KT888283
A/Jordan/B1364/2011	H3N2	Human	FS2011	12/12/2011	KU933864		KU933900
A/Singapore/TT815/2011	H3N2	Human	FS2011	12/13/2011	CY124489		CY124490
A/Singapore/TT816/2011	H3N2	Human	FS2011	12/13/2011	CY124491		CY124492
A/Singapore/TT827/2011	H3N2	Human	FS2011	12/13/2011	CY124493
A/Washington/18/2011	H3N2	Human	FS2011	12/13/2011	KC892618		KC892619
A/British_Columbia/023/2011	H3N2	Human	FS2011	12/14/2011	KF598711
A/Singapore/GP1873/2011	H3N2	Human	FS2011	12/14/2011	CY124287		CY124288
A/Nebraska/15/2011	H3N2	Human	FS2011	12/15/2011	KC892428	KC892589	KC892583
A/San_Diego/FDX11070/2011	H3N2	Human	FS2011	12/15/2011	KT889207	KT889220	KT888802			KT888124	KT888925	KT888938
A/Minnesota/25/2011	H3N2	Human	FS2011	12/16/2011	KC892685		KC892684
A/Iowa/14/2011	H3N2	Human	FS2011	12/17/2011	KC892955
A/Jordan/B1370/2011	H3N2	Human	FS2011	12/18/2011	KU933865		KU933901
A/Hawaii/16/2011	H3N2	Human	FS2011	12/19/2011	KC892459		KC892460
A/Pucallpa/FPU00363/2011	H3N2	Human	FS2011	12/19/2011	KT888788		KT888954	KT888076	KT889120	KT888820	KT888474	KT888093
A/South_Carolina/08/2011	H3N2	Human	FS2011	12/19/2011	KC893019	KC892888	KC892754
A/British_Columbia/021/2011	H3N2	Human	FS2011	12/20/2011	KF598709
A/Japan/22/2011	H3N2	Human	FS2011	12/20/2011	KT889134	KT888725	KT888577	KT889057	KT888693	KT888183	KT888755	KT889087
A/Philippines/FLU_PHC_0304/2011	H3N2	Human	FS2011	12/20/2011	KT888615		KT888658		KT888888	KT888542	KT889172	KT889022
A/Jordan/C2308/2011	H3N2	Human	FS2011	12/21/2011	KU933866		KU933902
A/Jordan/C2312/2011	H3N2	Human	FS2011	12/21/2011	KU933867		KU933903
A/British_Columbia/020/2011	H3N2	Human	FS2011	12/22/2011	KF598708
A/British_Columbia/024/2011	H3N2	Human	FS2011	12/22/2011	KF598712
A/New_York/20/2011	H3N2	Human	FS2011	12/23/2011	KC892758	KC892760	KC892287
A/Mexico/VER60/2011	H3N2	Human	FS2011	12/24/2011	KJ855339	KJ855342	KJ855341	KJ855340	KJ855343	KJ855338	KJ855337	KJ855336
A/Minab/797/2011	H3N2	Human	FS2011	12/24/2011	KC865619		KC865620
A/Colorado/28/2011	H3N2	Human	FS2011	12/25/2011	KC892769		KC892756
A/Michigan/10/2011	H3N2	Human	FS2011	12/25/2011	KC892965		KC892690
A/Stockholm/42/2011	H3N2	Human	FS2011	12/26/2011	EPI_ISL_149712	EPI_ISL_149712	EPI_ISL_149712	EPI_ISL_149712	EPI_ISL_149712	EPI_ISL_149712	EPI_ISL_149712	EPI_ISL_149712
A/Maryland/21/2011	H3N2	Human	FS2011	12/26/2011	KC892696	KC892779	KC892695
A/Vermont/15/2011	H3N2	Human	FS2011	12/26/2011	KC892702	KC892700	KC892701
A/Pucallpa/FPU00370/2011	H3N2	Human	FS2011	12/27/2011	KT888789		KT888955	KT888077	KT889121	KT888821	KT888475	KT888094
A/Singapore/KK566/2011	H3N2	Human	FS2011	12/27/2011	CY124371		CY124372
A/Stockholm/43/2011	H3N2	Human	FS2011	12/28/2011	EPI_ISL_149716	EPI_ISL_149716	EPI_ISL_149716	EPI_ISL_149716	EPI_ISL_149716	EPI_ISL_149716	EPI_ISL_149716	EPI_ISL_149716
A/Delaware/13/2011	H3N2	Human	FS2011	12/28/2011	KC892776		KC892945
A/Fukushima/01-23/2011	H3N2	Human	FS2011	12/28/2011	LC091032
A/Jordan/B1376/2011	H3N2	Human	FS2011	12/28/2011	KU933869		KU933905
A/Jordan/B1378/2011	H3N2	Human	FS2011	12/28/2011	KU933870		KU933906
A/New_Hampshire/10/2011	H3N2	Human	FS2011	12/28/2011	KC892699		KC892698
A/Pennsylvania/17/2011	H3N2	Human	FS2011	12/28/2011	KC892744	KC892746	KC892745
A/Singapore/C2011.992/2011	H3N2	Human	FS2011	12/28/2011	KM069556		KM069835	KM069977	KM070097	KM070219	KM070334
A/Singapore/TT869/2011	H3N2	Human	FS2011	12/28/2011	CY124499		CY124500
A/Tokushima/35-25/2011	H3N2	Human	FS2011	12/28/2011	LC091008
A/New_Mexico/12/2011	H3N2	Human	FS2011	12/29/2011	KC892751	KC892753	KC892752
A/Piura/FPP01106/2011	H3N2	Human	FS2011	12/29/2011	KT888787	KT888109	KT888953	KT888075		KT888819	KT888473	KT888092
A/British_Columbia/025/2011	H3N2	Human	FS2011	12/30/2011	KF598713
A/Singapore/GP1935/2011	H3N2	Human	FS2011	12/30/2011	CY124291
A/Singapore/KK581/2011	H3N2	Human	FS2011	12/30/2011	CY124373		CY124374
A/Singapore/TT879/2011	H3N2	Human	FS2011	12/30/2011	CY124501		CY124502
A/Wyoming/09/2011	H3N2	Human	FS2011	12/30/2011	KC892694	KC892692	KC892693
A/Boston/DOA2-167/2012	H3N2	Human	FS2012	12/31/2012	CY148812		CY148814				CY148818	CY148819
A/Boston/DOA2-169/2012	H3N2	Human	FS2012	12/31/2012	CY148828			CY148831			CY148834
A/Boston/YGA_00021/2012	H3N2	Human	FS2012	12/31/2012	CY168015				CY168019	CY168020	CY168021
A/Boston/YGA_01099/2012	H3N2	Human	FS2012	12/31/2012	CY169231	CY169232	CY169233				CY169237	CY169238
A/Boston/YGA_01100/2012	H3N2	Human	FS2012	12/31/2012	CY169239	CY169240	CY169241				CY169245	CY169246
A/Boston/YGA_01101/2012	H3N2	Human	FS2012	12/31/2012	CY169247			CY169250		CY169252	CY169253
A/Boston/YGA_01103/2012	H3N2	Human	FS2012	12/31/2012	CY169263		CY169265	CY169266		CY169268	CY169269	CY169270
A/Boston/YGA_01105/2012	H3N2	Human	FS2012	12/31/2012	CY169279				CY169283
A/Boston/YGA_01108/2012	H3N2	Human	FS2012	12/31/2012	CY169303			CY169306	CY169307	CY169308	CY169309	CY169310
A/Boston/YGA_01109/2012	H3N2	Human	FS2012	12/31/2012	CY169311		CY169313	CY169314		CY169316	CY169317	CY169318
A/Boston/YGA_02015/2012	H3N2	Human	FS2012	12/31/2012	CY170199					CY170204
A/Boston/YGA_02017/2012	H3N2	Human	FS2012	12/31/2012	CY170207	CY170208	CY170209	CY170210	CY170211	CY170212	CY170213	CY170214
A/California/55/2012	H3N2	Human	FS2012	12/31/2012	KF789534		KF789545
A/Chicago/YGA_04124/2012	H3N2	Human	FS2012	12/31/2012	CY171551						CY171557
A/Connecticut/Flu085/2012	H3N2	Human	FS2012	12/31/2012	KM654815	KM654938	KM654914	KM654864	KM654628
A/New_York/61/2012	H3N2	Human	FS2012	12/31/2012	KF790394	KF790400	KF790392
A/Ontario/031/2012	H3N2	Human	FS2012	12/31/2012	KC526205
A/Washington/3262/2012	H3N2	Human	FS2012	12/31/2012	CY141277
A/Peru/PER117/2012	H3N2	Human	FS2011	01/01/2012	CY161208				CY161212
A/Philippines/FLU_AFPA_00063/2012	H3N2	Human	FS2011	01/01/2012	KT888603	KT888359	KT888646	KT888316	KT888876	KT888530	KT889160	KT889010
A/Utah/04/2012	H3N2	Human	FS2011	01/01/2012	KC892995	KC893020	KC892994
A/Hawaii/01/2012	H3N2	Human	FS2011	01/02/2012	KC892382		KC892383
A/Iowa/01/2012	H3N2	Human	FS2011	01/03/2012	KC892799	KC892797	KC892798
A/South_Dakota/02/2012	H3N2	Human	FS2011	01/03/2012	KC893093	KC893068	KC893094
A/California/01/2012	H3N2	Human	FS2011	01/04/2012	KC892796	KC892794	KC892795
A/Hormozgan/807/2012	H3N2	Human	FS2011	01/04/2012	KC865621		KC865622
A/Oregon/01/2012	H3N2	Human	FS2011	01/04/2012	KC893072		KC893073
A/Singapore/C2012.011/2012	H3N2	Human	FS2011	01/04/2012	KM069557		KM069836	KM069978		KM070220	KM070335	KM070459
A/South_Carolina/01/2012	H3N2	Human	FS2011	01/04/2012	KC892774	KC892750	KC892749
A/Iquitos/CFI1576/2012	H3N2	Human	FS2011	01/05/2012	KT888782		KT888948			KT888814	KT888468
A/Singapore/S2012.014/2012	H3N2	Human	FS2011	01/05/2012	KM069558	KM069687			KM070099	KM070221	KM070336	KM070460
A/Brisbane/1/2012	H3N2	Human	FS2011	01/06/2012	CY250833	CY250834	CY250835	CY250836	CY250837	CY250838	CY250839	CY250840
A/Fukuoka/04-44/2012	H3N2	Human	FS2011	01/06/2012	LC091022
A/Tokyo/02-35/2012	H3N2	Human	FS2011	01/06/2012	LC091011
A/Fukushima/05-45/2012	H3N2	Human	FS2011	01/07/2012	LC091031
A/Saitama/03-40/2012	H3N2	Human	FS2011	01/07/2012	LC091035
A/Sardasht/584/2012	H3N2	Human	FS2011	01/07/2012	KC865609		KC865610
A/Alborz/609/2012	H3N2	Human	FS2011	01/09/2012	KC865611		KC865612
A/Florida/02/2012	H3N2	Human	FS2011	01/09/2012	KC892790	KC892788	KC892789
A/Nebraska/48/2012	H3N2	Human	FS2011	01/09/2012	KT889156			KT889079		KT888205	KT888777	KT889109
A/Sydney/200/2012	H3N2	Human	FS2011	01/09/2012	CY250921	CY250922	CY250923	CY250924	CY250925	CY250926	CY250927	CY250928
A/Tennessee/01/2012	H3N2	Human	FS2011	01/09/2012	KC893096		KC893097
A/Thailand/CU-H3141/2012	H3N2	Human	FS2011	01/09/2012	KP335889	KP336175	KP336063	KP336000	KP336233	KP335825	KP335767	KP335709
A/Boston/DOA2-162/2012	H3N2	Human	FS2011	01/10/2012	CY148788	CY148789	CY148790	CY148791	CY148792	CY148793	CY148794	CY148795
A/British_Columbia/004/2012	H3N2	Human	FS2011	01/10/2012	KF598718
A/Callao/IPE00830/2012	H3N2	Human	FS2011	01/10/2012	KT888795	KT888117	KT888961	KT888083	KT889127	KT888827	KT888481	KT888100
A/Fukuoka/25-50v/2012	H3N2	Human	FS2011	01/10/2012	LC090997
A/Kagawa/06-56/2012	H3N2	Human	FS2011	01/10/2012	LC091023
A/Nevada/01/2012	H3N2	Human	FS2011	01/10/2012	KC892812	KC892810	KC892811
A/Wyoming/01/2012	H3N2	Human	FS2011	01/10/2012	KC893022		KC893021
A/Arkansas/01/2012	H3N2	Human	FS2011	01/11/2012	KC892818		KC892817
A/Callao/IPE00833/2012	H3N2	Human	FS2011	01/11/2012	KT888796	KT888118	KT888962	KT888084	KT889128	KT888828	KT888482	KT888101
A/Colorado/05/2012	H3N2	Human	FS2011	01/11/2012	KC893078		KC893079
A/Ghom/719/2012	H3N2	Human	FS2011	01/11/2012	KC865613		KC865614
A/Ishikawa/36-73v/2012	H3N2	Human	FS2011	01/11/2012	LC091018
A/Kansas/01/2012	H3N2	Human	FS2011	01/11/2012	KC893034
A/Moscow/1514A00504950T/2012	H3N2	Human	FS2011	01/11/2012	KT889232	KT888210	KT888831	KT888418		KT888485	KT888134	KT888258
A/Sarajevo/1514A06604486N/2012	H3N2	Human	FS2011	01/11/2012	KT889255	KT888233	KT888854	KT888441	KT888988	KT888508	KT888157	KT888281
A/Tehran/741/2012	H3N2	Human	FS2011	01/11/2012	KC865615		KC865616
A/Tehran/748/2012	H3N2	Human	FS2011	01/11/2012	KC865617		KC865618
A/Washington/01/2012	H3N2	Human	FS2011	01/11/2012	KC892815		KC892814
A/Stockholm/12/2012	H3N2	Human	FS2011	01/12/2012	EPI_ISL_149715	EPI_ISL_149715	EPI_ISL_149715	EPI_ISL_149715	EPI_ISL_149715	EPI_ISL_149715	EPI_ISL_149715	EPI_ISL_149715
A/Jakarta/FLUEJKSV0024/2012	H3N2	Human	FS2011	01/12/2012	KT888634	KT888390	KT888677	KT888347	KT888907	KT888561	KT889191	KT889041
A/Jakarta/FLUEJKSV0025/2012	H3N2	Human	FS2011	01/12/2012	KT888635	KT888391	KT888678	KT888348		KT888562	KT889192	KT889042
A/Kyrgyzstan/40/2012	H3N2	Human	FS2011	01/12/2012	KT889149	KT888740		KT889072	KT888708	KT888198	KT888770	KT889102
A/Mississippi/01/2012	H3N2	Human	FS2011	01/12/2012	KC893084		KC893085
A/Alaska/03/2012	H3N2	Human	FS2011	01/13/2012	KC892629		KC892630
A/Fukuoka/21-84v/2012	H3N2	Human	FS2011	01/13/2012	LC090989
A/Indonesia/FLUEJKSV0026/2012	H3N2	Human	FS2011	01/13/2012	KT888636		KT888679	KT888349	KT888909	KT888563	KT889193	KT889043
A/Korea/45/2012	H3N2	Human	FS2011	01/13/2012	KT889154		KT888597	KT889077	KT888713	KT888203	KT888775	KT889107
A/Lebanon/11L018/2012	H3N2	Human	FS2011	01/13/2012	KF000058		KC841849
A/Ishikawa/07-2-94/2012	H3N2	Human	FS2011	01/14/2012	LC091034
A/Minnesota/02/2012	H3N2	Human	FS2011	01/14/2012	KC893104	KC893106	KC893105
A/Nebraska/01/2012	H3N2	Human	FS2011	01/14/2012	KC892801
A/Virginia/02/2012	H3N2	Human	FS2011	01/14/2012	KC892488	KC892484	KC892941
A/New_York/01/2012	H3N2	Human	FS2011	01/15/2012	KC893110		KC893111
A/Seoul/B51/2012	H3N2	Human	FS2011	01/15/2012	KF003438
A/Vladivostok/59/2012	H3N2	Human	FS2011	01/15/2012	CY110774
A/Chiba/30-113v/2012	H3N2	Human	FS2011	01/16/2012	LC091004
A/Gifu/41-131v/2012	H3N2	Human	FS2011	01/16/2012	LC090991
A/Ishikawa/37-119/2012	H3N2	Human	FS2011	01/16/2012	LC091013
A/Ishikawa/38-120v/2012	H3N2	Human	FS2011	01/16/2012	LC090995
A/Kanagawa/08-112/2012	H3N2	Human	FS2011	01/16/2012	LC091036
A/New_York/02/2012	H3N2	Human	FS2011	01/16/2012	KC893180	KC893173	KC893184
A/Ontario/001/2012	H3N2	Human	FS2011	01/16/2012	KF551068
A/Tehran/817/2012	H3N2	Human	FS2011	01/16/2012	KC865623		KC865624
A/Tehran/846/2012	H3N2	Human	FS2011	01/16/2012	KC865625		KC865626
A/Texas/10/2012	H3N2	Human	FS2011	01/16/2012	KC893018	KC893016	KC893017
A/Tokyo/26-99v/2012	H3N2	Human	FS2011	01/16/2012	LC091024
A/Tokyo/27-104/2012	H3N2	Human	FS2011	01/16/2012	LC091010
A/Tunisia/716/2012	H3N2	Human	FS2011	01/16/2012	JX978454
A/Vermont/01/2012	H3N2	Human	FS2011	01/16/2012	KC892809		KC892808
A/Chiba/31-138v/2012	H3N2	Human	FS2011	01/17/2012	LC090993
A/Chiba/32-142v/2012	H3N2	Human	FS2011	01/17/2012	LC091005
A/Fukuoka/42-148v/2012	H3N2	Human	FS2011	01/17/2012	LC091016
A/Ishikawa/13-140/2012	H3N2	Human	FS2011	01/17/2012	LC091001
A/Mexico/VER58/2012	H3N2	Human	FS2011	01/17/2012	KJ855355	KJ855358	KJ855357	KJ855356	KJ855359	KJ855354	KJ855353	KJ855352
A/Missouri/02/2012	H3N2	Human	FS2011	01/17/2012	KC892669		KC892670
A/Tehran/889/2012	H3N2	Human	FS2011	01/17/2012	KC865627		KC865628
A/Tehran/895/2012	H3N2	Human	FS2011	01/17/2012	KC865629		KC865630
A/Tehran/900/2012	H3N2	Human	FS2011	01/17/2012	KC865631		KC865632
A/Virginia/01/2012	H3N2	Human	FS2011	01/17/2012	KC892806	KC892804	KC892805
A/Alborz/927/2012	H3N2	Human	FS2011	01/18/2012	KC865637		KC865638
A/California/18/2012	H3N2	Human	FS2011	01/18/2012	KC892364	KC892366	KC892365
A/Maryland/02/2012	H3N2	Human	FS2011	01/18/2012	KC893107		KC892195
A/Tehran/903/2012	H3N2	Human	FS2011	01/18/2012	KC865633		KC865634
A/Tehran/904/2012	H3N2	Human	FS2011	01/18/2012	KC865635		KC865636
A/Tehran/941/2012	H3N2	Human	FS2011	01/18/2012	KC865639		KC865640
A/Tehran/963/2012	H3N2	Human	FS2011	01/18/2012	KC865641		KC865642
A/British_Columbia/005/2012	H3N2	Human	FS2011	01/19/2012	KF598719
A/Chiba/33-178v/2012	H3N2	Human	FS2011	01/19/2012	LC091021
A/Fukuoka/28-192v/2012	H3N2	Human	FS2011	01/19/2012	LC091030
A/Ghom/1044/2012	H3N2	Human	FS2011	01/19/2012	KC865649		KC865650
A/Ghom/1082/2012	H3N2	Human	FS2011	01/19/2012	KC865651		KC865652
A/Ishikawa/43-2-184v/2012	H3N2	Human	FS2011	01/19/2012	LC090992
A/Korea/37/2012	H3N2	Human	FS2011	01/19/2012	KT889146				KT888705	KT888195	KT888767	KT889099
A/Moscow/1514A00504942N/2012	H3N2	Human	FS2011	01/19/2012	KT889231		KT888830	KT888417		KT888484	KT888133	KT888257
A/North_Carolina/01/2012	H3N2	Human	FS2011	01/19/2012	KC893087	KC893089
A/Tehran/1012/2012	H3N2	Human	FS2011	01/19/2012	KC865647		KC865648
A/Tehran/996/2012	H3N2	Human	FS2011	01/19/2012	KC865643		KC865644
A/Chiba/22-210/2012	H3N2	Human	FS2011	01/20/2012	LC091033
A/Fukuoka/44-218v/2012	H3N2	Human	FS2011	01/20/2012	LC091029
A/Ishikawa/34-225v/2012	H3N2	Human	FS2011	01/20/2012	LC090988
A/Kanagawa/09-209v/2012	H3N2	Human	FS2011	01/20/2012	LC091009
A/Korea/47/2012	H3N2	Human	FS2011	01/20/2012	KT889155		KT888598	KT889078		KT888204	KT888776	KT889108
A/TOWNSVILLE/1/2012	H3N2	Human	FS2011	01/21/2012	EPI_ISL_121691	EPI_ISL_121691	EPI_ISL_121691	EPI_ISL_121691	EPI_ISL_121691	EPI_ISL_121691	EPI_ISL_121691	EPI_ISL_121691
A/Alabama/02/2012	H3N2	Human	FS2011	01/21/2012	KC893090		KC893091
A/Fukuoka/14-264/2012	H3N2	Human	FS2011	01/21/2012	LC091002
A/Hyogo/11-331/2012	H3N2	Human	FS2011	01/21/2012	LC091020
A/Tehran/997/2012	H3N2	Human	FS2011	01/21/2012	KC865645		KC865646
A/British_Columbia/006/2012	H3N2	Human	FS2011	01/22/2012	KF598720
A/Connecticut/02/2012	H3N2	Human	FS2011	01/22/2012	KC892732	KC893121	KC892734
A/Jordan/A0393/2012	H3N2	Human	FS2011	01/22/2012	KU933872
A/Fukuoka/15-315/2012	H3N2	Human	FS2011	01/23/2012	LC090999
A/Fukuoka/16-316v/2012	H3N2	Human	FS2011	01/23/2012	LC091003
A/Fukuoka/24-328/2012	H3N2	Human	FS2011	01/23/2012	LC091007
A/Lebanon/11L023/2012	H3N2	Human	FS2011	01/23/2012	KF000059
A/Massachusetts/02/2012	H3N2	Human	FS2011	01/23/2012	KC893004	KC892940	KC893003
A/Tehran/1101/2012	H3N2	Human	FS2011	01/23/2012	KC865655		KC865656
A/Virginia/03/2012	H3N2	Human	FS2011	01/23/2012	KC893001		KC893038
A/Alborz/1095/2012	H3N2	Human	FS2011	01/24/2012	KC865653		KC865654
A/Hangzhou/A89/2012	H3N2	Human	FS2011	01/24/2012	KM208513		KM208578
A/Hangzhou/B87/2012	H3N2	Human	FS2011	01/24/2012	KM208514		KM208579
A/Ishikawa/18-349/2012	H3N2	Human	FS2011	01/24/2012	LC090994
A/Korea/18/2012	H3N2	Human	FS2011	01/24/2012	KT889130	KT888721	KT888573		KT888689	KT888179	KT888751	KT889083
A/New_Mexico/02/2012	H3N2	Human	FS2011	01/24/2012	KC892370	KC892372	KC892371
A/Tokyo/12-339v/2012	H3N2	Human	FS2011	01/24/2012	LC091025
A/Tokyo/17-337v/2012	H3N2	Human	FS2011	01/24/2012	LC091027
A/Yokosuka/SE680/2012	H3N2	Human	FS2011	01/24/2012	KT889213	KT889226		KT888412	KT888313	KT888130	KT888931	KT888944
A/California/17/2012	H3N2	Human	FS2011	01/25/2012	EPI_ISL_111406	EPI_ISL_111406	EPI_ISL_111406	KC892438	KC892441	KC892311	KC892436	KC892435
A/Kanagawa/20-374/2012	H3N2	Human	FS2011	01/25/2012	LC091019
A/Pennsylvania/04/2012	H3N2	Human	FS2011	01/25/2012	KC893113	KC893115	KC893114
A/Tokyo/19-367/2012	H3N2	Human	FS2011	01/25/2012	LC091000
A/British_Columbia/009/2012	H3N2	Human	FS2011	01/26/2012	KF598723
A/Fukuoka/46-393v/2012	H3N2	Human	FS2011	01/26/2012	LC091017
A/Ishikawa/45-389v/2012	H3N2	Human	FS2011	01/26/2012	LC090998
A/Tehran/1154/2012	H3N2	Human	FS2011	01/26/2012	KC865657		KC865658
A/Tehran/1155/2012	H3N2	Human	FS2011	01/26/2012	KC865659		KC865660
A/Washington/10/2012	H3N2	Human	FS2011	01/26/2012	KC892352
A/British_Columbia/008/2012	H3N2	Human	FS2011	01/27/2012	KF598722
A/Fukuoka/47-405v/2012	H3N2	Human	FS2011	01/27/2012	LC091006
A/Hawaii/02/2012	H3N2	Human	FS2011	01/28/2012	KC892959	KC892678	KC892757
A/Novosibirsk/RII5/2012	H3N2	Human	FS2011	01/28/2012	KC488807		KC488808
A/Tehran/1185/2012	H3N2	Human	FS2011	01/28/2012	KC865661		KC865662
A/Tehran/1219/2012	H3N2	Human	FS2011	01/28/2012	KC865663		KC865664
A/Tokyo/48-2-415v/2012	H3N2	Human	FS2011	01/28/2012	LC091028
A/Alaska/21usafsam/2012	H3N2	Human	FS2011	01/29/2012	KT889133	KT888724	KT888576	KT889056			KT888754
A/Novosibirsk/155/2012	H3N2	Human	FS2011	01/29/2012	KC135500		KC135501
A/Novosibirsk/RII09/2012	H3N2	Human	FS2011	01/29/2012	CY114558	CY114561	CY114560	CY114559	CY114562
A/Rhode_Island/01/2012	H3N2	Human	FS2011	01/30/2012	EPI_ISL_124531	EPI_ISL_124531	EPI_ISL_124531	EPI_ISL_119717	EPI_ISL_119717	EPI_ISL_119717	EPI_ISL_119717	EPI_ISL_119717
A/California/BRD11503N/2012	H3N2	Human	FS2011	01/30/2012	KT889205				KT888305
A/Minnesota/03/2012	H3N2	Human	FS2011	01/30/2012	KC893116		KC893117
A/Peru/PER099/2012	H3N2	Human	FS2011	01/30/2012	CY161064	CY161065	CY161066	CY161067		CY161069	CY161070	CY161071
A/Tyumen/03/2012	H3N2	Human	FS2011	01/30/2012	KC135512		KC135513
A/Utah/07/2012	H3N2	Human	FS2011	01/30/2012	KC893134
A/Japan/17/2012	H3N2	Human	FS2011	01/31/2012	KT889129			KT889052		KT888178	KT888750	KT889082
A/Japan/42/2012	H3N2	Human	FS2011	01/31/2012	KT889151					KT888200	KT888772
A/British_Columbia/010/2012	H3N2	Human	FS2011	02/01/2012	KF598724
A/California/20/2012	H3N2	Human	FS2011	02/01/2012	KC892367	KC892369
A/Colorado/08/2012	H3N2	Human	FS2011	02/01/2012	KC892393	KC892335	KC892343
A/Indiana/01/2012	H3N2	Human	FS2011	02/01/2012	KC892172	KC892171	KC892173
A/Jakarta/FLUEJKSV0031/2012	H3N2	Human	FS2011	02/01/2012	KT888637	KT888393	KT888680	KT888350		KT888564	KT889194	KT889044
A/Kansas/03/2012	H3N2	Human	FS2011	02/01/2012	KC892300		KC892301
A/Lebanon/11L033/2012	H3N2	Human	FS2011	02/01/2012	KF000060
A/Ontario/005/2012	H3N2	Human	FS2011	02/01/2012	KF551069
A/Peru/PER144/2012	H3N2	Human	FS2011	02/01/2012	CY161416		CY161418	CY161419	CY161420	CY161421	CY161422	CY161423
A/Virginia/04/2012	H3N2	Human	FS2011	02/01/2012	KC893169	KC893170	KC892202
A/Moscow/02/2012	H3N2	Human	FS2011	02/01/2012	JQ988033	JQ988035	JQ988034
A/Brisbane/6/2012	H3N2	Human	FS2011	02/02/2012	CY250841		CY250843	CY250844	CY250845	CY250846	CY250847	CY250848
A/Idaho/04/2012	H3N2	Human	FS2011	02/02/2012	KC892376
A/Michigan/02/2012	H3N2	Human	FS2011	02/02/2012	KC892477	KC892479
A/Novosibirsk/13/2012	H3N2	Human	FS2011	02/02/2012	KC135504
A/Novosibirsk/RII08/2012	H3N2	Human	FS2011	02/02/2012	CY114538		CY114540	CY114539	CY114542
A/Oregon/03/2012	H3N2	Human	FS2011	02/02/2012	KC892358	KC892360	KC892359
A/Petrozavodsk/RII01/2012	H3N2	Human	FS2011	02/02/2012	CY114533	CY114536	CY114535	CY114534	CY114537
A/Vermont/04/2012	H3N2	Human	FS2011	02/02/2012	KC892288	KC892290
A/Washington/11/2012	H3N2	Human	FS2011	02/02/2012	KC892355
A/Maine/02/2012	H3N2	Human	FS2011	02/03/2012	KC892294	KC892296	KC892295
A/Montana/06/2012	H3N2	Human	FS2011	02/03/2012	KC892336	KC892338	KC892337
A/New_Jersey/01/2012	H3N2	Human	FS2011	02/03/2012	KC893122		KC892738
A/Wisconsin/07/2012	H3N2	Human	FS2011	02/03/2012	KC892291	KC892293	KC892292
A/Yokosuka/SE863/2012	H3N2	Human	FS2011	02/03/2012	KT889214		KT888808	KT888413	KT888314	KT888131	KT888932	KT888945
A/West_Virginia/03/2012	H3N2	Human	FS2011	02/05/2012	KC892326	KC892328	KC892327
A/Brisbane/14/2012	H3N2	Human	FS2011	02/06/2012	CY250857	CY250858	CY250859	CY250860	CY250861	CY250862	CY250863	CY250864
A/Georgia/04/2012	H3N2	Human	FS2011	02/06/2012	KC892329		KC892330
A/Nebraska/07/2012	H3N2	Human	FS2011	02/06/2012	KC892297		KC892803
A/Saint-Petersburg/RII03/2012	H3N2	Human	FS2011	02/06/2012	CY114548		CY114550	CY114549	CY114552
A/Texas/20/2012	H3N2	Human	FS2011	02/06/2012	KC893171	KC893172	KC892203
A/Wyoming/03/2012	H3N2	Human	FS2011	02/06/2012	KC892394	KC892342	KC892395
A/South_Australia/1/2012	H3N2	Human	FS2011	02/07/2012	CY250825		CY250827	CY250828		CY250830	CY250831	CY250832
A/Nebraska/20/2012	H3N2	Human	FS2011	02/08/2012	KT889132						KT888753	KT889085
A/Peru/PER217/2012	H3N2	Human	FS2011	02/08/2012	CY162000					CY162005	CY162006	CY162007
A/Krasnoyarsk/10/2012	H3N2	Human	FS2011	02/09/2012	KC135510
A/Pennsylvania/05/2012	H3N2	Human	FS2011	02/09/2012	KC892349	KC892351
A/Gunma/39-487/2012	H3N2	Human	FS2011	02/12/2012	LC090996
A/Brisbane/11/2012	H3N2	Human	FS2011	02/13/2012	CY250849	CY250850	CY250851	CY250852	CY250853	CY250854	CY250855	CY250856
A/Colorado/38/2012	H3N2	Human	FS2011	02/13/2012	KT889147	KT888738		KT889070		KT888196	KT888768
A/Idaho/06/2012	H3N2	Human	FS2011	02/13/2012	KC892462		KC892463
A/Jakarta/FLUEJKSV0033/2012	H3N2	Human	FS2011	02/13/2012	KT888638	KT888394	KT888681	KT888351	KT888911	KT888565	KT889195	KT889045
A/Moscow/RII05/2012	H3N2	Human	FS2011	02/13/2012	KC488837		KC488838
A/North_Carolina/07/2012	H3N2	Human	FS2011	02/14/2012	KC892471
A/Saint_Petersburg/RII09/2012	H3N2	Human	FS2011	02/14/2012	JX978734
A/Thailand/FLUETBSV0120/2012	H3N2	Human	FS2011	02/14/2012	KT888639	KT888395	KT888682	KT888352		KT888566	KT889196	KT889046
A/Washington/39/2012	H3N2	Human	FS2011	02/14/2012	KT889148				KT888707	KT888197	KT888769	KT889101
A/Delaware/02/2012	H3N2	Human	FS2011	02/15/2012	KC892303	KC892305	KC892304
A/Illinois/19/2012	H3N2	Human	FS2011	02/15/2012	KT889131	KT888722	KT888574	KT889054	KT888690	KT888180	KT888752	KT889084
A/Kentucky/04/2012	H3N2	Human	FS2011	02/15/2012	KC892468
A/Minnesota/04/2012	H3N2	Human	FS2011	02/15/2012	KC892306	KC892308
A/New_York/07/2012	H3N2	Human	FS2011	02/15/2012	KC892889	KC892891	KC892890
A/New_Mexico/07/2012	H3N2	Human	FS2011	02/16/2012	EPI_ISL_119712	EPI_ISL_119712	EPI_ISL_119712	EPI_ISL_119712	EPI_ISL_119712	KC892748	KC892821	KC892820
A/Alabama/03/2012	H3N2	Human	FS2011	02/16/2012	KC892474
A/Iowa/06/2012	H3N2	Human	FS2011	02/16/2012	KC892373		KC892374
A/New_York/04/2012	H3N2	Human	FS2011	02/16/2012	KC892456
A/North_Carolina/24usafsam/2012	H3N2	Human	FS2011	02/16/2012	KT889136		KT888579	KT889059	KT888695	KT888185	KT888757	KT889089
A/Virginia/05/2012	H3N2	Human	FS2011	02/17/2012	KC892192	KC892322	KC892321
A/Washington/29/2012	H3N2	Human	FS2011	02/17/2012	KT889141		KT888584	KT889064		KT888190	KT888762	KT889094
A/Gunma/10-516/2012	H3N2	Human	FS2011	02/18/2012	LC091014
A/Kumamoto/29-513/2012	H3N2	Human	FS2011	02/18/2012	LC091015
A/Mississippi/05/2012	H3N2	Human	FS2011	02/18/2012	KC892153		KC892154
A/Novosibirsk/26k/2012	H3N2	Human	FS2011	02/19/2012	KC135502		KC135503
A/Ohio/01/2012	H3N2	Human	FS2011	02/19/2012	KC893060
A/TASMANIA/1/2012	H3N2	Human	FS2011	02/20/2012	EPI_ISL_121690	EPI_ISL_121690	EPI_ISL_121690	EPI_ISL_121690	EPI_ISL_121690	EPI_ISL_121690	EPI_ISL_121690	EPI_ISL_121690
A/California/22/2012	H3N2	Human	FS2011	02/20/2012	EPI_ISL_119710	EPI_ISL_119710	EPI_ISL_119710	KC892830	KC892833	KC892729	KC892828	KC892827
A/New_Hampshire/04/2012	H3N2	Human	FS2011	02/20/2012	KC892317	KC892319	KC892318
A/New_Mexico/06/2012	H3N2	Human	FS2011	02/20/2012	KC892508	KC892510	KC892509
A/Novosibirsk/22/2012	H3N2	Human	FS2011	02/20/2012	KC135506
A/Thailand/FLU_PMKA1835/2012	H3N2	Human	FS2011	02/20/2012	KT888629	KT888385	KT888672	KT888342		KT888556	KT889186	KT889036
A/Illinois/02/2012	H3N2	Human	FS2011	02/21/2012	KC892866
A/Novosibirsk/RII15/2012	H3N2	Human	FS2011	02/21/2012	KC488812		KC488813
A/Czech_Republic/20/2012	H3N2	Human	FS2011	02/22/2012	JX913003		JX913005	JX913004	JX913007	JX913002	JX913001	JX913000
A/British_Columbia/015/2012	H3N2	Human	FS2011	02/23/2012	KF598729
A/Czech_Republic/130/2012	H3N2	Human	FS2011	02/23/2012	JX913011		JX913013	JX913012			JX913009	JX913008
A/Novosibirsk/02d/2012	H3N2	Human	FS2011	02/23/2012	KC135496		KC135497
A/Quebec/005/2012	H3N2	Human	FS2011	02/23/2012	KF598738
A/Saint_Petersburg/RII25/2012	H3N2	Human	FS2011	02/23/2012	KC488815		KC488816
A/Thailand/CU-B6091/2012	H3N2	Human	FS2011	02/23/2012	KP335890	KP336168	KP336064	KP335993	KP336226	KP335818	KP335760	KP335702
A/British_Columbia/014/2012	H3N2	Human	FS2011	02/24/2012	KF598728
A/Florida/05/2012	H3N2	Human	FS2011	02/24/2012	KC892482
A/Novosibirsk/16/2012	H3N2	Human	FS2011	02/24/2012	KC135508		KC135509
A/Novosibirsk/RII14/2012	H3N2	Human	FS2011	02/24/2012	JX978743
A/Ontario/009/2012	H3N2	Human	FS2011	02/24/2012	KF551070
A/Peru/PER072/2012	H3N2	Human	FS2011	02/27/2012	CY160856		CY160858	CY160859	CY160860	CY160861		CY160863
A/South_Carolina/07/2012	H3N2	Human	FS2011	02/27/2012	KC892567		KC892568
A/Czech_Republic/119/2012	H3N2	Human	FS2011	02/28/2012	JX913019		JX913021	JX913020	JX913023	JX913018	JX913017	JX913016
A/Missouri/05/2012	H3N2	Human	FS2011	02/28/2012	KC892453		KC892454
A/Ekaterinburg/RII3/2012	H3N2	Human	FS2011	02/29/2012	KC488809		KC488810
A/Hangzhou/A101/2012	H3N2	Human	FS2011	03/01/2012	KM208516		KM208581
A/Hangzhou/A98/2012	H3N2	Human	FS2011	03/01/2012	KM208515		KM208580
A/Hangzhou/B98/2012	H3N2	Human	FS2011	03/01/2012	KM208517		KM208582
A/Kansas/05/2012	H3N2	Human	FS2011	03/01/2012	KC892450	KC892452	KC892451
A/Nebraska/32/2012	H3N2	Human	FS2011	02/29/2012	KT889144	KT888735	KT888587	KT889067	KT888703	KT888193	KT888765	KT889097
A/Nevada/09/2012	H3N2	Human	FS2011	03/01/2012	KC892635	KC892637	KC892636
A/New_Mexico/04/2012	H3N2	Human	FS2011	03/01/2012	KC892552	KC892554	KC892553
A/Seoul/A219/2012	H3N2	Human	FS2011	03/01/2012	KF003439
A/Washington/13/2012	H3N2	Human	FS2011	02/29/2012	KC892388	KC892348	KC892389
A/Washington/16/2012	H3N2	Human	FS2011	03/02/2012	EPI_ISL_111405	EPI_ISL_111405	EPI_ISL_111405	EPI_ISL_111405	KC892448	KC892577	KC892443	KC892442
A/Maine/04/2012	H3N2	Human	FS2011	03/02/2012	KC892492	KC892494
A/Nevada/16/2012	H3N2	Human	FS2011	03/02/2012	KC892871	KC892873	KC892872
A/Vermont/06/2012	H3N2	Human	FS2011	03/03/2012	KC892495	KC892497	KC892496
A/Wisconsin/08/2012	H3N2	Human	FS2011	03/03/2012	KC892498	KC892500	KC892499
A/Brisbane/21/2012	H3N2	Human	FS2011	03/04/2012	CY250865	CY250866	CY250867	CY250868	CY250869	CY250870	CY250871	CY250872
A/Georgia/05/2012	H3N2	Human	FS2011	03/04/2012	KC892564	KC892566	KC892565
A/Nevada/15/2012	H3N2	Human	FS2011	03/04/2012	KC892874		KC892875
A/New_Hampshire/05/2012	H3N2	Human	FS2011	03/04/2012	KC892626	KC892628	KC892627
A/Virginia/08/2012	H3N2	Human	FS2011	03/04/2012	KC892895	KC893032	KC893031
A/GOROKA/5/2012	H3N2	Human	FS2011	03/05/2012	EPI_ISL_122579	EPI_ISL_122579	EPI_ISL_122579	EPI_ISL_122579	EPI_ISL_122579	EPI_ISL_122579	EPI_ISL_122579	EPI_ISL_122579
A/Hangzhou/A109/2012	H3N2	Human	FS2011	03/05/2012	KM208518		KM208583
A/Hangzhou/A110/2012	H3N2	Human	FS2011	03/05/2012	KM208519
A/Hangzhou/B102/2012	H3N2	Human	FS2011	03/05/2012	KM208520		KM208585
A/Illinois/34/2012	H3N2	Human	FS2011	03/05/2012	KT889145		KT888588	KT889068	KT888704	KT888194	KT888766	KT889098
A/Iowa/07/2012	H3N2	Human	FS2011	03/05/2012	KC892578	KC892579	KC892507
A/Japan/26/2012	H3N2	Human	FS2011	03/05/2012	KT889138	KT888729	KT888581	KT889061		KT888187	KT888759	KT889091
A/Michigan/04/2012	H3N2	Human	FS2011	03/05/2012	KC892926	KC892927	KC893029
A/Nebraska/08/2012	H3N2	Human	FS2011	03/05/2012	KC892975	KC892503
A/Nevada/10/2012	H3N2	Human	FS2011	03/05/2012	KC892600	KC892963	KC892602
A/Ontario/015/2012	H3N2	Human	FS2011	03/05/2012	KF551072
A/Peru/PER051/2012	H3N2	Human	FS2011	03/05/2012	CY160688	CY160689	CY160690	CY160691	CY160692	CY160693	CY160694	CY160695
A/Saint_Petersburg/RII16/2012	H3N2	Human	FS2011	03/05/2012	JX978761		JX978759
A/Michigan/03/2012	H3N2	Human	FS2011	03/06/2012	EPI_ISL_119716	EPI_ISL_119716	EPI_ISL_119716	KC892839	KC892842	KC892837	KC892836	KC892835
A/Alaska/02/2012	H3N2	Human	FS2011	03/06/2012	KC892853		KC892854
A/Alaska/27/2012	H3N2	Human	FS2011	03/06/2012	KT889139				KT888698	KT888188	KT888760	KT889092
A/Czech_Republic/121/2012	H3N2	Human	FS2011	03/06/2012	JX913035		JX913037	JX913036	JX913039	JX913034	JX913033	JX913032
A/Kentucky/05/2012	H3N2	Human	FS2011	03/06/2012	KC892918		KC893146
A/New_York/28/2012	H3N2	Human	FS2011	03/06/2012	KT889140		KT888583		KT888699	KT888189	KT888761	KT889093
A/North_Dakota/04/2012	H3N2	Human	FS2011	03/06/2012	KC892517	KC892491	KC892518
A/Novosibirsk/RII25/2012	H3N2	Human	FS2011	03/06/2012	JX978737	JX978739	JX978738
A/Singapore/S2012.181/2012	H3N2	Human	FS2011	03/06/2012	KM069559	KM069688	KM069838	KM069980	KM070100	KM070222	KM070337
A/Florida/08/2012	H3N2	Human	FS2011	03/07/2012	KC892860	KC892862
A/Peru/PER018/2012	H3N2	Human	FS2011	03/07/2012	CY160424		CY160426	CY160427		CY160429	CY160430	CY160431
A/Rhode_Island/03/2012	H3N2	Human	FS2011	03/07/2012	KC892514		KC892515
A/Ohio/02/2012	H3N2	Human	FS2011	03/08/2012	EPI_ISL_124532	EPI_ISL_124532	EPI_ISL_124532			EPI_ISL_124532
A/Brisbane/26/2012	H3N2	Human	FS2011	03/08/2012	CY250881	CY250882	CY250883	CY250884		CY250886	CY250887	CY250888
A/Minnesota/05/2012	H3N2	Human	FS2011	03/08/2012	KC892278	KC892282	KC893102
A/Ontario/020/2012	H3N2	Human	FS2011	03/08/2012	KF551074
A/Oregon/04/2012	H3N2	Human	FS2011	03/08/2012	KC892549		KC892550
A/Washington/20/2012	H3N2	Human	FS2011	03/08/2012	KC892885	KC892869
A/Stockholm/14/2012	H3N2	Human	FS2011	03/11/2012	EPI_ISL_149717	EPI_ISL_149717	EPI_ISL_149717	EPI_ISL_149717	EPI_ISL_149717	EPI_ISL_149717	EPI_ISL_149717	EPI_ISL_149717
A/Nevada/13/2012	H3N2	Human	FS2011	03/12/2012	KC892879		KC892880
A/Ontario/021/2012	H3N2	Human	FS2011	03/12/2012	KF551075
A/Singapore/C2012.197/2012	H3N2	Human	FS2011	03/12/2012	KM069560	KM069689	KM069839	KM069981	KM070101	KM070223	KM070338	KM070462
A/Florida/09/2012	H3N2	Human	FS2011	03/13/2012	KC892856	KC892858	KC892857
A/Nevada/14/2012	H3N2	Human	FS2011	03/13/2012	KC892876		KC892877
A/Washington/21/2012	H3N2	Human	FS2011	03/13/2012	KC892882		KC892883
A/North_Carolina/13/2012	H3N2	Human	FS2011	03/14/2012	KC892156	KC892158	KC892273
A/Novosibirsk/59d/2012	H3N2	Human	FS2011	03/14/2012	KC135498		KC135499
A/British_Columbia/016/2012	H3N2	Human	FS2011	03/15/2012	KF598730
A/Missouri/08/2012	H3N2	Human	FS2011	03/15/2012	KC892901		KC893040
A/New_Mexico/09/2012	H3N2	Human	FS2011	03/15/2012	KC892209		KC892210
A/Tennessee/06/2012	H3N2	Human	FS2011	03/15/2012	KC892921		KC892922
A/Singapore/C2012.208/2012	H3N2	Human	FS2011	03/16/2012	KM069561	KM069690	KM069840	KM069982	KM070102	KM070224	KM070339	KM070463
A/Vermont/07/2012	H3N2	Human	FS2011	03/16/2012	KC892485		KC893037
A/Voroneg/RII03/2012	H3N2	Human	FS2011	03/16/2012	KC488817
A/Peru/PER236/2012	H3N2	Human	FS2011	03/17/2012	CY162152		CY162154			CY162157	CY162158
A/Montana/07/2012	H3N2	Human	FS2011	03/18/2012	KC892268	KC892925	KC892924
A/Brisbane/27/2012	H3N2	Human	FS2011	03/19/2012	CY250873	CY250874	CY250875	CY250876	CY250877	CY250878	CY250879	CY250880
A/Czech_Republic/76/2012	H3N2	Human	FS2011	03/19/2012	JX913043		JX913045	JX913044	JX913047	JX913042	JX913041	JX913040
A/Pennsylvania/07/2012	H3N2	Human	FS2011	03/19/2012	KC892892	KC892894	KC892893
A/Saint_Petersburg/RII23/2012	H3N2	Human	FS2011	03/19/2012	JX978746		JX978747
A/Saint_Petersburg/RII31/2012	H3N2	Human	FS2011	03/19/2012	JX978764
A/Alabama/07/2012	H3N2	Human	FS2011	03/20/2012	KC893059	KC893065	KC893063
A/Ekaterinburg/RII06/2012	H3N2	Human	FS2011	03/20/2012	JX978770		JX978771
A/California/24/2012	H3N2	Human	FS2011	03/21/2012	KC892850		KC892851
A/Moscow/1514A00505153N/2012	H3N2	Human	FS2011	03/23/2012	KT889234	KT888212	KT888833	KT888420	KT888967	KT888487	KT888136	KT888260
A/Arizona/M10/2012	H3N2	Human	FS2011	03/24/2012	KC513483		KJ635923
A/Idaho/10/2012	H3N2	Human	FS2011	03/25/2012	KC892968		KC892216
A/Washington/2998/2012	H3N2	Human	FS2011	03/25/2012	CY120883
A/NEW_CALEDONIA/1/2012	H3N2	Human	FS2011	03/26/2012	EPI_ISL_128638	EPI_ISL_128638	EPI_ISL_128638	EPI_ISL_128638	EPI_ISL_128638	EPI_ISL_128638	EPI_ISL_128638	EPI_ISL_128638
A/Indiana/04/2012	H3N2	Human	FS2011	03/26/2012	KC892186	KC892188
A/Ohio/2987/2012	H3N2	Human	FS2011	03/26/2012	CY120872
A/Tbilisi/GNCDC0485/2012	H3N2	Human	FS2011	03/26/2012	CY116636		CY116637
A/Wyoming/07/2012	H3N2	Human	FS2011	03/26/2012	KC893043	KC892920	KC893163
A/Arizona/M11/2012	H3N2	Human	FS2011	03/27/2012	KC513484		KJ635920
A/Guangdong/947/2012	H3N2	Human	FS2011	03/27/2012	CY125691		CY125692
A/Kaliningrad/RII09/2012	H3N2	Human	FS2011	03/28/2012	KC488843
A/Peru/PER359/2012	H3N2	Human	FS2011	03/28/2012	CY163088		CY163090		CY163092	CY163093	CY163094
A/Tbilisi/GNCDC0557/2012	H3N2	Human	FS2011	03/28/2012	CY116638		CY116639
A/California/3000/2012	H3N2	Human	FS2011	03/29/2012	CY120885
A/Guangdong/1104/2012	H3N2	Human	FS2011	03/29/2012	CY125679		CY125680
A/Oregon/05/2012	H3N2	Human	FS2011	03/29/2012	KC892931		KC892928
A/Nevada/12/2012	H3N2	Human	FS2011	03/30/2012	EPI_ISL_119706	EPI_ISL_119706	EPI_ISL_119706	KC892846	KC892834	KC893161	KC892344	KC892843
A/Czech_Republic/98/2012	H3N2	Human	FS2011	03/30/2012	JX913051		JX913053				JX913049	JX913048
A/Singapore/C2012.247/2012	H3N2	Human	FS2011	03/30/2012	KM069562	KM069691	KM069841	KM069983	KM070103	KM070225	KM070340	KM070464
A/Arizona/M12/2012	H3N2	Human	FS2011	03/31/2012	KC513479		KJ635924
A/British_Columbia/018/2012	H3N2	Human	FS2011	03/31/2012	KF598732
A/Virginia/09/2012	H3N2	Human	FS2011	04/01/2012	KC892150	KC892152	KC892151
A/Kentucky/06/2012	H3N2	Human	FS2011	04/02/2012	KC892159	KC892161	KC892160
A/Nevada/18/2012	H3N2	Human	FS2011	04/02/2012	KC892206		KC892207
A/Peru/PER301/2012	H3N2	Human	FS2012	04/02/2012	CY162632		CY162634	CY162635	CY162636	CY162637		CY162639
A/Saint_Petersburg/RII51/2012	H3N2	Human	FS2011	04/02/2012	KC488831		KC488832
A/Wisconsin/10/2012	H3N2	Human	FS2011	04/02/2012	KC893123	KC893125	KC892740
A/Arizona/M14/2012	H3N2	Human	FS2011	04/03/2012	KC513482		KJ635922
A/Indiana/03/2012	H3N2	Human	FS2011	04/03/2012	KC892184		KC892731
A/Maine/05/2012	H3N2	Human	FS2011	04/03/2012	KC893164		KC893168
A/Michigan/07/2012	H3N2	Human	FS2011	04/03/2012	KC892991		KC892703
A/Nevada/20/2012	H3N2	Human	FS2011	04/03/2012	KC892224	KC892226	KC892649
A/Ohio/07/2012	H3N2	Human	FS2011	04/03/2012	KC892165	KC892167	KC892166
A/Peru/PER399/2012	H3N2	Human	FS2012	04/03/2012	CY163392	CY163393	CY163394	CY163395	CY163396	CY163397	CY163398	CY163399
A/Alabama/08/2012	H3N2	Human	FS2011	04/04/2012	KC892181	KC892647	KC892182
A/Colorado/3005/2012	H3N2	Human	FS2011	04/04/2012	CY120890
A/Florida/12/2012	H3N2	Human	FS2011	04/04/2012	KC892174		KC892175
A/Montana/08/2012	H3N2	Human	FS2011	04/04/2012	KC892312	KC892315	KC892314
A/New_York/15/2012	H3N2	Human	FS2011	04/04/2012	KC892573		KC892574
A/Tbilisi/GNCDC0577/2012	H3N2	Human	FS2011	04/04/2012	CY116640		CY116641
A/Virginia/10/2012	H3N2	Human	FS2011	04/04/2012	KC893057	KC893052
A/Wyoming/08/2012	H3N2	Human	FS2011	04/04/2012	KC892162	KC892164
A/Arizona/07/2012	H3N2	Human	FS2011	04/05/2012	KC892863		KC892864
A/Kaliningrad/RII10/2012	H3N2	Human	FS2011	04/05/2012	KC488827
A/Nevada/19/2012	H3N2	Human	FS2011	04/06/2012	KC892221		KC892222
A/Oregon/07/2012	H3N2	Human	FS2011	04/07/2012	KC892212	KC892214	KC892213
A/PERTH/41/2012	H3N2	Human	FS2012	04/08/2012	EPI_ISL_122559	EPI_ISL_122559	EPI_ISL_122559	EPI_ISL_122559	EPI_ISL_122559	EPI_ISL_122559	EPI_ISL_122559	EPI_ISL_122559
A/Minnesota/09/2012	H3N2	Human	FS2011	04/08/2012	KC893126		KC892240
A/Arizona/M18/2012	H3N2	Human	FS2011	04/09/2012	KC513477		KJ635919
A/Guangdong/1078/2012	H3N2	Human	FS2011	04/09/2012	CY125677		CY125678
A/North_Carolina/14/2012	H3N2	Human	FS2011	04/09/2012	KC892177	KC892148	KC892178
A/Peru/PER222/2012	H3N2	Human	FS2012	04/09/2012	CY162040		CY162042	CY162043	CY162044			CY162047
A/Peru/PER384/2012	H3N2	Human	FS2012	04/09/2012	CY163272		CY163274	CY163275	CY163276	CY163277	CY163278	CY163279
A/Saint_Petersburg/RII53/2012	H3N2	Human	FS2011	04/09/2012	KC488823		KC488824
A/Saint_Petersburg/RII60/2012	H3N2	Human	FS2011	04/09/2012	JX978776		JX978777
A/Singapore/C2012.274/2012	H3N2	Human	FS2011	04/09/2012	KM069563		KM069842	KM069984	KM070104	KM070226	KM070341	KM070465
A/South_Carolina/09/2012	H3N2	Human	FS2011	04/09/2012	KC892168	KC892170	KC892169
A/Tennessee/07/2012	H3N2	Human	FS2011	04/10/2012	KC892739	KC892973
A/Idaho/11/2012	H3N2	Human	FS2011	04/11/2012	KC892227	KC892229	KC892653
A/Peru/PER249/2012	H3N2	Human	FS2012	04/11/2012	CY160276		CY160278	CY160279				CY160280
A/Prague/1514A06404885N/2012	H3N2	Human	FS2011	04/12/2012	KT889253		KT888852	KT888439	KT888986	KT888506	KT888155	KT888279
A/Ontario/027/2012	H3N2	Human	FS2011	04/13/2012	KF551076
A/Stockholm/19/2012	H3N2	Human	FS2011	04/14/2012	EPI_ISL_149713	EPI_ISL_149713	EPI_ISL_149713	EPI_ISL_149713	EPI_ISL_149713	EPI_ISL_149713	EPI_ISL_149713	EPI_ISL_149713
A/Iowa/10/2012	H3N2	Human	FS2011	04/14/2012	KC892218		KC892219
A/Texas/50/2012	H3N2	Human	FS2011	04/15/2012	EPI_ISL_129858	EPI_ISL_129858	EPI_ISL_129858			EPI_ISL_129858
A/Colorado/15/2012	H3N2	Human	FS2011	04/15/2012	KC892691	KC892970	KC892704
A/Ekaterinburg/RII13/2012	H3N2	Human	FS2011	04/15/2012	KC488834
A/Washington/23/2012	H3N2	Human	FS2011	04/15/2012	KC892675	KC892672	KC892671
A/New_Mexico/11/2012	H3N2	Human	FS2011	04/16/2012	KC892954		KC892285
A/Peru/PER108/2012	H3N2	Human	FS2012	04/16/2012	CY161136	CY161137	CY161138	CY161139	CY161140	CY161141	CY161142	CY161143
A/Peru/PER326/2012	H3N2	Human	FS2012	04/17/2012	CY162832		CY162834	CY162835		CY162837	CY162838	CY162839
A/Rhode_Island/06/2012	H3N2	Human	FS2011	04/17/2012	KC893054		KC893055
A/Brisbane/38/2012	H3N2	Human	FS2012	04/18/2012	CY250897	CY250898	CY250899	CY250900	CY250901	CY250902	CY250903	CY250904
A/Czech_Republic/126/2012	H3N2	Human	FS2011	04/18/2012	JX913059		JX913061	JX913060	JX913063	JX913058	JX913057	JX913056
A/Rhode_Island/07/2012	H3N2	Human	FS2011	04/18/2012	KC892667		KC892234
A/Zhongshan/01/2012	H3N2	Human	FS2011	04/18/2012	KJ567656		KJ567662
A/Zhongshan/02/2012	H3N2	Human	FS2011	04/18/2012	KJ567657		KJ567663
A/Boston/DOA94/2012	H3N2	Human	FS2011	04/19/2012	CY125791	CY125792	CY125793	CY125794	CY125795	CY125796	CY125797	CY125798
A/Peru/PER262/2012	H3N2	Human	FS2012	04/19/2012	CY162336		CY162338			CY162341	CY162342	CY162343
A/Singapore/H2012.301/2012	H3N2	Human	FS2011	04/19/2012	KM069564	KM069693	KM069843	KM069985	KM070105	KM070227	KM070342	KM070466
A/Tennessee/08/2012	H3N2	Human	FS2011	04/19/2012	KC892974		KC892966
A/Czech_Republic/114/2012	H3N2	Human	FS2011	04/20/2012	JX913067			JX913068	JX913071			JX913064
A/Massachusetts/06/2012	H3N2	Human	FS2011	04/20/2012	KC892274	KC892277	KC892275
A/Saint_Petersburg/RII47/2012	H3N2	Human	FS2011	04/20/2012	JX978767	JX978769	JX978768
A/Pennsylvania/09/2012	H3N2	Human	FS2011	04/21/2012	EPI_ISL_131831	EPI_ISL_131831	EPI_ISL_131831	EPI_ISL_131831	EPI_ISL_131831	EPI_ISL_131831	EPI_ISL_131831	EPI_ISL_131831
A/Delaware/07/2012	H3N2	Human	FS2011	04/21/2012	KC892230	KC892232	KC892231
A/Kaliningrad/RII15/2012	H3N2	Human	FS2011	04/23/2012	KC488826
A/British_Columbia/019/2012	H3N2	Human	FS2011	04/24/2012	KF598733
A/Czech_Republic/131/2012	H3N2	Human	FS2011	04/24/2012	JX913072		JX913073
A/Maryland/14/2012	H3N2	Human	FS2011	04/24/2012	KC892576	KC892390	KC892298
A/Guangdong/1154/2012	H3N2	Human	FS2011	04/25/2012	CY125681		CY125682
A/Peru/PER096/2012	H3N2	Human	FS2012	04/30/2012	CY161040				CY161044	CY161045
A/Peru/PER353/2012	H3N2	Human	FS2012	04/30/2012	CY163040		CY163042	CY163043		CY163045	CY163046	CY163047
A/California/31/2012	H3N2	Human	FS2011	05/01/2012	KC892971	KC892957	KC892951
A/Peru/PER221/2012	H3N2	Human	FS2012	05/02/2012	CY162032		CY162034	CY162035		CY162037		CY162039
A/Florida/14/2012	H3N2	Human	FS2011	05/03/2012	KC892724		KC892721
A/Minnesota/10/2012	H3N2	Human	FS2011	05/03/2012	KC892582		KC892316
A/Quebec/010/2012	H3N2	Human	FS2011	05/03/2012	KF598743
A/Vermont/14/2012	H3N2	Human	FS2011	05/03/2012	KC892309	KC892313	KC892310
A/Wyoming/10/2012	H3N2	Human	FS2011	05/03/2012	KC892727	KC892728	KC892726
A/California/32/2012	H3N2	Human	FS2011	05/04/2012	KC892677	KC892759
A/Colorado/16/2012	H3N2	Human	FS2011	05/05/2012	KC892722	KC892717	KC892708
A/New_Hampshire/10/2012	H3N2	Human	FS2011	05/05/2012	KC892588	KC892245	KC892345
A/Victoria/508/2012	H3N2	Human	FS2012	05/05/2012	CY250889		CY250891	CY250892	CY250893	CY250894	CY250895	CY250896
A/Wisconsin/13/2012	H3N2	Human	FS2011	05/05/2012	KC892594	KC892596	KC892595
A/Peru/PER363/2012	H3N2	Human	FS2012	05/07/2012	CY163120		CY163122			CY163125	CY163126	CY163127
A/Victoria/3/2012	H3N2	Human	FS2012	05/07/2012	CY250905	CY250906	CY250907	CY250908	CY250909	CY250910	CY250911	CY250912
A/Wisconsin/12/2012	H3N2	Human	FS2011	05/07/2012	KC892519	KC892587	KC892586
A/VICTORIA/802/2012	H3N2	Human	FS2011	05/09/2012	EPI_ISL_122600	EPI_ISL_122600	EPI_ISL_122600	EPI_ISL_122600	EPI_ISL_122600	EPI_ISL_122600	EPI_ISL_122600	EPI_ISL_122600
A/Kentucky/09/2012	H3N2	Human	FS2011	05/10/2012	KC892710
A/New_York/17/2012	H3N2	Human	FS2011	05/10/2012	KC892896	KC892902	KC893046
A/Wyoming/11/2012	H3N2	Human	FS2011	05/10/2012	KC892778		KC892777
A/Peru/PER100/2012	H3N2	Human	FS2012	05/11/2012	CY161072		CY161074			CY161077	CY161078	CY161079
A/Alaska/04/2012	H3N2	Human	FS2011	05/14/2012	KC892601	KC892272	KC892417
A/Czech_Republic/138/2012	H3N2	Human	FS2011	05/14/2012	JX913079		JX913081	JX913080	JX913083	JX913078	JX913077	JX913076
A/Indiana/05/2012	H3N2	Human	FS2011	05/14/2012	KC892773	KC892426	KC892784
A/Maryland/15/2012	H3N2	Human	FS2011	05/14/2012	KC892723	KC892725	KC892707
A/Mississippi/06/2012	H3N2	Human	FS2011	05/14/2012	KC892706	KC892712	KC892713
A/New_York/16/2012	H3N2	Human	FS2011	05/14/2012	KC892719	KC892720	KC892718
A/Sydney/204/2012	H3N2	Human	FS2012	05/14/2012	CY250913	CY250914	CY250915	CY250916	CY250917	CY250918	CY250919	CY250920
A/Virginia/12/2012	H3N2	Human	FS2011	05/15/2012	KC892591	KC892593	KC892592
A/Singapore/H2012.375/2012	H3N2	Human	FS2012	05/16/2012	KM069565	KM069694	KM069844	KM069986	KM070106	KM070228	KM070343	KM070467
A/Utah/15/2012	H3N2	Human	FS2011	05/16/2012	KC892716		KC892709
A/Victoria/7/2012	H3N2	Human	FS2012	05/16/2012	CY250929	CY250930	CY250931	CY250932	CY250933	CY250934	CY250935	CY250936
A/Peru/PER232/2012	H3N2	Human	FS2012	05/18/2012	CY162120		CY162122		CY162124	CY162125		CY162127
A/Sydney/21/2012	H3N2	Human	FS2012	05/18/2012	CY250937		CY250939	CY250940	CY250941	CY250942	CY250943	CY250944
A/Maine/07/2012	H3N2	Human	FS2011	05/21/2012	KC892597	KC892849	KC892598
A/Peru/PER354/2012	H3N2	Human	FS2012	05/21/2012	CY163048	CY163049	CY163050			CY163053	CY163054	CY163055
A/Singapore/C2012.389/2012	H3N2	Human	FS2012	05/21/2012	KM069566	KM069695	KM069845	KM069987	KM070107	KM070229	KM070344	KM070468
A/Singapore/S2012.389/2012	H3N2	Human	FS2012	05/21/2012	KM069567	KM069696	KM069846	KM069988	KM070108	KM070230	KM070345	KM070469
A/Sao_Paulo/10-14211/2012	H3N2	Human	FS2012	05/22/2012	KC291190
A/Peru/PER037/2012	H3N2	Human	FS2012	05/23/2012	CY160576	CY160577	CY160578	CY160579	CY160580	CY160581		CY160583
A/South_Australia/36/2012	H3N2	Human	FS2012	05/28/2012	CY250945	CY250946	CY250947	CY250948	CY250949	CY250950	CY250951	CY250952
A/Sydney/205/2012	H3N2	Human	FS2012	05/28/2012	CY251247	CY251248	CY251249		CY251251	CY251252	CY251253	CY251254
A/Peru/PER216/2012	H3N2	Human	FS2012	06/01/2012	CY161992	CY161993	CY161994	CY161995	CY161996		CY161998	CY161999
A/Santiago/op17d0/2012	H3N2	Human	FS2012	06/01/2012	KJ943248	KJ943249	KJ943250	KJ943251	KJ943252	KJ943253	KJ943254	KJ943255
A/South_Australia/39/2012	H3N2	Human	FS2012	06/01/2012	CY250953		CY250955	CY250956	CY250957	CY250958	CY250959	CY250960
A/Utah/17/2012	H3N2	Human	FS2011	06/01/2012	KC892780	KC892785	KC893035
A/Santiago/op17d1/2012	H3N2	Human	FS2012	06/02/2012	KJ942983			KJ942986			KJ942989
A/Santiago/p1d1/2012	H3N2	Human	FS2012	06/05/2012	KJ943686	KJ943687	KJ943688	KJ943689			KJ943692
A/Brisbane/61/2012	H3N2	Human	FS2012	06/06/2012	CY251159	CY251160	CY251161	CY251162	CY251163	CY251164	CY251165	CY251166
A/Canberra/5/2012	H3N2	Human	FS2012	06/06/2012	CY250985	CY250986	CY250987	CY250988	CY250989	CY250990	CY250991	CY250992
A/Thailand/CU-B6251/2012	H3N2	Human	FS2012	06/06/2012	KP335891			KP335994	KP336227	KP335819	KP335761	KP335703
A/Idaho/20/2012	H3N2	Human	FS2011	06/09/2012	KC893064	KC892543	KC892604
A/Maryland/18/2012	H3N2	Human	FS2011	06/09/2012	KC892236	KC892735	KC892217
A/Victoria/27/2012	H3N2	Human	FS2012	06/12/2012	CY250969		CY250971		CY250973	CY250974	CY250975	CY250976
A/Frederico_Westphalen/LACENRS-204/2012	H3N2	Human	FS2012	06/13/2012	KY926340	KY925506	KY926206	KY925911	KY926183	KY925693	KY925448	KY925683
A/Santiago/p2d1/2012	H3N2	Human	FS2012	06/13/2012	KJ943767	KJ943768	KJ943769	KJ943770	KJ943771	KJ943772	KJ943773	KJ943774
A/Santiago/p3d0/2012	H3N2	Human	FS2012	06/14/2012	KJ943573	KJ943574	KJ943575	KJ943576		KJ943578	KJ943579	KJ943580
A/Santa_Cruz/2821/2012	H3N2	Human	FS2011	06/15/2012	KF612194	KF612206	KF612202	KF612198	KF612210	KF612190	KF612187	KF612183
A/Santiago/p4d1/2012	H3N2	Human	FS2012	06/18/2012	KJ943729		KJ943731	KJ943732
A/Victoria/535/2012	H3N2	Human	FS2012	06/18/2012	CY251009	CY251010	CY251011	CY251012	CY251013	CY251014	CY251015	CY251016
A/Tasmania/7/2012	H3N2	Human	FS2012	06/19/2012	CY250961	CY250962	CY250963	CY250964	CY250965	CY250966	CY250967	CY250968
A/Santiago/p4d3/2012	H3N2	Human	FS2012	06/20/2012	KJ943634			KJ943637
A/Colorado/17/2012	H3N2	Human	FS2011	06/21/2012	KC892225	KC892239	KC892646
A/Santiago/p6d1/2012	H3N2	Human	FS2012	06/21/2012	KJ943597	KJ943598	KJ943599	KJ943600		KJ943602	KJ943603	KJ943604
A/Victoria/43/2012	H3N2	Human	FS2012	06/21/2012	CY250993	CY250994	CY250995		CY250997		CY250999	CY251000
A/Santiago/p6d2/2012	H3N2	Human	FS2012	06/22/2012	KJ943737			KJ943740			KJ943743	KJ943744
A/Santiago/p9d0/2012	H3N2	Human	FS2012	06/22/2012	KJ943642	KJ943643	KJ943644	KJ943645	KJ943646	KJ943647	KJ943648	KJ943649
A/Thailand/CU-B6274/2012	H3N2	Human	FS2012	06/22/2012	KP335892	KP336170	KP336066	KP335995	KP336228	KP335820	KP335762	KP335704
A/Santiago/p9d1/2012	H3N2	Human	FS2012	06/23/2012	KJ943589	KJ943590	KJ943591	KJ943592		KJ943594
A/TASMANIA/12/2012	H3N2	Human	FS2012	06/24/2012	EPI_ISL_128637	EPI_ISL_128637	EPI_ISL_128637	EPI_ISL_128637	EPI_ISL_128637	EPI_ISL_128637	EPI_ISL_128637	EPI_ISL_128637
A/Florida/68/2012	H3N2	Human	FS2011	06/24/2012	KF790050
A/South_Australia/66/2012	H3N2	Human	FS2012	06/24/2012	CY251001		CY251003	CY251004	CY251005	CY251006	CY251007	CY251008
A/Victoria/50/2012	H3N2	Human	FS2012	06/25/2012	CY251017		CY251019	CY251020	CY251021		CY251023	CY251024
A/TASMANIA/26/2012	H3N2	Human	FS2012	06/26/2012	EPI_ISL_128641	EPI_ISL_128641	EPI_ISL_128641	EPI_ISL_128641	EPI_ISL_128641	EPI_ISL_128641	EPI_ISL_128641	EPI_ISL_128641
A/South_Australia/54/2012	H3N2	Human	FS2012	06/26/2012	CY250977				CY250981	CY250982	CY250983	CY250984
A/Puerto_Rico/36/2012	H3N2	Human	FS2012	06/27/2012	EPI_ISL_129535	EPI_ISL_129535	EPI_ISL_129535	EPI_ISL_129535	EPI_ISL_129535	EPI_ISL_129535	EPI_ISL_129535	EPI_ISL_129535
A/Singapore/H2012.490/2012	H3N2	Human	FS2012	06/27/2012	KM069568	KM069697	KM069847	KM069989	KM070109	KM070231	KM070346	KM070470
A/Santiago/op5d1/2012	H3N2	Human	FS2012	06/28/2012	KJ942919		KJ942921		KJ942923	KJ942924	KJ942925	KJ942926
A/Santiago/p19d0/2012	H3N2	Human	FS2012	06/29/2012	KJ943066		KJ943068		KJ943070		KJ943072	KJ943073
A/Nicaragua/AGA2-88/2012	H3N2	Human	FS2011	06/30/2012	CY182169	CY182170	CY182171	CY182172	CY182173	CY182174	CY182175	CY182176
A/Perth/153/2012	H3N2	Human	FS2012	07/02/2012	CY251359	CY251360	CY251361	CY251362		CY251364	CY251365	CY251366
A/Thailand/CU-B6309/2012	H3N2	Human	FS2012	07/02/2012	KP335893	KP336171		KP335996	KP336229	KP335821	KP335763	KP335705
A/CHRISTCHURCH/503/2012	H3N2	Human	FS2012	07/03/2012	EPI_ISL_128643	EPI_ISL_128643	EPI_ISL_128643	EPI_ISL_128643	EPI_ISL_128643	EPI_ISL_128643	EPI_ISL_128643	EPI_ISL_128643
A/Victoria/78/2012	H3N2	Human	FS2012	07/03/2012	CY251025	CY251026	CY251027	CY251028	CY251029	CY251030	CY251031
A/Victoria/84/2012	H3N2	Human	FS2012	07/04/2012	CY251033	CY251034	CY251035	CY251036	CY251037	CY251038	CY251039	CY251040
A/Victoria/87/2012	H3N2	Human	FS2012	07/04/2012	CY251073	CY251074	CY251075	CY251076	CY251077	CY251078	CY251079	CY251080
A/California/35/2012	H3N2	Human	FS2011	07/05/2012	KC892490
A/Santiago/p18d00/2012	H3N2	Human	FS2012	07/05/2012	KJ943626	KJ943627	KJ943628	KJ943629	KJ943630	KJ943631		KJ943633
A/South_Australia/108/2012	H3N2	Human	FS2012	07/05/2012	CY251041	CY251042		CY251044	CY251045		CY251047
A/South_Australia/109/2012	H3N2	Human	FS2012	07/05/2012	CY251049	CY251050	CY251051	CY251052		CY251054		CY251056
A/South_Australia/111/2012	H3N2	Human	FS2012	07/06/2012	CY251057	CY251058	CY251059	CY251060		CY251062	CY251063	CY251064
A/South_Australia/114/2012	H3N2	Human	FS2012	07/06/2012	CY251065		CY251067				CY251071	CY251072
A/Canberra/33/2012	H3N2	Human	FS2012	07/07/2012	CY251167	CY251168	CY251169	CY251170	CY251171	CY251172	CY251173	CY251174
A/Santiago/p20d0/2012	H3N2	Human	FS2012	07/07/2012	KJ943678		KJ943680			KJ943683		KJ943685
A/Utah/23/2012	H3N2	Human	FS2011	07/07/2012	KC892540	KC893061	KC893062
A/Canberra/35/2012	H3N2	Human	FS2012	07/08/2012	CY251175			CY251178	CY251179	CY251180	CY251181	CY251182
A/Hawaii/22/2012	H3N2	Human	FS2012	07/09/2012	EPI_ISL_129859	EPI_ISL_129859	EPI_ISL_129859			EPI_ISL_129859
A/Nevada/25/2012	H3N2	Human	FS2011	07/10/2012	KC893067	KC893162	KC893070
A/Perth/254/2012	H3N2	Human	FS2012	07/10/2012	CY251287	CY251288	CY251289	CY251290	CY251291	CY251292	CY251293	CY251294
A/Texas/52/2012	H3N2	Human	FS2011	07/10/2012	KC892546	KC892215	KC892247
A/Victoria/113/2012	H3N2	Human	FS2012	07/10/2012	CY251143	CY251144	CY251145	CY251146	CY251147		CY251149
A/Illinois/12/2012	H3N2	Human	FS2011	07/12/2012	KC892736		KC893131
A/Victoria/346/2012	H3N2	Human	FS2012	07/12/2012	CY251081		CY251083	CY251084	CY251085	CY251086	CY251087	CY251088
A/Alaska/16/2012	H3N2	Human	FS2011	07/13/2012	KC892536	KC892539	KC892528
A/Hangzhou/A289/2012	H3N2	Human	FS2011	07/13/2012	KM208522		KM208587
A/Hangzhou/B319/2012	H3N2	Human	FS2011	07/13/2012	KM208523		KM208588
A/Thailand/SP11679/2012	H3N2	Human	FS2012	07/13/2012	KP638206	KP638209	KP638208	KP638207	KP638210	KP638205	KP638204	KP638203
A/Indiana/07/2012	H3N2	Human	FS2011	07/16/2012	EPI_ISL_122345	EPI_ISL_122345	EPI_ISL_122345	EPI_ISL_122345	EPI_ISL_122345	EPI_ISL_122345	EPI_ISL_122345	EPI_ISL_122345
A/Canberra/1001/2012	H3N2	Human	FS2012	07/16/2012	CY251119	CY251120	CY251121	CY251122	CY251123	CY251124	CY251125	CY251126
A/Darwin/1001/2012	H3N2	Human	FS2012	07/16/2012	CY251111	CY251112	CY251113	CY251114	CY251115	CY251116	CY251117	CY251118
A/Florida/27/2012	H3N2	Human	FS2011	07/16/2012	KC893147	KC892487	KC892599
A/Sydney/1001/2012	H3N2	Human	FS2012	07/16/2012	CY251103	CY251104	CY251105	CY251106	CY251107	CY251108	CY251109	CY251110
A/Victoria/1002/2012	H3N2	Human	FS2012	07/16/2012	CY251127		CY251129		CY251131	CY251132	CY251133	CY251134
A/Victoria/120/2012	H3N2	Human	FS2012	07/16/2012	CY251151	CY251152	CY251153	CY251154	CY251155	CY251156	CY251157	CY251158
A/Bangladesh/01/2012	H3N2	Human	FS2011	07/17/2012	KY801317	KY801321	KY801325
A/Sao_Paulo/49663/2012	H3N2	Human	FS2012	07/17/2012	KC291191
A/Sydney/1002/2012	H3N2	Human	FS2012	07/17/2012	CY251135	CY251136	CY251137	CY251138	CY251139	CY251140		CY251142
A/Victoria/641/2012	H3N2	Human	FS2012	07/18/2012	CY251191		CY251193	CY251194	CY251195	CY251196	CY251197	CY251198
A/Santiago/p24d1/2012	H3N2	Human	FS2012	07/20/2012	KJ943618	KJ943619	KJ943620	KJ943621	KJ943622	KJ943623	KJ943624
A/Santiago/p25d2/2012	H3N2	Human	FS2012	07/21/2012	KJ943751			KJ943754	KJ943755	KJ943756		KJ943758
A/Vietnam/13V_H3-3/2012	H3N2	Human	FS2012	07/23/2012	EPI_ISL_173300	EPI_ISL_173300	EPI_ISL_173300	EPI_ISL_173300	EPI_ISL_173300	EPI_ISL_173300	EPI_ISL_173300	EPI_ISL_173300
A/Florida/31/2012	H3N2	Human	FS2011	07/23/2012	KC892544	KC892529	KC892527
A/Singapore/H2012.562a/2012	H3N2	Human	FS2012	07/23/2012	KM069569	KM069698	KM069848	KM069990	KM070110	KM070232	KM070347	KM070471
A/Victoria/142/2012	H3N2	Human	FS2012	07/23/2012	CY251207	CY251208	CY251209	CY251210	CY251211	CY251212	CY251213	CY251214
A/Gainesville/01/2012	H3N2	Human	FS2011	07/24/2012	KF142471
A/Victoria/147/2012	H3N2	Human	FS2012	07/24/2012	CY251215	CY251216	CY251217	CY251218	CY251219	CY251220	CY251221	CY251222
A/Wisconsin/20/2012	H3N2	Human	FS2011	07/24/2012	KC892238	KC892235	KC892242
A/Vietnam/13V_H3-10/2012	H3N2	Human	FS2012	07/25/2012	EPI_ISL_173308	EPI_ISL_173308	EPI_ISL_173308	EPI_ISL_173308	EPI_ISL_173308	EPI_ISL_173308	EPI_ISL_173308	EPI_ISL_173308
A/Hangzhou/B334/2012	H3N2	Human	FS2011	07/25/2012	KM208524
A/Hawaii/13/2012	H3N2	Human	FS2011	07/25/2012	KC892204	KC892533	KC892537
A/Singapore/H2012.567/2012	H3N2	Human	FS2012	07/25/2012	KM069570	KM069699	KM069849	KM069991	KM070111	KM070233	KM070348	KM070472
A/Sydney/233/2012	H3N2	Human	FS2012	07/25/2012	CY251255		CY251257			CY251260	CY251261	CY251262
A/Maryland/30/2012	H3N2	Human	FS2011	07/26/2012	KF789667		KF789920
A/Vietnam/13V_H3-9/2012	H3N2	Human	FS2012	07/27/2012	EPI_ISL_173307	EPI_ISL_173307	EPI_ISL_173307	EPI_ISL_173307	EPI_ISL_173307	EPI_ISL_173307	EPI_ISL_173307	EPI_ISL_173307
A/Peru/PER031/2012	H3N2	Human	FS2012	07/27/2012	CY160528	CY160529	CY160530			CY160533	CY160534
A/Hawaii/23/2012	H3N2	Human	FS2011	07/28/2012	KC892772	KC893137	KC893157
A/Idaho/22/2012	H3N2	Human	FS2011	07/28/2012	KC892859	KC892887	KC892520
A/Ohio/14/2012	H3N2	Human	FS2011	07/29/2012	EPI_ISL_126246	EPI_ISL_126246	EPI_ISL_126246	EPI_ISL_126246	EPI_ISL_126246	EPI_ISL_126246	EPI_ISL_126246	EPI_ISL_126246
A/Thailand/SN11792/2012	H3N2	Human	FS2012	07/30/2012	KP638126	KP638129	KP638128		KP638130	KP638125	KP638124	KP638123
A/Thailand/VIROAF2/2012	H3N2	Human	FS2012	07/30/2012	KJ577157	KJ577160	KJ577159	KJ577158	KJ577161	KJ577156	KJ577155	KJ577154
A/Jordan/B1386/2012	H3N2	Human	FS2011	08/01/2012	KU933871		KU933907
A/Victoria/692/2012	H3N2	Human	FS2012	08/01/2012	CY251199	CY251200	CY251201	CY251202	CY251203	CY251204	CY251205	CY251206
A/Washington/33/2012	H3N2	Human	FS2011	08/01/2012	KC892241	KC892228	KC892530
A/Indiana/104/2012	H3N2	Human	FS2011	08/03/2012	EPI_ISL_129645	EPI_ISL_129645	EPI_ISL_129645	EPI_ISL_129645	EPI_ISL_129645	EPI_ISL_129645	EPI_ISL_129645	EPI_ISL_129645
A/Indiana/158/2012	H3N2	Human	FS2011	08/03/2012	KC892682		KC892560
A/Kentucky/12/2012	H3N2	Human	FS2011	08/03/2012	KC892532	KC892535	KC892201
A/Indiana/126/2012	H3N2	Human	FS2011	08/04/2012	EPI_ISL_129422	EPI_ISL_129422	EPI_ISL_129422	EPI_ISL_129422	EPI_ISL_129422	EPI_ISL_129422	EPI_ISL_129422	EPI_ISL_129422
A/Hawaii/16/2012	H3N2	Human	FS2011	08/04/2012	KC892661	KC892660	KC892663
A/Hawaii/21/2012	H3N2	Human	FS2011	08/04/2012	KC892786	KC893167	KC893154
A/South_Carolina/14/2012	H3N2	Human	FS2011	08/04/2012	KC892541	KC892547	KC892534
A/Victoria/175/2012	H3N2	Human	FS2012	08/04/2012	CY251319	CY251320	CY251321	CY251322	CY251323	CY251324	CY251325	CY251326
A/Indiana/103/2012	H3N2	Human	FS2011	08/05/2012	EPI_ISL_129420	EPI_ISL_129420	EPI_ISL_129420	EPI_ISL_129420	EPI_ISL_129420	EPI_ISL_129420	EPI_ISL_129420	EPI_ISL_129420
A/California/41/2012	H3N2	Human	FS2011	08/05/2012	KC892747	KC893130	KC892787
A/Texas/53/2012	H3N2	Human	FS2011	08/05/2012	KC892730	KC893165	KC892299
A/West_Virginia/17/2012	H3N2	Human	FS2011	08/05/2012	KC892958	KC892585	KC892590
A/China/356/2012	H3N2	Human	FS2011	08/06/2012	MH393235		MH393261
A/Sydney/195/2012	H3N2	Human	FS2012	08/06/2012	CY251303		CY251305	CY251306	CY251307	CY251308	CY251309	CY251310
A/Victoria/173/2012	H3N2	Human	FS2012	08/06/2012	CY251311		CY251313		CY251315		CY251317	CY251318
A/Victoria/448/2012	H3N2	Human	FS2012	08/06/2012	CY251223		CY251225		CY251227	CY251228	CY251229	CY251230
[truncated: 13,415 more rows]

## Sheet: HA-CAI
Strain Name	Collection Date1	Collection Date2	CAI-Human	CAI-Pig
A/Perth/16/2009	04/07/2009	2009.27	0.756	0.731
A/Djibouti/N04765/2009	05//2009	2009.33	0.753	0.728
A/Djibouti/N04787/2009	05//2009	2009.33	0.756	0.731
A/Egypt/N04877/2009	05//2009	2009.33	0.756	0.731
A/Singapore/H2009.332C/2009	05/01/2009	2009.33	0.752	0.728
A/Singapore/S2009.332b/2009	05/01/2009	2009.33	0.753	0.729
A/Singapore/H2009.334C/2009	05/02/2009	2009.33	0.751	0.727
A/Singapore/S2009.359/2009	05/11/2009	2009.36	0.753	0.729
A/Singapore/S2009.362b/2009	05/12/2009	2009.36	0.754	0.73
A/Singapore/S2009.362c/2009	05/12/2009	2009.36	0.752	0.728
A/Singapore/S2009.378a/2009	05/18/2009	2009.38	0.754	0.73
A/Singapore/H2009.389a/2009	05/22/2009	2009.39	0.754	0.729
A/Singapore/H2009.389b/2009	05/22/2009	2009.39	0.751	0.727
A/Philippines/2191/2009	05/26/2009	2009.4	0.755	0.731
A/Singapore/S2009.436/2009	06/08/2009	2009.44	0.753	0.728
A/Singapore/GP586/2009	06/10/2009	2009.44	0.752	0.727
A/Singapore/C2009.458V/2009	06/16/2009	2009.46	0.753	0.729
A/Thailand/CU-H16/2009	06/17/2009	2009.46	0.755	0.73
A/Thailand/CU-B106/2009	06/22/2009	2009.47	0.751	0.727
A/Thailand/CU-B110/2009	06/23/2009	2009.48	0.75	0.726
A/Singapore/C2009.485a/2009	06/26/2009	2009.48	0.752	0.727
A/Singapore/C2009.485b/2009	06/26/2009	2009.48	0.753	0.729
A/Singapore/H2009.485/2009	06/26/2009	2009.48	0.753	0.728
A/Dakar/WRAIR0011T/2009	06/29/2009	2009.49	0.756	0.732
A/Singapore/C2009.496/2009	06/30/2009	2009.5	0.752	0.728
A/Egypt/N08906/2009	07//2009	2009.5	0.752	0.727
A/Egypt/N08920/2009	07//2009	2009.5	0.752	0.727
A/Singapore/H2009.510/2009	07/05/2009	2009.51	0.751	0.727
A/Singapore/C2009.515/2009	07/07/2009	2009.52	0.756	0.731
A/Singapore/C2009.518V/2009	07/08/2009	2009.52	0.753	0.729
A/Singapore/H2009.518/2009	07/08/2009	2009.52	0.751	0.727
A/Thailand/CU-B590/2009	07/11/2009	2009.53	0.751	0.727
A/Thailand/CU-B657/2009	07/11/2009	2009.53	0.752	0.727
A/Australia/2/2009	07/16/2009	2009.54	0.756	0.731
A/Australia/18/2009	07/21/2009	2009.55	0.756	0.731
A/Australia/19/2009	07/21/2009	2009.55	0.752	0.727
A/Australia/22/2009	07/21/2009	2009.55	0.758	0.732
A/Australia/30/2009	07/23/2009	2009.56	0.755	0.73
A/Australia/34/2009	07/24/2009	2009.56	0.756	0.731
A/Australia/46/2009	07/27/2009	2009.57	0.752	0.727
A/Philippines/FLU_PHD_0142_CP2/2009	07/27/2009	2009.57	0.756	0.732
A/Singapore/GP2240/2009	07/28/2009	2009.57	0.753	0.728
A/Dakar/WRAIR0013N/2009	07/29/2009	2009.58	0.756	0.732
A/Australia/55/2009	07/30/2009	2009.58	0.755	0.73
A/Singapore/C2009.589/2009	08/03/2009	2009.59	0.751	0.726
A/Mumbai/261/2009	08/09/2009	2009.61	0.753	0.728
A/Mumbai/2349/2009	08/12/2009	2009.61	0.754	0.729
A/Mumbai/2516/2009	08/13/2009	2009.62	0.75	0.725
A/Mumbai/2559/2009	08/14/2009	2009.62	0.749	0.724
A/Singapore/GP3303/2009	08/25/2009	2009.65	0.756	0.731
A/Singapore/S2009.655/2009	08/27/2009	2009.65	0.754	0.73
A/Singapore/GP3448/2009	08/28/2009	2009.66	0.754	0.73
A/Egypt/N11008/2009	09//2009	2009.67	0.751	0.726
A/Umea/4/2009/	09/02/2009	2009.67	0.755	0.73
A/Qingdao/1045/2009	09/03/2009	2009.67	0.755	0.731
A/Qingdao/1046/2009	09/03/2009	2009.67	0.758	0.733
A/Guangdong/1105/2009	09/04/2009	2009.68	0.756	0.732
A/Singapore/H2009.679/2009	09/05/2009	2009.68	0.754	0.73
A/Qingdao/1115/2009	09/06/2009	2009.68	0.754	0.729
A/Qingdao/1116/2009	09/06/2009	2009.68	0.755	0.731
A/Qingdao/1118/2009	09/06/2009	2009.68	0.756	0.731
A/Mumbai/3067/2009	09/07/2009	2009.68	0.753	0.727
A/Mumbai/3103/2009	09/09/2009	2009.69	0.755	0.73
A/Qingdao/1157/2009	09/09/2009	2009.69	0.754	0.729
A/Qingdao/1158/2009	09/09/2009	2009.69	0.752	0.727
A/Qingdao/1167/2009	09/09/2009	2009.69	0.751	0.727
A/Mumbai/3196/2009	09/13/2009	2009.7	0.753	0.728
A/Qingdao/1231/2009	09/14/2009	2009.7	0.757	0.732
A/Qingdao/1295/2009	09/16/2009	2009.71	0.757	0.732
A/Qingdao/1329/2009	09/17/2009	2009.71	0.754	0.729
A/Qingdao/1341/2009	09/17/2009	2009.71	0.756	0.73
A/Qingdao/1346/2009	09/17/2009	2009.71	0.756	0.731
A/Qingdao/2144/2009	09/17/2009	2009.71	0.754	0.729
A/Hong_Kong/26560/2009	09/18/2009	2009.71	0.754	0.729
A/Qingdao/2157/2009	09/18/2009	2009.71	0.754	0.729
A/Qingdao/2162/2009	09/18/2009	2009.71	0.755	0.73
A/India/2710/2009	09/19/2009	2009.72	0.75	0.725
A/Kentucky/21/2009	09/22/2009	2009.73	0.752	0.727
A/Qingdao/2181/2009	09/22/2009	2009.73	0.756	0.731
A/Qingdao/2199/2009	09/22/2009	2009.73	0.755	0.73
A/Qingdao/2200/2009	09/22/2009	2009.73	0.758	0.732
A/Singapore/GP3866/2009	09/24/2009	2009.73	0.754	0.73
A/Nebraska/21/2009	09/25/2009	2009.73	0.756	0.731
A/Hawaii/31/2009	09/28/2009	2009.74	0.752	0.727
A/Singapore/GP3861/2009	09/28/2009	2009.74	0.754	0.73
A/Tennessee/15/2009	09/28/2009	2009.74	0.752	0.727
A/Tennessee/16/2009	09/28/2009	2009.74	0.753	0.728
A/Vermont/22/2009	09/30/2009	2009.75	0.753	0.727
A/Egypt/N11352/2009	10//2009	2009.75	0.754	0.729
A/Egypt/N11354/2009	10//2009	2009.75	0.754	0.729
A/Egypt/N11360/2009	10//2009	2009.75	0.752	0.727
A/Egypt/N11362/2009	10//2009	2009.75	0.752	0.727
A/Egypt/N11368/2009	10//2009	2009.75	0.753	0.728
A/Egypt/N11380/2009	10//2009	2009.75	0.75	0.725
A/Egypt/N11396/2009	10//2009	2009.75	0.75	0.726
A/Thailand/PY08064/2009	10/12/2009	2009.78	0.752	0.728
A/Singapore/C2009.784/2009	10/13/2009	2009.78	0.754	0.729
A/Cambodia/NHRCC00002/2009	10/14/2009	2009.79	0.758	0.733
A/Cambodia/NHRCC00003/2009	10/14/2009	2009.79	0.758	0.733
A/Cambodia/NHRCC00007/2009	10/14/2009	2009.79	0.758	0.733
A/Cambodia/NHRCC00008/2009	10/14/2009	2009.79	0.758	0.734
A/Cambodia/NHRCC00009/2009	10/15/2009	2009.79	0.758	0.734
A/Oregon/36/2009	10/19/2009	2009.8	0.757	0.732
A/Singapore/C2009.803a/2009	10/20/2009	2009.8	0.756	0.731
A/Singapore/C2009.803bV/2009	10/20/2009	2009.8	0.756	0.731
A/Thailand/KS08309/2009	10/29/2009	2009.83	0.754	0.729
A/Thailand/CU-B1672/2009	10/30/2009	2009.83	0.749	0.725
A/Egypt/N11830/2009	11//2009	2009.84	0.754	0.729
A/Florida/26/2009	11/01/2009	2009.84	0.753	0.728
A/Bangkok/FLU_PMKA0055_CP2/2009	11/09/2009	2009.86	0.752	0.728
A/Thailand/CU-B1697/2009	11/10/2009	2009.86	0.754	0.729
A/Singapore/C2009.863/2009	11/11/2009	2009.86	0.756	0.731
A/New_York/6630/2009	11/13/2009	2009.87	0.753	0.727
A/Singapore/N1604/2009	11/30/2009	2009.91	0.753	0.728
A/Egypt/N12479/2009	12//2009	2009.92	0.756	0.731
A/Egypt/N13417/2009	12//2009	2009.92	0.752	0.727
A/Egypt/N13578/2009	12//2009	2009.92	0.751	0.726
A/Egypt/N13654/2009	12//2009	2009.92	0.752	0.727
A/Egypt/N13658/2009	12//2009	2009.92	0.753	0.728
A/Singapore/C2009.934/2009	12/07/2009	2009.93	0.752	0.727
A/Singapore/N1607/2009	12/09/2009	2009.94	0.754	0.728
A/Thailand/CU-H1071/2009	12/10/2009	2009.94	0.751	0.727
A/Texas/24/2010	12/31/2010	2010	0.753	0.728
A/Massachusetts/06/2010	12/31/2010	2010	0.752	0.727
A/District_Of_Columbia/02/2010	12/31/2010	2010	0.757	0.732
A/Georgia/24/2010	12/31/2010	2010	0.755	0.729
A/Tianjin-Hexi/18/2010	01/05/2010	2010.01	0.756	0.731
A/Beijing-Zhaoyang/141/2010	01/06/2010	2010.02	0.754	0.729
A/Pennsylvania/02/2010	01/07/2010	2010.02	0.752	0.727
A/Tennessee/F1026/2010	01/07/2010	2010.02	0.76	0.735
A/Singapore/C2010.036V/2010	01/13/2010	2010.04	0.751	0.726
A/Singapore/C2010.049/2010	01/18/2010	2010.05	0.753	0.728
A/Thailand/CU-H1285/2010	01/21/2010	2010.06	0.752	0.728
A/Rhode_Island/01/2010	01/26/2010	2010.07	0.752	0.727
A/Thailand/CU-H1443/2010	02/04/2010	2010.1	0.752	0.728
A/Tianjin-Nankai/1842/2010	03/01/2010	2010.16	0.752	0.727
A/Acre/15093/2010	03/03/2010	2010.17	0.755	0.731
A/Qinghai/178/2010	03/15/2010	2010.2	0.755	0.731
A/Connecticut/04/2010	03/17/2010	2010.21	0.753	0.728
A/Singapore/H2010.211/2010	03/18/2010	2010.21	0.751	0.726
A/Managua/305-10/2010	03/19/2010	2010.21	0.753	0.728
A/Tianjin-Nankai/1912/2010	03/24/2010	2010.23	0.751	0.726
A/New_York/05/2010	03/25/2010	2010.23	0.755	0.731
A/Thailand/CU-H1817/2010	03/25/2010	2010.23	0.752	0.728
A/Singapore/C2010.241/2010	03/29/2010	2010.24	0.753	0.728
A/Virginia/03/2010	04/02/2010	2010.25	0.754	0.729
A/Acre/26954/2010	04/04/2010	2010.26	0.756	0.731
A/Heilongjiang-Longsha/160/2010	04/09/2010	2010.27	0.753	0.727
A/Pennsylvania/05/2010	04/13/2010	2010.28	0.756	0.731
A/Singapore/H2010.301/2010	04/20/2010	2010.3	0.753	0.727
A/Netherlands/009/2010	04/21/2010	2010.3	0.754	0.729
A/Singapore/C2010.304V/2010	04/21/2010	2010.3	0.755	0.729
A/Kenya/095/2010	04/22/2010	2010.31	0.753	0.727
A/Kenya/096/2010	04/22/2010	2010.31	0.753	0.728
A/Singapore/C2010.307/2010	04/22/2010	2010.31	0.75	0.725
A/Singapore/C2010.310/2010	04/23/2010	2010.31	0.754	0.729
A/Singapore/H2010.310/2010	04/23/2010	2010.31	0.751	0.726
A/Singapore/S2010.345b/2010	05/06/2010	2010.35	0.753	0.727
A/California/10/2010	05/07/2010	2010.35	0.753	0.727
A/Kansas/06/2010	05/11/2010	2010.36	0.755	0.73
A/Singapore/S2010.359a/2010	05/11/2010	2010.36	0.753	0.727
A/Tianjin-Hexi/1266/2010	05/12/2010	2010.36	0.751	0.727
A/Singapore/C2010.362V/2010	05/12/2010	2010.36	0.751	0.725
A/Singapore/S2010.364/2010	05/13/2010	2010.36	0.754	0.729
A/Singapore/H2010.370C/2010	05/15/2010	2010.37	0.751	0.726
A/Managua/3345.02/2010	05/17/2010	2010.38	0.753	0.728
A/Managua/2654.01/2010	05/21/2010	2010.39	0.753	0.728
A/SRI_LANKA/7/2010	05/25/2010	2010.4	0.755	0.729
A/Brisbane/11/2010	05/26/2010	2010.4	0.75	0.725
A/Singapore/H2010.400/2010	05/26/2010	2010.4	0.751	0.726
A/Managua/3704.06/2010	05/28/2010	2010.4	0.753	0.728
A/Managua/5271.04/2010	05/28/2010	2010.4	0.753	0.728
A/Managua/1155.01/2010	06/01/2010	2010.42	0.753	0.727
A/Singapore/S2010.416a/2010	06/01/2010	2010.42	0.751	0.726
A/Managua/2145.01/2010	06/02/2010	2010.42	0.752	0.727
A/Managua/4747.04/2010	06/02/2010	2010.42	0.753	0.728
A/Nicaragua/5907_02/2010	06/02/2010	2010.42	0.753	0.728
A/Nicaragua/5929_02/2010	06/02/2010	2010.42	0.753	0.727
A/Managua/1784.03/2010	06/03/2010	2010.42	0.753	0.727
A/Managua/3587.02/2010	06/03/2010	2010.42	0.753	0.728
A/Managua/5664.02/2010	06/03/2010	2010.42	0.753	0.728
A/Singapore/H2010.422/2010	06/03/2010	2010.42	0.755	0.73
A/Managua/3433.02/2010	06/04/2010	2010.42	0.753	0.728
A/Managua/4763.03/2010	06/06/2010	2010.43	0.753	0.728
A/Singapore/C2010.682V/2010	06/06/2010	2010.43	0.756	0.731
A/Managua/1807.03/2010	06/07/2010	2010.43	0.753	0.727
A/Managua/3209.01/2010	06/07/2010	2010.43	0.753	0.727
A/Managua/5744.03/2010	06/07/2010	2010.43	0.753	0.728
A/Managua/615.02/2010	06/07/2010	2010.43	0.755	0.73
A/Managua/80.1/2010	06/07/2010	2010.43	0.752	0.727
A/Nicaragua/5969_01/2010	06/07/2010	2010.43	0.754	0.728
A/Panama/307149/2010	06/08/2010	2010.44	0.757	0.731
A/Managua/410.02/2010	06/08/2010	2010.44	0.753	0.727
A/Managua/5871.02/2010	06/08/2010	2010.44	0.754	0.728
A/Managua/2867.01/2010	06/10/2010	2010.44	0.753	0.728
A/Singapore/C2010.441/2010	06/10/2010	2010.44	0.753	0.729
A/Hawaii/09/2010	06/15/2010	2010.45	0.755	0.729
A/New_York/20342/2010	06/16/2010	2010.46	0.752	0.727
A/New_York/20343/2010	06/16/2010	2010.46	0.753	0.727
A/CAMBODIA/1/2010	06/21/2010	2010.47	0.755	0.73
A/Singapore/TT383/2010	06/22/2010	2010.47	0.753	0.728
A/Singapore/TT384/2010	06/22/2010	2010.47	0.754	0.729
A/Singapore/GP3268/2010	06/24/2010	2010.48	0.751	0.726
A/Singapore/GP3269/2010	06/24/2010	2010.48	0.753	0.727
A/Ho_Chi_Minh/518.6/2010	06/27/2010	2010.49	0.757	0.732
A/Pennsylvania/10/2010	06/28/2010	2010.49	0.754	0.729
A/Santo_Domingo/WRAIR3514T/2010	06/29/2010	2010.49	0.754	0.729
A/Santo_Domingo/WRAIR3516N/2010	06/29/2010	2010.49	0.753	0.728
A/Santo_Domingo/WRAIR3516T/2010	06/29/2010	2010.49	0.753	0.728
A/Managua/3424.01/2010	06/30/2010	2010.5	0.756	0.731
A/Sao_Paulo/16363/2010	07//2010	2010.5	0.754	0.729
A/Singapore/GP3333/2010	07/01/2010	2010.5	0.754	0.73
A/Managua/2492.04/2010	07/02/2010	2010.5	0.757	0.731
A/Singapore/S2010.521a/2010	07/09/2010	2010.52	0.756	0.73
A/Iowa/07/2010	07/12/2010	2010.53	0.753	0.728
A/Kenya/078/2010	07/12/2010	2010.53	0.754	0.729
A/Wisconsin/07/2010	07/12/2010	2010.53	0.753	0.727
A/Alabama/05/2010	07/13/2010	2010.53	0.755	0.729
A/Distrito_Federal/59753/2010	07/14/2010	2010.53	0.753	0.728
A/Distrito_Federal/59766/2010	07/14/2010	2010.53	0.755	0.729
A/Distrito_Federal/59877/2010	07/14/2010	2010.53	0.753	0.728
A/Ho_Chi_Minh/551.7/2010	07/15/2010	2010.54	0.756	0.731
A/Ho_Chi_Minh/552.7/2010	07/15/2010	2010.54	0.756	0.73
A/Kenya/80/2010	07/16/2010	2010.54	0.753	0.728
A/Michigan/04/2010	07/16/2010	2010.54	0.753	0.728
A/Ho_Chi_Minh/567.7/2010	07/17/2010	2010.54	0.754	0.728
A/Texas/04/2010	07/21/2010	2010.55	0.756	0.731
A/Alaska/02/2010	07/22/2010	2010.56	0.755	0.73
A/California/16/2010	07/23/2010	2010.56	0.749	0.724
A/Singapore/H2010.559C/2010	07/23/2010	2010.56	0.755	0.73
A/Ho_Chi_Minh/589.7/2010	07/24/2010	2010.56	0.757	0.732
A/Ohio/01/2010	07/24/2010	2010.56	0.758	0.732
A/Ho_Chi_Minh/594.7/2010	07/25/2010	2010.56	0.755	0.729
A/Singapore/H2010.564C/2010	07/25/2010	2010.56	0.754	0.729
A/Singapore/C2010.567/2010	07/26/2010	2010.57	0.753	0.728
A/Kenya/6063/2010	07/27/2010	2010.57	0.754	0.729
A/Ho_Chi_Minh/607.7/2010	07/27/2010	2010.57	0.756	0.73
A/Nevada/03/2010	07/27/2010	2010.57	0.756	0.731
A/Pennsylvania/08/2010	07/27/2010	2010.57	0.757	0.731
A/Singapore/S2010.570/2010	07/27/2010	2010.57	0.755	0.729
A/Singapore/GP3680/2010	07/28/2010	2010.57	0.75	0.726
A/Ho_Chi_Minh/611.7/2010	07/30/2010	2010.58	0.758	0.732
A/Ho_Chi_Minh/612.7/2010	07/31/2010	2010.58	0.756	0.73
A/New_York/06/2010	08/02/2010	2010.59	0.751	0.726
A/Singapore/H2010.586/2010	08/02/2010	2010.59	0.752	0.728
A/Texas/05/2010	08/02/2010	2010.59	0.753	0.728
A/Hangzhou/641/2010	08/03/2010	2010.59	0.755	0.729
A/Kenya/091/2010	08/03/2010	2010.59	0.753	0.728
A/Niigata/1147/2010	08/03/2010	2010.59	0.755	0.731
A/Singapore/GP3727/2010	08/03/2010	2010.59	0.751	0.725
A/Wyoming/04/2010	08/03/2010	2010.59	0.756	0.731
A/Alaska/03/2010	08/06/2010	2010.6	0.753	0.727
A/Ontario/U10611/2010	08/09/2010	2010.61	0.752	0.726
A/Hawaii/15/2010	08/10/2010	2010.61	0.754	0.729
A/Ho_Chi_Minh/626.8/2010	08/10/2010	2010.61	0.756	0.73
A/Mumbai/5256/2010	08/10/2010	2010.61	0.751	0.726
A/Mumbai/5257/2010	08/10/2010	2010.61	0.752	0.727
A/Ontario/C432471/2010	08/10/2010	2010.61	0.755	0.73
A/San_Salvador/WRAIR3537T/2010	08/11/2010	2010.61	0.753	0.727
A/Singapore/C2010.614/2010	08/12/2010	2010.61	0.751	0.726
A/Singapore/S2010.614/2010	08/12/2010	2010.61	0.754	0.729
A/Guangdong/322/2010	08/13/2010	2010.62	0.757	0.732
A/South_Dakota/01/2010	08/13/2010	2010.62	0.756	0.731
A/Texas/06/2010	08/13/2010	2010.62	0.751	0.726
A/Ho_Chi_Minh/632.8/2010	08/14/2010	2010.62	0.759	0.734
A/Ho_Chi_Minh/854.10/2010	08/15/2010	2010.62	0.755	0.729
A/Ho_Chi_Minh/631.8/2010	08/16/2010	2010.62	0.755	0.73
A/North_Carolina/13/2010	08/16/2010	2010.62	0.756	0.731
A/Singapore/C2010.625/2010	08/16/2010	2010.62	0.756	0.731
A/Anhui-Baohe/1456/2010	08/17/2010	2010.63	0.755	0.731
A/Delaware/04/2010	08/17/2010	2010.63	0.752	0.727
A/Ho_Chi_Minh/638.8/2010	08/17/2010	2010.63	0.757	0.731
A/Ho_Chi_Minh/639.8/2010	08/17/2010	2010.63	0.757	0.732
A/Singapore/S2010.627b/2010	08/17/2010	2010.63	0.756	0.731
A/Thailand/KS08384/2010	08/17/2010	2010.63	0.752	0.728
A/Thailand/PY08156/2010	08/17/2010	2010.63	0.756	0.731
A/Ho_Chi_Minh/652.8/2010	08/19/2010	2010.63	0.754	0.729
A/Florida/17/2010	08/20/2010	2010.64	0.757	0.732
A/Michigan/05/2010	08/20/2010	2010.64	0.754	0.728
A/Pennsylvania/09/2010	08/20/2010	2010.64	0.751	0.726
A/Ho_Chi_Minh/660.8/2010	08/22/2010	2010.64	0.754	0.728
A/Singapore/GP3872/2010	08/24/2010	2010.65	0.756	0.731
A/Texas/16/2010	08/24/2010	2010.65	0.757	0.732
A/Hangzhou/716/2010	08/27/2010	2010.65	0.755	0.73
A/Mumbai/5420/2010	08/27/2010	2010.65	0.756	0.73
A/Singapore/S2010.655b/2010	08/27/2010	2010.65	0.757	0.732
A/Ho_Chi_Minh/718.8/2010	08/29/2010	2010.66	0.753	0.728
A/Ho_Chi_Minh/721.8/2010	08/29/2010	2010.66	0.756	0.73
A/Ho_Chi_Minh/722.8/2010	08/29/2010	2010.66	0.756	0.73
A/California/17/2010	08/30/2010	2010.66	0.758	0.733
A/Singapore/C2010.663/2010	08/30/2010	2010.66	0.757	0.732
A/Singapore/H2010.666C/2010	08/31/2010	2010.67	0.752	0.727
A/Alaska/04/2010	09/01/2010	2010.67	0.756	0.731
A/Minnesota/10/2010	09/01/2010	2010.67	0.756	0.73
A/Pennsylvania/11/2010	09/01/2010	2010.67	0.754	0.728
A/Thailand/MR08398/2010	09/01/2010	2010.67	0.755	0.73
A/Indiana/04/2010	09/02/2010	2010.67	0.756	0.731
A/Mumbai/5460/2010	09/02/2010	2010.67	0.753	0.728
A/Mexico/4553/2010	09/03/2010	2010.67	0.756	0.731
A/California/18/2010	09/03/2010	2010.67	0.756	0.731
A/Singapore/GP3961/2010	09/03/2010	2010.67	0.756	0.731
A/Sydney/DD2-02/2010	09/04/2010	2010.68	0.753	0.728
A/Hubei-Qiaokou/1271/2010	09/06/2010	2010.68	0.755	0.731
A/Singapore/S2010.682/2010	09/06/2010	2010.68	0.755	0.73
A/Florida/20/2010	09/07/2010	2010.68	0.756	0.731
A/Mississippi/05/2010	09/07/2010	2010.68	0.757	0.731
A/Pennsylvania/12/2010	09/07/2010	2010.68	0.751	0.725
A/Hangzhou/752/2010	09/08/2010	2010.69	0.756	0.731
A/Nanjing/1654/2010	09/10/2010	2010.69	0.756	0.732
A/Nanjing/1655/2010	09/10/2010	2010.69	0.756	0.732
A/Nanjing/1663/2010	09/10/2010	2010.69	0.757	0.733
A/Peru/PER195/2010	09/10/2010	2010.69	0.753	0.728
A/District_of_Columbia/WRAIR1753P/2010	09/11/2010	2010.7	0.756	0.73
A/Utah/04/2010	09/12/2010	2010.7	0.757	0.732
A/Peru/PER210/2010	09/13/2010	2010.7	0.754	0.729
A/Sydney/DD2-01/2010	09/13/2010	2010.7	0.754	0.729
A/Ontario/C1995/2010	09/14/2010	2010.7	0.756	0.731
A/Taiwan/851/2010	09/15/2010	2010.71	0.757	0.732
A/Florida/18/2010	09/15/2010	2010.71	0.756	0.73
A/Ontario/C526567/2010	09/15/2010	2010.71	0.757	0.732
A/Peru/PER083/2010	09/16/2010	2010.71	0.753	0.728
A/Hangzhou/779/2010	09/17/2010	2010.71	0.756	0.731
A/Ontario/C537546/2010	09/17/2010	2010.71	0.757	0.732
A/Peru/PER053/2010	09/17/2010	2010.71	0.755	0.729
A/Peru/PER308/2010	09/17/2010	2010.71	0.753	0.728
A/Georgia/16/2010	09/18/2010	2010.71	0.756	0.731
A/Shanghai-Luwan/1568/2010	09/19/2010	2010.72	0.753	0.728
A/Guangdong/441/2010	09/20/2010	2010.72	0.753	0.728
A/Ontario/C543493/2010	09/20/2010	2010.72	0.756	0.731
A/Peru/PER279/2010	09/20/2010	2010.72	0.755	0.73
A/Singapore/C2010.721/2010	09/20/2010	2010.72	0.756	0.73
A/Singapore/GP4111/2010	09/20/2010	2010.72	0.756	0.731
A/Hangzhou/790/2010	09/21/2010	2010.72	0.753	0.728
A/Florida/19/2010	09/22/2010	2010.73	0.756	0.732
A/Ontario/N91737/2010	09/22/2010	2010.73	0.757	0.732
A/Arizona/11/2010	09/24/2010	2010.73	0.753	0.727
A/Peru/PER013/2010	09/24/2010	2010.73	0.753	0.728
A/Hawaii/18/2010	09/25/2010	2010.73	0.753	0.729
A/Peru/PER379/2010	09/27/2010	2010.74	0.754	0.728
A/Singapore/C2010.742/2010	09/28/2010	2010.74	0.756	0.731
A/Singapore/GP4180/2010	09/28/2010	2010.74	0.753	0.727
A/Ontario/C575478/2010	09/29/2010	2010.74	0.757	0.731
A/Peru/PER182/2010	09/29/2010	2010.74	0.754	0.728
A/Wisconsin/11/2010	09/29/2010	2010.74	0.756	0.731
A/Ontario/C575591/2010	09/30/2010	2010.75	0.754	0.73
A/Peru/PER303/2010	09/30/2010	2010.75	0.756	0.731
A/Peru/PER321/2010	09/30/2010	2010.75	0.757	0.732
A/Distrito_Federal/86727/2010	10/01/2010	2010.75	0.757	0.732
A/Riyadh/01/2010	10/01/2010	2010.75	0.752	0.727
A/South_Carolina/03/2010	10/03/2010	2010.76	0.756	0.731
A/Ontario/C582093/2010	10/04/2010	2010.76	0.757	0.732
A/Peru/PER104/2010	10/04/2010	2010.76	0.753	0.728
A/California/19/2010	10/05/2010	2010.76	0.756	0.731
A/Louisiana/04/2010	10/07/2010	2010.77	0.758	0.732
A/Ontario/C627683/2010	10/08/2010	2010.77	0.756	0.731
A/Distrito_Federal/93487/2010	10/09/2010	2010.77	0.753	0.727
A/Ontario/P21546/2010	10/09/2010	2010.77	0.757	0.732
A/Hubei-Wuchang/1271/2010	10/10/2010	2010.78	0.756	0.731
A/Peru/PER038/2010	10/11/2010	2010.78	0.756	0.731
A/Peru/PER139/2010	10/11/2010	2010.78	0.755	0.73
A/Singapore/GP4278/2010	10/12/2010	2010.78	0.755	0.73
A/Ontario/C610464/2010	10/13/2010	2010.78	0.757	0.732
A/Peru/PER088/2010	10/13/2010	2010.78	0.756	0.731
A/Peru/PER188/2010	10/13/2010	2010.78	0.756	0.731
A/Peru/PER233/2010	10/13/2010	2010.78	0.753	0.728
A/Peru/PER347/2010	10/13/2010	2010.78	0.753	0.727
A/Peru/PER380/2010	10/13/2010	2010.78	0.756	0.731
A/Singapore/C2010.784a/2010	10/13/2010	2010.78	0.756	0.731
A/Peru/PER090/2010	10/14/2010	2010.79	0.753	0.728
A/Texas/07/2010	10/14/2010	2010.79	0.757	0.732
A/Thailand/KS08398/2010	10/14/2010	2010.79	0.755	0.729
A/Guangdong/429/2010	10/15/2010	2010.79	0.754	0.729
A/Peru/PER094/2010	10/15/2010	2010.79	0.756	0.731
A/Peru/PER218/2010	10/15/2010	2010.79	0.753	0.728
A/Peru/PER259/2010	10/15/2010	2010.79	0.756	0.731
A/Peru/PER071/2010	10/16/2010	2010.79	0.757	0.731
A/Peru/PER101/2010	10/16/2010	2010.79	0.755	0.729
A/Peru/PER272/2010	10/16/2010	2010.79	0.756	0.73
A/Sao_Paulo/11-21152/2010	10/16/2010	2010.79	0.753	0.728
A/Singapore/H2010.797/2010	10/18/2010	2010.8	0.754	0.729
A/Peru/PER171/2010	10/19/2010	2010.8	0.757	0.731
A/Peru/PER329/2010	10/19/2010	2010.8	0.756	0.731
A/Peru/PER035/2010	10/20/2010	2010.8	0.757	0.731
A/Peru/PER257/2010	10/20/2010	2010.8	0.756	0.731
A/Kansas/09/2010	10/21/2010	2010.81	0.756	0.73
A/Peru/PER075/2010	10/21/2010	2010.81	0.756	0.731
A/Peru/PER143/2010	10/21/2010	2010.81	0.754	0.729
A/Peru/PER315/2010	10/21/2010	2010.81	0.753	0.728
A/Peru/PER360/2010	10/21/2010	2010.81	0.755	0.73
A/Georgia/17/2010	10/22/2010	2010.81	0.753	0.728
A/Guangdong/460/2010	10/22/2010	2010.81	0.756	0.731
A/Peru/PER008/2010	10/22/2010	2010.81	0.754	0.729
A/Peru/PER024/2010	10/22/2010	2010.81	0.753	0.728
A/Peru/PER029/2010	10/22/2010	2010.81	0.754	0.729
A/Peru/PER116/2010	10/22/2010	2010.81	0.753	0.728
A/Peru/PER211/2010	10/22/2010	2010.81	0.755	0.73
A/Peru/PER291/2010	10/22/2010	2010.81	0.756	0.73
A/Peru/PER312/2010	10/22/2010	2010.81	0.756	0.73
A/Peru/PER059/2010	10/23/2010	2010.81	0.754	0.729
A/Peru/PER084/2010	10/23/2010	2010.81	0.755	0.729
A/Wisconsin/13/2010	10/23/2010	2010.81	0.755	0.73
A/Montana/04/2010	10/24/2010	2010.81	0.756	0.731
A/Belgrade/WRAIR2379N/2010	10/25/2010	2010.82	0.755	0.731
A/Peru/PER001/2010	10/25/2010	2010.82	0.753	0.727
A/Peru/PER160/2010	10/25/2010	2010.82	0.757	0.731
A/Peru/PER317/2010	10/25/2010	2010.82	0.754	0.729
A/Bangkok/FLU_PMKA0967_CP3/2010	10/26/2010	2010.82	0.756	0.731
A/Peru/PER064/2010	10/26/2010	2010.82	0.755	0.73
A/Peru/PER261/2010	10/26/2010	2010.82	0.756	0.731
A/Peru/PER344/2010	10/26/2010	2010.82	0.754	0.729
A/Peru/PER148/2010	10/27/2010	2010.82	0.757	0.731
A/Peru/PER225/2010	10/27/2010	2010.82	0.756	0.731
A/Singapore/H2010.822/2010	10/27/2010	2010.82	0.756	0.731
A/Alabama/07/2010	10/28/2010	2010.83	0.757	0.731
A/Pennsylvania/22/2010	10/28/2010	2010.83	0.752	0.727
A/Peru/PER386/2010	10/28/2010	2010.83	0.756	0.731
A/Peru/PER393/2010	10/28/2010	2010.83	0.756	0.73
A/Peru/PER060/2010	10/29/2010	2010.83	0.755	0.729
A/Singapore/GP4397/2010	10/29/2010	2010.83	0.754	0.73
A/Florida/21/2010	11/01/2010	2010.84	0.755	0.729
A/Singapore/S2010.836/2010	11/01/2010	2010.84	0.756	0.731
A/Thailand/1552AN015808_CP2/2010	11/01/2010	2010.84	0.75	0.725
A/Peru/PER224/2010	11/02/2010	2010.84	0.756	0.731
A/Peru/PER242/2010	11/02/2010	2010.84	0.756	0.731
A/Peru/PER325/2010	11/02/2010	2010.84	0.753	0.728
A/Wisconsin/14/2010	11/02/2010	2010.84	0.756	0.731
A/Oklahoma/02/2010	11/03/2010	2010.84	0.757	0.731
A/Peru/PER046/2010	11/03/2010	2010.84	0.755	0.729
A/Peru/PER062/2010	11/04/2010	2010.84	0.756	0.731
A/Peru/PER065/2010	11/04/2010	2010.84	0.755	0.73
A/Peru/PER250/2010	11/04/2010	2010.84	0.756	0.731
A/Nevada/04/2010	11/05/2010	2010.85	0.753	0.727
A/Alabama/10/2010	11/07/2010	2010.85	0.757	0.732
A/Peru/PER112/2010	11/08/2010	2010.86	0.751	0.726
A/Peru/PER127/2010	11/08/2010	2010.86	0.755	0.73
A/Peru/PER202/2010	11/08/2010	2010.86	0.756	0.731
A/Peru/PER254/2010	11/08/2010	2010.86	0.754	0.729
A/Arizona/12/2010	11/09/2010	2010.86	0.756	0.731
A/Kentucky/12/2010	11/09/2010	2010.86	0.757	0.731
A/Peru/PER320/2010	11/09/2010	2010.86	0.752	0.727
A/Peru/PER174/2010	11/10/2010	2010.86	0.755	0.73
A/Ontario/C698767/2010	11/11/2010	2010.86	0.756	0.731
A/Ontario/C706264/2010	11/11/2010	2010.86	0.756	0.731
A/Peru/PER183/2010	11/11/2010	2010.86	0.757	0.731
A/Peru/PER335/2010	11/11/2010	2010.86	0.756	0.731
A/Ontario/C706265/2010	11/12/2010	2010.87	0.756	0.731
A/Peru/PER164/2010	11/12/2010	2010.87	0.757	0.732
A/Singapore/GP4453/2010	11/12/2010	2010.87	0.756	0.731
A/Singapore/GP4459/2010	11/12/2010	2010.87	0.756	0.731
A/South_Carolina/04/2010	11/12/2010	2010.87	0.752	0.727
A/Wisconsin/15/2010	11/12/2010	2010.87	0.755	0.729
A/California/25/2010	11/13/2010	2010.87	0.755	0.729
A/Peru/PER011/2010	11/13/2010	2010.87	0.757	0.732
A/Peru/PER140/2010	11/13/2010	2010.87	0.755	0.73
A/Peru/PER157/2010	11/13/2010	2010.87	0.753	0.728
A/New_York/07/2010	11/14/2010	2010.87	0.757	0.732
A/Peru/PER054/2010	11/15/2010	2010.87	0.752	0.726
A/Peru/PER191/2010	11/15/2010	2010.87	0.751	0.726
A/Peru/PER201/2010	11/15/2010	2010.87	0.756	0.731
A/Peru/PER373/2010	11/15/2010	2010.87	0.757	0.731
A/Maryland/07/2010	11/16/2010	2010.88	0.757	0.731
A/Ohio/03/2010	11/16/2010	2010.88	0.757	0.731
A/Peru/PER077/2010	11/16/2010	2010.88	0.755	0.729
A/Peru/PER253/2010	11/16/2010	2010.88	0.754	0.728
A/Sao_Paulo/161110/2010	11/16/2010	2010.88	0.757	0.732
A/District_of_Columbia/WRAIR0300/2010	11/17/2010	2010.88	0.752	0.726
A/Ontario/C728447/2010	11/17/2010	2010.88	0.758	0.733
A/Peru/PER070/2010	11/17/2010	2010.88	0.754	0.729
A/Peru/PER073/2010	11/17/2010	2010.88	0.754	0.729
A/Peru/PER146/2010	11/17/2010	2010.88	0.754	0.729
A/Ontario/C720525/2010	11/18/2010	2010.88	0.757	0.731
A/Ontario/C720531/2010	11/18/2010	2010.88	0.757	0.732
A/Peru/PER002/2010	11/19/2010	2010.88	0.756	0.731
A/Ontario/C687408/2010	11/20/2010	2010.89	0.756	0.731
A/Peru/PER025/2010	11/20/2010	2010.89	0.755	0.729
A/Peru/PER030/2010	11/20/2010	2010.89	0.753	0.728
A/Peru/PER292/2010	11/20/2010	2010.89	0.756	0.731
A/Peru/PER361/2010	11/20/2010	2010.89	0.756	0.731
A/Peru/PER369/2010	11/20/2010	2010.89	0.756	0.731
A/Arkansas/03/2010	11/22/2010	2010.89	0.757	0.731
A/Mexico_City/WRAIR3571N/2010	11/22/2010	2010.89	0.756	0.731
A/Colorado/05/2010	11/23/2010	2010.9	0.757	0.732
A/District_of_Columbia/WRAIR0301/2010	11/23/2010	2010.9	0.757	0.732
A/Idaho/01/2010	11/23/2010	2010.9	0.754	0.729
A/Minnesota/18/2010	11/23/2010	2010.9	0.752	0.727
A/New_Hampshire/04/2010	11/23/2010	2010.9	0.756	0.732
A/Oregon/03/2010	11/23/2010	2010.9	0.755	0.73
A/Peru/PER052/2010	11/23/2010	2010.9	0.754	0.729
A/Peru/PER095/2010	11/23/2010	2010.9	0.753	0.728
A/Peru/PER375/2010	11/23/2010	2010.9	0.753	0.728
A/Connecticut/05/2010	11/24/2010	2010.9	0.755	0.729
A/Georgia/19/2010	11/24/2010	2010.9	0.756	0.73
A/Minnesota/13/2010	11/25/2010	2010.9	0.752	0.726
A/Peru/PER015/2010	11/26/2010	2010.9	0.755	0.73
A/Peru/PER178/2010	11/27/2010	2010.91	0.755	0.729
A/New_Jersey/04/2010	11/28/2010	2010.91	0.752	0.726
A/South_Carolina/06/2010	11/28/2010	2010.91	0.756	0.731
A/Peru/PER198/2010	11/29/2010	2010.91	0.755	0.731
A/Peru/PER304/2010	11/29/2010	2010.91	0.755	0.73
A/Peru/PER336/2010	11/29/2010	2010.91	0.753	0.728
A/Delaware/06/2010	11/30/2010	2010.91	0.757	0.731
A/New_Mexico/05/2010	11/30/2010	2010.91	0.758	0.733
A/Peru/PER285/2010	11/30/2010	2010.91	0.757	0.731
A/Bogota/WRAIR3457N/2010	12/01/2010	2010.92	0.758	0.732
A/Hawaii/21/2010	12/01/2010	2010.92	0.756	0.731
A/New_York/13/2010	12/01/2010	2010.92	0.755	0.73
A/Wisconsin/23/2010	12/01/2010	2010.92	0.755	0.73
A/Ontario/K4022160/2010	12/02/2010	2010.92	0.756	0.73
A/Ontario/K4023106/2010	12/02/2010	2010.92	0.756	0.731
A/South_Carolina/11/2010	12/02/2010	2010.92	0.752	0.728
A/Washington/04/2010	12/02/2010	2010.92	0.756	0.732
A/Peru/PER150/2010	12/03/2010	2010.92	0.755	0.73
A/Peru/PER177/2010	12/03/2010	2010.92	0.753	0.728
A/Peru/PER234/2010	12/03/2010	2010.92	0.755	0.729
A/Peru/PER310/2010	12/03/2010	2010.92	0.757	0.732
A/Arizona/13/2010	12/06/2010	2010.93	0.758	0.732
A/Minnesota/17/2010	12/06/2010	2010.93	0.751	0.726
A/Peru/PER383/2010	12/06/2010	2010.93	0.753	0.728
A/Shantou/546/2010	12/06/2010	2010.93	0.756	0.732
A/Goias/18068/2010	12/07/2010	2010.93	0.753	0.728
A/Louisiana/05/2010	12/07/2010	2010.93	0.753	0.728
A/New_Jersey/03/2010	12/07/2010	2010.93	0.754	0.729
A/Oklahoma/04/2010	12/07/2010	2010.93	0.754	0.729
A/Peru/PER190/2010	12/07/2010	2010.93	0.756	0.731
A/Texas/23/2010	12/07/2010	2010.93	0.757	0.731
A/Alaska/05/2010	12/08/2010	2010.94	0.756	0.731
A/California/28/2010	12/08/2010	2010.94	0.756	0.731
A/Mexico_City/WRAIR3578N/2010	12/08/2010	2010.94	0.756	0.731
A/Peru/PER147/2010	12/08/2010	2010.94	0.755	0.73
A/Singapore/GP4555/2010	12/08/2010	2010.94	0.756	0.731
A/Tennessee/F2008c07/2010	12/08/2010	2010.94	0.757	0.732
A/Mexico_City/WRAIR3579T/2010	12/09/2010	2010.94	0.757	0.731
A/North_Carolina/17/2010	12/09/2010	2010.94	0.756	0.732
A/Peru/PER223/2010	12/09/2010	2010.94	0.753	0.728
A/Florida/46/2010	12/10/2010	2010.94	0.756	0.731
A/Washington/02/2010	12/10/2010	2010.94	0.757	0.731
A/Ontario/001/2010	12/11/2010	2010.94	0.758	0.733
A/Pennsylvania/41/2010	12/12/2010	2010.95	0.752	0.726
A/Indiana/07/2010	12/13/2010	2010.95	0.756	0.731
A/North_Dakota/02/2010	12/13/2010	2010.95	0.755	0.73
A/Peru/PER012/2010	12/13/2010	2010.95	0.755	0.73
A/Peru/PER068/2010	12/13/2010	2010.95	0.753	0.728
A/California/34/2010	12/14/2010	2010.95	0.757	0.732
A/Peru/PER110/2010	12/14/2010	2010.95	0.756	0.73
A/Kentucky/15/2010	12/15/2010	2010.96	0.755	0.73
A/Massachusetts/04/2010	12/15/2010	2010.96	0.753	0.728
A/Peru/PER173/2010	12/15/2010	2010.96	0.753	0.728
A/South_Dakota/02/2010	12/15/2010	2010.96	0.757	0.732
A/TOWNSVILLE/117/2010	12/16/2010	2010.96	0.758	0.733
A/Alabama/13/2010	12/16/2010	2010.96	0.757	0.732
A/Alabama/AF2692/2010	12/16/2010	2010.96	0.757	0.732
A/Ontario/002/2010	12/18/2010	2010.96	0.757	0.732
A/Peru/PER154/2010	12/18/2010	2010.96	0.751	0.726
A/Indiana/08/2010	12/19/2010	2010.97	0.756	0.731
A/Minnesota/16/2010	12/19/2010	2010.97	0.753	0.728
A/Hangzhou/952/2010	12/20/2010	2010.97	0.755	0.73
A/Ontario/003/2010	12/20/2010	2010.97	0.755	0.731
A/Ontario/004/2010	12/20/2010	2010.97	0.757	0.732
A/Oregon/06/2010	12/20/2010	2010.97	0.757	0.731
A/Peru/PER204/2010	12/20/2010	2010.97	0.755	0.73
A/Peru/PER295/2010	12/20/2010	2010.97	0.757	0.732
A/Texas/26/2010	12/20/2010	2010.97	0.756	0.731
A/Illinois/05/2010	12/21/2010	2010.97	0.757	0.732
A/Wyoming/09/2010	12/21/2010	2010.97	0.75	0.725
A/Denmark/105/2010	12/22/2010	2010.97	0.758	0.733
A/Maryland/08/2010	12/22/2010	2010.97	0.757	0.732
A/Vermont/03/2010	12/22/2010	2010.97	0.753	0.728
A/Hangzhou/960/2010	12/23/2010	2010.98	0.757	0.732
A/Netherlands/034/2010	12/23/2010	2010.98	0.751	0.726
A/Oklahoma/03/2010	12/23/2010	2010.98	0.755	0.729
A/Ontario/005/2010	12/23/2010	2010.98	0.756	0.731
A/Illinois/01/2010	12/24/2010	2010.98	0.756	0.731
A/Kansas/10/2010	12/26/2010	2010.99	0.755	0.729
A/Montana/08/2010	12/26/2010	2010.99	0.756	0.731
A/Virginia/05/2010	12/27/2010	2010.99	0.758	0.733
A/Maine/02/2010	12/28/2010	2010.99	0.752	0.726
A/Minnesota/19/2010	12/28/2010	2010.99	0.752	0.727
A/New_Jersey/02/2010	12/28/2010	2010.99	0.753	0.727
A/Ontario/006/2010	12/28/2010	2010.99	0.756	0.731
A/Ontario/007/2010	12/28/2010	2010.99	0.754	0.729
A/Ontario/008/2010	12/28/2010	2010.99	0.756	0.731
A/Ontario/C835942/2010	12/28/2010	2010.99	0.755	0.73
A/Ontario/C835943/2010	12/28/2010	2010.99	0.752	0.728
A/Ontario/C835944/2010	12/28/2010	2010.99	0.752	0.727
A/Rochester/0021/2010	12/28/2010	2010.99	0.756	0.731
A/Texas/21/2010	12/28/2010	2010.99	0.758	0.732
A/Wisconsin/31/2010	12/28/2010	2010.99	0.751	0.726
A/District_Of_Columbia/01/2010	12/29/2010	2010.99	0.752	0.727
A/Florida/43/2010	12/29/2010	2010.99	0.754	0.729
A/Louisiana/06/2010	12/29/2010	2010.99	0.759	0.733
A/Mexico_City/1514A00904139N_CP2/2010	12/29/2010	2010.99	0.758	0.733
A/Mexico_City/WRAIR4139N/2010	12/29/2010	2010.99	0.757	0.732
A/Singapore/GP4664/2010	12/29/2010	2010.99	0.755	0.73
A/Iowa/19/2010	12/30/2010	2011	0.757	0.732
A/Ontario/010/2010	12/30/2010	2011	0.758	0.733
A/Ontario/RV0064/2011	01/02/2011	2011.01	0.756	0.731
A/Colorado/01/2011	01/02/2011	2011.01	0.756	0.731
A/District_Of_Columbia/02/2011	01/02/2011	2011.01	0.756	0.731
A/Idaho/01/2011	01/02/2011	2011.01	0.754	0.729
A/Ontario/C5828/2011	01/02/2011	2011.01	0.756	0.732
A/Vermont/05/2011	01/02/2011	2011.01	0.757	0.732
A/West_Virginia/03/2011	01/02/2011	2011.01	0.755	0.731
A/Boston/DOA01/2011	01/03/2011	2011.01	0.755	0.73
A/Boston/DOA03/2011	01/03/2011	2011.01	0.753	0.728
A/California/03/2011	01/03/2011	2011.01	0.757	0.732
A/California/05/2011	01/03/2011	2011.01	0.755	0.73
A/Maine/02/2011	01/03/2011	2011.01	0.754	0.729
A/Mississippi/01/2011	01/03/2011	2011.01	0.758	0.733
A/Ontario/011/2011	01/03/2011	2011.01	0.757	0.732
A/Singapore/KK7/2011	01/03/2011	2011.01	0.752	0.728
A/Boston/DOA02/2011	01/04/2011	2011.01	0.754	0.728
A/Illinois/01/2011	01/04/2011	2011.01	0.749	0.725
A/Michigan/01/2011	01/04/2011	2011.01	0.759	0.734
A/Minnesota/07/2011	01/04/2011	2011.01	0.753	0.728
A/Pennsylvania/03/2011	01/04/2011	2011.01	0.755	0.73
A/Singapore/GP5/2011	01/04/2011	2011.01	0.756	0.731
A/Boston/DOA04/2011	01/05/2011	2011.01	0.757	0.731
A/Idaho/02/2011	01/05/2011	2011.01	0.755	0.731
A/Massachusetts/03/2011	01/05/2011	2011.01	0.756	0.731
A/Missouri/02/2011	01/05/2011	2011.01	0.757	0.732
A/Netherlands/063/2011	01/05/2011	2011.01	0.755	0.73
A/Ontario/013/2011	01/05/2011	2011.01	0.756	0.731
A/Sao_Paulo/09-73/2011	01/05/2011	2011.01	0.754	0.729
A/Vermont/06/2011	01/05/2011	2011.01	0.753	0.727
A/Arkansas/02/2011	01/06/2011	2011.02	0.756	0.731
A/South_Dakota/02/2011	01/06/2011	2011.02	0.752	0.727
A/Wisconsin/01/2011	01/06/2011	2011.02	0.756	0.731
A/Connecticut/02/2011	01/07/2011	2011.02	0.755	0.73
A/Goa/8773/2011	01/07/2011	2011.02	0.753	0.728
A/Kansas/01/2011	01/07/2011	2011.02	0.758	0.732
A/Maryland/01/2011	01/07/2011	2011.02	0.756	0.731
A/Nebraska/02/2011	01/07/2011	2011.02	0.758	0.732
A/Tennessee/F2011/2011	01/07/2011	2011.02	0.757	0.731
A/West_Virginia/04/2011	01/08/2011	2011.02	0.755	0.731
A/Massachusetts/02/2011	01/09/2011	2011.03	0.755	0.73
A/Massachusetts/05/2011	01/09/2011	2011.03	0.752	0.727
A/Montana/02/2011	01/10/2011	2011.03	0.755	0.73
A/Singapore/C2011.027V/2011	01/10/2011	2011.03	0.755	0.73
A/Vermont/01/2011	01/10/2011	2011.03	0.753	0.727
A/New_Jersey/01/2011	01/11/2011	2011.03	0.752	0.727
A/Denmark/22/2011	01/11/2011	2011.03	0.755	0.729
A/Goias/18078/2011	01/11/2011	2011.03	0.756	0.73
A/New_Jersey/02/2011	01/11/2011	2011.03	0.753	0.727
A/Ontario/014/2011	01/11/2011	2011.03	0.757	0.732
A/Virginia/03/2011	01/11/2011	2011.03	0.757	0.732
A/Boston/DOA06/2011	01/12/2011	2011.03	0.755	0.73
A/Louisiana/01/2011	01/12/2011	2011.03	0.754	0.729
A/Ontario/C37332/2011	01/12/2011	2011.03	0.758	0.733
A/Singapore/GP103/2011	01/12/2011	2011.03	0.754	0.729
A/Texas/03/2011	01/12/2011	2011.03	0.759	0.734
A/Boston/DOA07/2011	01/13/2011	2011.04	0.753	0.728
A/Boston/DOA09/2011	01/13/2011	2011.04	0.752	0.726
A/Boston/DOA10/2011	01/13/2011	2011.04	0.756	0.731
A/Boston/DOA11/2011	01/13/2011	2011.04	0.757	0.732
A/Jordan/C2102/2011	01/13/2011	2011.04	0.755	0.729
A/New_Hampshire/02/2011	01/13/2011	2011.04	0.756	0.731
A/Singapore/GP125/2011	01/13/2011	2011.04	0.752	0.727
A/California/NHRC0001/2011	01/14/2011	2011.04	0.756	0.73
A/North_Dakota/02/2011	01/14/2011	2011.04	0.75	0.724
A/VICTORIA/506/2011	01/15/2011	2011.04	0.757	0.732
A/Boston/DOA12/2011	01/15/2011	2011.04	0.753	0.728
A/California/13/2011	01/15/2011	2011.04	0.756	0.731
A/Indiana/01/2011	01/15/2011	2011.04	0.754	0.729
A/Ontario/015/2011	01/15/2011	2011.04	0.755	0.73
A/California/16/2011	01/16/2011	2011.04	0.754	0.729
A/California/NHRC0002/2011	01/16/2011	2011.04	0.755	0.73
A/Denmark/21/2011	01/17/2011	2011.05	0.755	0.73
A/Florida/07/2011	01/17/2011	2011.05	0.757	0.732
A/New_Hampshire/01/2011	01/17/2011	2011.05	0.755	0.731
A/Ohio/01/2011	01/17/2011	2011.05	0.757	0.731
A/Boston/DOA15/2011	01/18/2011	2011.05	0.757	0.731
A/Kentucky/02/2011	01/18/2011	2011.05	0.755	0.73
A/New_Mexico/01/2011	01/18/2011	2011.05	0.757	0.731
A/Singapore/GP185/2011	01/18/2011	2011.05	0.757	0.731
A/Utah/01/2011	01/18/2011	2011.05	0.756	0.731
A/Boston/DOA13/2011	01/19/2011	2011.05	0.754	0.728
A/Boston/DOA16/2011	01/19/2011	2011.05	0.754	0.729
A/Illinois/NHRC0002/2011	01/19/2011	2011.05	0.757	0.731
A/Minnesota/04/2011	01/19/2011	2011.05	0.752	0.727
A/Sao_Paulo/02-2344/2011	01/19/2011	2011.05	0.755	0.73
A/Sao_Paulo/11-1800/2011	01/19/2011	2011.05	0.753	0.728
A/South_Carolina/01/2011	01/19/2011	2011.05	0.755	0.729
A/Nebraska/05/2011	01/20/2011	2011.06	0.752	0.727
A/Ontario/016/2011	01/20/2011	2011.06	0.756	0.731
A/Rondonia/3410/2011	01/20/2011	2011.06	0.757	0.733
A/NAURU/5/2011	01/21/2011	2011.06	0.752	0.727
A/Kansas/03/2011	01/21/2011	2011.06	0.757	0.731
A/Minnesota/05/2011	01/21/2011	2011.06	0.756	0.731
A/Ontario/017/2011	01/21/2011	2011.06	0.754	0.729
A/Tennessee/F2018/2011	01/21/2011	2011.06	0.758	0.732
A/Tennessee/F2019/2011	01/21/2011	2011.06	0.758	0.733
A/Illinois/04/2011	01/22/2011	2011.06	0.756	0.732
A/Illinois/03/2011	01/22/2011	2011.06	0.756	0.732
A/Piaui/8448/2011	01/22/2011	2011.06	0.753	0.728
A/Delaware/03/2011	01/23/2011	2011.06	0.757	0.731
A/Jordan/D3099/2011	01/24/2011	2011.07	0.756	0.731
A/New_Mexico/03/2011	01/24/2011	2011.07	0.757	0.732
A/Ontario/C76206/2011	01/24/2011	2011.07	0.756	0.731
A/Boston/DOA18/2011	01/25/2011	2011.07	0.753	0.727
A/Delaware/01/2011	01/25/2011	2011.07	0.757	0.732
A/Delaware/02/2011	01/25/2011	2011.07	0.756	0.731
A/Mato_Grosso/11689/2011	01/25/2011	2011.07	0.754	0.729
A/Ontario/R3296/2011	01/25/2011	2011.07	0.757	0.732
A/Rhode_Island/03/2011	01/25/2011	2011.07	0.752	0.727
A/Sao_Paulo/4184/2011	01/25/2011	2011.07	0.756	0.731
A/Texas/NHRC0001/2011	01/25/2011	2011.07	0.758	0.733
A/North_Carolina/05/2011	01/27/2011	2011.07	0.755	0.73
A/Boston/DOA29/2011	01/27/2011	2011.07	0.755	0.73
A/Jordan/B1129/2011	01/27/2011	2011.07	0.755	0.729
A/Nebraska/08/2011	01/27/2011	2011.07	0.756	0.731
A/Nevada/04/2011	01/27/2011	2011.07	0.758	0.732
A/Vermont/03/2011	01/27/2011	2011.07	0.757	0.732
A/Boston/DOA20/2011	01/28/2011	2011.08	0.754	0.728
A/California/NHRC0003/2011	01/28/2011	2011.08	0.757	0.731
A/California/NHRC0004/2011	01/28/2011	2011.08	0.757	0.731
A/Managua/38-11/2011	01/28/2011	2011.08	0.755	0.729
A/Ontario/018/2011	01/28/2011	2011.08	0.755	0.73
A/Piaui/14211/2011	01/28/2011	2011.08	0.757	0.732
A/Rochester/F153/2011	01/28/2011	2011.08	0.754	0.729
A/Singapore/GP380/2011	01/28/2011	2011.08	0.757	0.732
A/South_Carolina/NHRC0001/2011	01/28/2011	2011.08	0.751	0.727
A/Tennessee/F2021/2011	01/28/2011	2011.08	0.759	0.734
A/Ontario/019/2011	01/29/2011	2011.08	0.757	0.732
A/New_Hampshire/05/2011	01/31/2011	2011.09	0.753	0.727
A/New_York/05/2011	01/31/2011	2011.09	0.753	0.728
A/Rhode_Island/04/2011	01/31/2011	2011.09	0.757	0.731
A/Boston/DOA24/2011	02/01/2011	2011.09	0.753	0.728
A/California/18/2011	02/01/2011	2011.09	0.756	0.731
A/Kansas/04/2011	02/01/2011	2011.09	0.757	0.731
A/New_Hampshire/04/2011	02/01/2011	2011.09	0.754	0.729
A/North_Carolina/01/2011	02/01/2011	2011.09	0.751	0.726
A/Ontario/020/2011	02/01/2011	2011.09	0.756	0.731
A/Ontario/021/2011	02/02/2011	2011.09	0.757	0.732
A/Singapore/GP429/2011	02/02/2011	2011.09	0.755	0.729
A/Singapore/S2011.090/2011	02/02/2011	2011.09	0.759	0.733
A/Virginia/05/2011	02/02/2011	2011.09	0.754	0.728
A/Washington/06/2011	02/02/2011	2011.09	0.758	0.733
A/Florida/10/2011	02/03/2011	2011.09	0.755	0.731
A/Maine/05/2011	02/03/2011	2011.09	0.756	0.73
A/New_Jersey/04/2011	02/03/2011	2011.09	0.751	0.726
A/Alaska/10/2011	02/04/2011	2011.1	0.757	0.732
A/Thailand/MR10462/2011	02/04/2011	2011.1	0.757	0.732
A/Texas/06/2011	02/05/2011	2011.1	0.757	0.731
A/Colorado/03/2011	02/06/2011	2011.1	0.754	0.731
A/Connecticut/03/2011	02/06/2011	2011.1	0.757	0.731
A/Boston/DOA32/2011	02/07/2011	2011.1	0.757	0.732
A/Delhi/8865/2011	02/07/2011	2011.1	0.752	0.728
A/Maryland/09/2011	02/07/2011	2011.1	0.753	0.728
A/Massachusetts/07/2011	02/07/2011	2011.1	0.756	0.73
A/Moscow/1514A00504307T_CP2/2011	02/07/2011	2011.1	0.754	0.729
A/Moscow/WRAIR4307N/2011	02/07/2011	2011.1	0.755	0.73
A/Ontario/022/2011	02/07/2011	2011.1	0.755	0.73
A/Tennessee/F2031A/2011	02/07/2011	2011.1	0.757	0.732
A/Tennessee/F2034/2011	02/07/2011	2011.1	0.757	0.732
A/Vermont/08/2011	02/07/2011	2011.1	0.752	0.726
A/Beijing-Xicheng/1293/2011	02/08/2011	2011.11	0.755	0.73
A/Boston/DOA33/2011	02/08/2011	2011.11	0.755	0.73
A/Delaware/05/2011	02/08/2011	2011.11	0.756	0.731
A/Idaho/03/2011	02/08/2011	2011.11	0.755	0.729
A/North_Dakota/04/2011	02/08/2011	2011.11	0.758	0.732
A/Novosibirsk/76K/2011	02/08/2011	2011.11	0.755	0.731
A/Oklahoma/02/2011	02/08/2011	2011.11	0.759	0.733
A/Ontario/023/2011	02/08/2011	2011.11	0.756	0.731
A/Texas/05/2011	02/08/2011	2011.11	0.757	0.731
A/Wisconsin/09/2011	02/08/2011	2011.11	0.757	0.732
A/Montana/04/2011	02/09/2011	2011.11	0.757	0.732
A/Georgia/01/2011	02/10/2011	2011.11	0.756	0.731
A/Boston/DOA36/2011	02/10/2011	2011.11	0.752	0.726
A/Missouri/04/2011	02/11/2011	2011.12	0.758	0.732
A/Boston/DOA38/2011	02/12/2011	2011.12	0.756	0.731
A/Florida/09/2011	02/12/2011	2011.12	0.756	0.731
A/Utah/09/2011	02/12/2011	2011.12	0.76	0.733
A/Vermont/10/2011	02/12/2011	2011.12	0.759	0.733
A/Boston/DOA41/2011	02/13/2011	2011.12	0.753	0.728
A/Shanghai-Luwan/188/2011	02/14/2011	2011.12	0.756	0.73
A/Boston/DOA42/2011	02/14/2011	2011.12	0.753	0.728
A/Boston/DOA47/2011	02/14/2011	2011.12	0.758	0.733
A/Kansas/05/2011	02/14/2011	2011.12	0.756	0.732
A/Ontario/024/2011	02/14/2011	2011.12	0.758	0.733
A/South_Carolina/06/2011	02/14/2011	2011.12	0.753	0.727
A/Tianjin-Hedong/195/2011	02/15/2011	2011.13	0.755	0.731
A/Bethesda/NIH12/2011	02/15/2011	2011.13	0.753	0.729
A/Boston/DOA45/2011	02/15/2011	2011.13	0.753	0.727
A/District_Of_Columbia/03/2011	02/15/2011	2011.13	0.757	0.731
A/Rochester/0038/2011	02/15/2011	2011.13	0.756	0.731
A/Boston/DOA48/2011	02/16/2011	2011.13	0.753	0.728
A/Singapore/KK114/2011	02/16/2011	2011.13	0.756	0.731
A/Arizona/03/2011	02/17/2011	2011.13	0.757	0.732
A/Indiana/03/2011	02/17/2011	2011.13	0.757	0.732
A/Louisiana/02/2011	02/17/2011	2011.13	0.755	0.73
A/Pennsylvania/06/2011	02/17/2011	2011.13	0.754	0.729
A/Rochester/F193/2011	02/17/2011	2011.13	0.754	0.729
A/Sao_Paulo/11245/2011	02/17/2011	2011.13	0.757	0.732
A/Wyoming/07/2011	02/17/2011	2011.13	0.756	0.732
A/Boston/DOA50/2011	02/18/2011	2011.13	0.756	0.731
A/Boston/DOA51/2011	02/18/2011	2011.13	0.753	0.727
A/Boston/DOA52/2011	02/18/2011	2011.13	0.754	0.729
A/Iowa/02/2011	02/18/2011	2011.13	0.757	0.731
A/Piaui/14202/2011	02/18/2011	2011.13	0.755	0.73
A/Singapore/KK118/2011	02/18/2011	2011.13	0.755	0.73
A/Iowa/03/2011	02/19/2011	2011.14	0.757	0.731
A/Minnesota/06/2011	02/19/2011	2011.14	0.756	0.73
A/Chongqing-Wanzhou/182/2011	02/20/2011	2011.14	0.754	0.73
A/Singapore/H2011.140C/2011	02/20/2011	2011.14	0.756	0.731
A/Boston/DOA27/2011	02/21/2011	2011.14	0.754	0.729
A/Boston/DOA55/2011	02/21/2011	2011.14	0.752	0.727
A/England/215/2011	02/21/2011	2011.14	0.759	0.734
A/Rochester/F046/2011	02/21/2011	2011.14	0.752	0.727
A/Rochester/F049/2011	02/21/2011	2011.14	0.754	0.729
A/Beijing-Xicheng/1409/2011	02/22/2011	2011.14	0.754	0.729
A/Boston/DOA54/2011	02/22/2011	2011.14	0.752	0.727
A/Rochester/0040/2011	02/22/2011	2011.14	0.75	0.725
A/Tennessee/F2053/2011	02/22/2011	2011.14	0.757	0.731
A/Boston/DOA57/2011	02/23/2011	2011.15	0.756	0.73
A/Peru/PER362/2011	02/23/2011	2011.15	0.753	0.728
A/Wisconsin/10/2011	02/23/2011	2011.15	0.757	0.732
A/Boston/DOA60/2011	02/24/2011	2011.15	0.748	0.723
A/Boston/DOA61/2011	02/24/2011	2011.15	0.753	0.727
A/Boston/DOA63/2011	02/25/2011	2011.15	0.753	0.728
A/Nebraska/09/2011	02/25/2011	2011.15	0.754	0.728
A/Tennessee/F2054A/2011	02/25/2011	2011.15	0.754	0.729
A/Wisconsin/12/2011	02/25/2011	2011.15	0.754	0.729
A/Boston/DOA64/2011	02/26/2011	2011.16	0.752	0.727
A/Boston/DOA66/2011	02/26/2011	2011.16	0.752	0.726
A/Boston/DOA67/2011	02/28/2011	2011.16	0.753	0.728
A/Alaska/15/2011	03/01/2011	2011.16	0.757	0.732
A/Boston/DOA68/2011	03/01/2011	2011.16	0.755	0.73
A/Mexico/JAL121/2011	03/01/2011	2011.16	0.756	0.731
A/New_Hampshire/06/2011	03/01/2011	2011.16	0.756	0.731
A/New_York/08/2011	03/01/2011	2011.16	0.752	0.727
A/Ohio/03/2011	03/01/2011	2011.16	0.757	0.732
A/Boston/DOA69/2011	03/02/2011	2011.17	0.756	0.732
A/Missouri/05/2011	03/02/2011	2011.17	0.756	0.731
A/Montana/05/2011	03/02/2011	2011.17	0.755	0.73
A/Tennessee/F2065/2011	03/02/2011	2011.17	0.752	0.727
A/Virginia/06/2011	03/02/2011	2011.17	0.755	0.73
A/Jilin-Chuanying/1156/2011	03/03/2011	2011.17	0.752	0.728
A/Connecticut/05/2011	03/03/2011	2011.17	0.751	0.725
A/Rhode_Island/05/2011	03/03/2011	2011.17	0.753	0.727
A/Sao_Paulo/14805/2011	03/03/2011	2011.17	0.757	0.732
A/Massachusetts/08/2011	03/04/2011	2011.17	0.751	0.726
A/Singapore/C2011.173/2011	03/04/2011	2011.17	0.756	0.732
A/Boston/DOA71/2011	03/05/2011	2011.17	0.75	0.725
A/Delaware/09/2011	03/06/2011	2011.18	0.752	0.727
A/Idaho/05/2011	03/06/2011	2011.18	0.758	0.732
A/Vermont/14/2011	03/06/2011	2011.18	0.751	0.726
A/Nevada/06/2011	03/07/2011	2011.18	0.758	0.732
A/Rhode_Island/06/2011	03/07/2011	2011.18	0.754	0.728
A/Rhode_Island/07/2011	03/07/2011	2011.18	0.755	0.73
A/Tennessee/F2057c54A/2011	03/07/2011	2011.18	0.754	0.729
A/Heilongjiang-Nangang/124/2011	03/08/2011	2011.18	0.755	0.731
A/New_Mexico/11/2011	03/08/2011	2011.18	0.759	0.733
A/Washington/10/2011	03/08/2011	2011.18	0.758	0.733
A/Heilongjiang-Xiangyang/1125/2011	03/09/2011	2011.19	0.755	0.73
A/Boston/DOA74/2011	03/09/2011	2011.19	0.756	0.73
A/Guangdong/94/2011	03/09/2011	2011.19	0.755	0.731
A/Kentucky/03/2011	03/09/2011	2011.19	0.756	0.731
A/Nebraska/12/2011	03/10/2011	2011.19	0.747	0.721
A/Rochester/0047/2011	03/10/2011	2011.19	0.761	0.736
A/Utah/11/2011	03/10/2011	2011.19	0.755	0.73
A/Hunan-Beihu/1143/2011	03/11/2011	2011.19	0.754	0.73
A/Boston/DOA75/2011	03/11/2011	2011.19	0.757	0.731
A/Boston/DOA79/2011	03/12/2011	2011.19	0.752	0.727
A/Indiana/06/2011	03/12/2011	2011.19	0.757	0.731
A/Boston/DOA77/2011	03/13/2011	2011.2	0.757	0.731
A/Georgia/03/2011	03/15/2011	2011.2	0.758	0.732
A/Idaho/06/2011	03/15/2011	2011.2	0.756	0.731
A/Louisiana/04/2011	03/15/2011	2011.2	0.758	0.732
A/Mississippi/06/2011	03/15/2011	2011.2	0.758	0.732
A/Pennsylvania/05/2011	03/15/2011	2011.2	0.757	0.732
A/Sao_Paulo/16761/2011	03/15/2011	2011.2	0.756	0.73
A/Boston/DOA80/2011	03/16/2011	2011.2	0.757	0.732
A/Rochester/F294/2011	03/16/2011	2011.2	0.751	0.726
A/Tennessee/03/2011	03/16/2011	2011.2	0.755	0.73
A/Tennessee/F2084c83/2011	03/16/2011	2011.2	0.756	0.732
A/Boston/DOA81/2011	03/17/2011	2011.21	0.756	0.731
A/Boston/DOA82/2011	03/17/2011	2011.21	0.748	0.723
A/Florida/11/2011	03/17/2011	2011.21	0.758	0.733
A/Michigan/04/2011	03/18/2011	2011.21	0.756	0.731
A/Minnesota/08/2011	03/18/2011	2011.21	0.755	0.73
A/Boston/DOA83/2011	03/21/2011	2011.22	0.754	0.729
A/Boston/DOA85/2011	03/23/2011	2011.22	0.754	0.729
A/Wyoming/08/2011	03/23/2011	2011.22	0.756	0.731
A/Alaska/16/2011	03/24/2011	2011.23	0.757	0.732
A/Bangkok/FLU_PMKA1169/2011	03/25/2011	2011.23	0.757	0.732
A/California/22/2011	03/25/2011	2011.23	0.756	0.731
A/Maryland/10/2011	03/27/2011	2011.24	0.753	0.727
A/Oregon/05/2011	03/28/2011	2011.24	0.756	0.731
A/Boston/DOA86/2011	03/29/2011	2011.24	0.757	0.731
A/Kansas/08/2011	03/29/2011	2011.24	0.757	0.731
A/West_Virginia/05/2011	03/29/2011	2011.24	0.758	0.733
A/Sao_Paulo/32892/2011	03/30/2011	2011.24	0.758	0.733
A/Singapore/C2011.244/2011	03/30/2011	2011.24	0.751	0.726
A/Wisconsin/19/2011	03/30/2011	2011.24	0.759	0.733
A/Singapore/GP898/2011	03/31/2011	2011.25	0.751	0.726
A/Iowa/05/2011	04/01/2011	2011.25	0.756	0.731
A/Connecticut/07/2011	04/02/2011	2011.25	0.76	0.734
A/Alabama/03/2011	04/04/2011	2011.26	0.755	0.73
A/Nebraska/11/2011	04/04/2011	2011.26	0.756	0.731
A/Nevada/08/2011	04/04/2011	2011.26	0.757	0.732
A/Michigan/05/2011	04/05/2011	2011.26	0.756	0.73
A/Montana/07/2011	04/05/2011	2011.26	0.756	0.731
A/Paim_Filho/LACENRS-32/2011	04/06/2011	2011.26	0.76	0.735
A/Washington/12/2011	04/06/2011	2011.26	0.758	0.732
A/New_Mexico/09/2011	04/07/2011	2011.27	0.758	0.733
A/Delaware/10/2011	04/11/2011	2011.28	0.752	0.727
A/New_Hampshire/07/2011	04/11/2011	2011.28	0.757	0.731
A/Singapore/EN122/2011	04/11/2011	2011.28	0.752	0.727
A/Alaska/13/2011	04/12/2011	2011.28	0.757	0.731
A/Georgia/05/2011	04/12/2011	2011.28	0.755	0.73
A/Mississippi/08/2011	04/12/2011	2011.28	0.76	0.734
A/Vermont/11/2011	04/12/2011	2011.28	0.75	0.725
A/Wisconsin/20/2011	04/12/2011	2011.28	0.757	0.731
A/New_York/06/2011	04/13/2011	2011.28	0.753	0.728
A/Hunan-Yanfeng/165/2011	04/14/2011	2011.29	0.753	0.728
A/Heilongjiang-Taoshan/147/2011	04/15/2011	2011.29	0.751	0.727
A/Wisconsin/22/2011	04/15/2011	2011.29	0.756	0.731
A/Novosibirsk/1832/2011	04/15/2011	2011.29	0.755	0.73
A/Minnesota/10/2011	04/18/2011	2011.3	0.757	0.732
A/Singapore/C2011.301/2011	04/20/2011	2011.3	0.751	0.726
A/Novosibirsk/1927/2011	04/21/2011	2011.3	0.756	0.732
A/Boston/DOA87/2011	04/25/2011	2011.32	0.757	0.732
A/Singapore/KK171/2011	04/29/2011	2011.33	0.751	0.726
A/Florida/13/2011	05/01/2011	2011.33	0.758	0.732
A/Santo_Antonio_da_Patrulha/LACENRS-60/2011	05/03/2011	2011.34	0.757	0.732
A/Vermont/13/2011	05/03/2011	2011.34	0.756	0.731
A/Minnesota/12/2011	05/08/2011	2011.35	0.757	0.732
A/Singapore/GP995/2011	05/09/2011	2011.35	0.751	0.726
A/Shanghai-Fengxian/1170/2011	05/10/2011	2011.36	0.753	0.729
A/SINGAPORE/41/2011	05/16/2011	2011.37	0.751	0.726
A/Singapore/KK179/2011	05/16/2011	2011.37	0.751	0.726
A/Distrito_Federal/40421/2011	05/18/2011	2011.38	0.759	0.734
A/Singapore/KK183/2011	05/19/2011	2011.38	0.751	0.726
A/Canela/LACENRS-102/2011	05/20/2011	2011.38	0.759	0.734
A/Singapore/TT203/2011	05/23/2011	2011.39	0.751	0.726
A/Singapore/GP1030/2011	05/25/2011	2011.4	0.751	0.726
A/Peru/PER235/2011	05/27/2011	2011.4	0.756	0.731
A/Peru/PER302/2011	05/30/2011	2011.41	0.751	0.726
A/Singapore/C2011.411/2011	05/30/2011	2011.41	0.751	0.727
A/Thailand/CU-B4730/2011	05/30/2011	2011.41	0.752	0.727
A/Singapore/GP1063/2011	06/02/2011	2011.42	0.751	0.726
A/Singapore/C2011.422/2011	06/03/2011	2011.42	0.752	0.727
A/Singapore/GP1072/2011	06/06/2011	2011.43	0.751	0.726
A/Singapore/TT210/2011	06/06/2011	2011.43	0.75	0.725
A/Singapore/TT215/2011	06/07/2011	2011.43	0.751	0.726
A/Singapore/TT216/2011	06/07/2011	2011.43	0.751	0.726
A/Novo_Hamburgo/LACENRS-201/2011	06/10/2011	2011.44	0.757	0.732
A/Singapore/GP1084/2011	06/10/2011	2011.44	0.753	0.728
A/Santa_Maria/LACENRS-231/2011	06/14/2011	2011.45	0.755	0.73
A/Singapore/C2011.452/2011	06/14/2011	2011.45	0.753	0.728
A/Singapore/KK200/2011	06/14/2011	2011.45	0.752	0.727
A/Singapore/GP1098/2011	06/15/2011	2011.45	0.752	0.727
A/Bage/LACENRS-294/2011	06/16/2011	2011.46	0.759	0.733
A/Singapore/C2011.458/2011	06/16/2011	2011.46	0.752	0.727
A/Singapore/TT230/2011	06/16/2011	2011.46	0.751	0.727
A/Thailand/SR08183/2011	06/17/2011	2011.46	0.751	0.726
A/Singapore/GP1111/2011	06/20/2011	2011.47	0.753	0.728
A/Singapore/MOH09/2011	06/20/2011	2011.47	0.752	0.727
A/Singapore/MOH12/2011	06/20/2011	2011.47	0.751	0.726
A/Uruguaiana/LACENRS-368/2011	06/20/2011	2011.47	0.758	0.733
A/Singapore/KK212/2011	06/21/2011	2011.47	0.751	0.726
A/Singapore/H2011.474/2011	06/22/2011	2011.47	0.752	0.727
A/Singapore/GP1138/2011	06/23/2011	2011.48	0.751	0.726
A/Singapore/GP1147/2011	06/24/2011	2011.48	0.751	0.727
A/Singapore/H2011.479/2011	06/24/2011	2011.48	0.751	0.727
A/Singapore/H2011.482/2011	06/25/2011	2011.48	0.753	0.728
A/Singapore/GP1155/2011	06/27/2011	2011.49	0.752	0.727
A/Singapore/KK219/2011	06/27/2011	2011.49	0.751	0.726
A/Singapore/TT241/2011	06/27/2011	2011.49	0.751	0.726
A/Sao_Paulo/11-14557/2011	06/29/2011	2011.49	0.756	0.731
A/Peru/PER328/2011	06/30/2011	2011.5	0.756	0.731
A/Porto_Alegre/LACENRS-557/2011	06/30/2011	2011.5	0.758	0.733
A/Singapore/H2011.496/2011	06/30/2011	2011.5	0.752	0.727
A/Singapore/H2011.499a/2011	07/01/2011	2011.5	0.752	0.727
A/Singapore/C2011.507V/2011	07/04/2011	2011.51	0.752	0.727
A/Singapore/GP1188/2011	07/04/2011	2011.51	0.752	0.727
A/Singapore/H2011.507/2011	07/04/2011	2011.51	0.751	0.726
A/Thailand/CU-B4844/2011	07/05/2011	2011.51	0.75	0.725
A/Thailand/NMA-1/2011	07/05/2011	2011.51	0.749	0.724
A/Singapore/KK245/2011	07/06/2011	2011.51	0.751	0.727
A/Singapore/GP1215/2011	07/07/2011	2011.52	0.75	0.725
A/Singapore/TT305/2011	07/07/2011	2011.52	0.752	0.727
A/Thailand/CU-H2989/2011	07/07/2011	2011.52	0.751	0.726
A/Soledade/LACENRS-820/2011	07/09/2011	2011.52	0.758	0.733
A/Thailand/CU-B4836/2011	07/09/2011	2011.52	0.753	0.728
A/Santa_Cruz_do_Sul/LACENRS-913/2011	07/11/2011	2011.53	0.756	0.73
A/Sapucaia_do_Sul/LACENRS-779/2011	07/12/2011	2011.53	0.752	0.727
A/Singapore/GP1231/2011	07/12/2011	2011.53	0.753	0.728
A/Porto_Alegre/LACENRS-822/2011	07/14/2011	2011.53	0.758	0.733
A/Singapore/KK264/2011	07/15/2011	2011.54	0.752	0.727
A/Hawaii/02/2011	07/16/2011	2011.54	0.753	0.729
A/Maryland/17/2011	07/16/2011	2011.54	0.755	0.73
A/Lebanon/11L013/2011	07/18/2011	2011.55	0.752	0.727
A/Singapore/C2011.545C/2011	07/18/2011	2011.55	0.752	0.727
A/Thailand/CU-B4929/2011	07/18/2011	2011.55	0.75	0.725
A/Singapore/GP1297/2011	07/19/2011	2011.55	0.753	0.728
A/Georgia/08/2011	07/21/2011	2011.55	0.753	0.728
A/Singapore/GP1318/2011	07/22/2011	2011.56	0.753	0.728
A/Singapore/TT393/2011	07/22/2011	2011.56	0.753	0.728
A/Singapore/C2011.564/2011	07/25/2011	2011.56	0.753	0.728
A/Thailand/KS10406/2011	07/25/2011	2011.56	0.751	0.726
A/GOROKA/5/2011	07/27/2011	2011.57	0.757	0.732
A/Singapore/GP1344/2011	07/27/2011	2011.57	0.753	0.728
A/Singapore/TT413/2011	07/27/2011	2011.57	0.752	0.727
A/Singapore/TT416/2011	07/27/2011	2011.57	0.751	0.726
A/Bangkok/FLU_PMKA1400/2011	07/28/2011	2011.57	0.752	0.727
A/Singapore/C2011.573/2011	07/28/2011	2011.57	0.752	0.727
A/Thailand/CU-B5021/2011	07/28/2011	2011.57	0.752	0.727
A/Singapore/GP1362/2011	07/29/2011	2011.58	0.753	0.728
A/Singapore/S2011.575/2011	07/29/2011	2011.58	0.755	0.729
A/Singapore/TT430/2011	07/29/2011	2011.58	0.751	0.726
A/California/23/2011	07/31/2011	2011.58	0.751	0.726
A/Singapore/C2011.584V/2011	08/01/2011	2011.58	0.751	0.726
A/Jordan/A0123/2011	08/02/2011	2011.59	0.751	0.726
A/Singapore/GP1374/2011	08/02/2011	2011.59	0.753	0.728
A/Singapore/KK308/2011	08/02/2011	2011.59	0.754	0.729
A/Singapore/TT453/2011	08/02/2011	2011.59	0.748	0.723
A/Lebanon/11L007/2011	08/03/2011	2011.59	0.753	0.727
A/Singapore/GP1382/2011	08/03/2011	2011.59	0.754	0.729
A/Thailand/CU-B5105/2011	08/03/2011	2011.59	0.752	0.726
A/Peru/PER014/2011	08/04/2011	2011.59	0.753	0.728
A/Bangkok/FLU_PMKA1455/2011	08/05/2011	2011.6	0.75	0.726
A/Bangkok/FLU_PMKA1464/2011	08/08/2011	2011.6	0.751	0.726
A/Singapore/GP1406/2011	08/08/2011	2011.6	0.752	0.727
A/Singapore/KK316/2011	08/08/2011	2011.6	0.751	0.726
A/Singapore/TT481/2011	08/08/2011	2011.6	0.752	0.727
A/Zhongshan/01/2011	08/08/2011	2011.6	0.755	0.73
A/Zhongshan/02/2011	08/08/2011	2011.6	0.756	0.731
A/Bangkok/FLU_PMKA1475/2011	08/09/2011	2011.61	0.751	0.726
A/Thailand/PY10316/2011	08/09/2011	2011.61	0.753	0.727
A/Bangkok/FLU_PMKA1480/2011	08/10/2011	2011.61	0.749	0.724
A/Singapore/KK325/2011	08/10/2011	2011.61	0.751	0.726
A/Pennsylvania/12/2011	08/11/2011	2011.61	0.756	0.731
A/Singapore/GP1423/2011	08/11/2011	2011.61	0.752	0.727
A/Thailand/FLU_PMKA1493/2011	08/11/2011	2011.61	0.754	0.729
A/Jordan/A0328/2011	08/12/2011	2011.61	0.753	0.729
A/Peru/PER086/2011	08/12/2011	2011.61	0.755	0.73
A/Singapore/C2011.614/2011	08/12/2011	2011.61	0.752	0.727
A/Iowa/06/2011	08/13/2011	2011.62	0.754	0.729
A/Florida/21/2011	08/15/2011	2011.62	0.759	0.733
A/Singapore/KK337/2011	08/15/2011	2011.62	0.753	0.728
A/Thailand/CU-H3020/2011	08/15/2011	2011.62	0.753	0.728
A/Louisiana/06/2011	08/16/2011	2011.62	0.757	0.731
A/Singapore/GP1437/2011	08/16/2011	2011.62	0.753	0.728
A/Singapore/H2011.625/2011	08/16/2011	2011.62	0.753	0.728
A/Singapore/SGH04/2011	08/16/2011	2011.62	0.751	0.726
A/Singapore/TT507/2011	08/16/2011	2011.62	0.751	0.726
A/Peru/PER122/2011	08/17/2011	2011.63	0.756	0.731
A/Bangkok/FLU_PMKB0204/2011	08/18/2011	2011.63	0.751	0.726
A/Hawaii/04/2011	08/18/2011	2011.63	0.754	0.728
A/Michigan/06/2011	08/18/2011	2011.63	0.748	0.723
A/Peru/PER273/2011	08/19/2011	2011.63	0.754	0.729
A/Singapore/GP1442/2011	08/19/2011	2011.63	0.752	0.727
A/Thailand/SV0466_11/2011	08/19/2011	2011.63	0.752	0.728
A/Florida/25/2011	08/22/2011	2011.64	0.757	0.732
A/Peru/PER238/2011	08/22/2011	2011.64	0.756	0.731
A/Thailand/CU-B5436/2011	08/22/2011	2011.64	0.752	0.727
A/Thailand/MR10547/2011	08/22/2011	2011.64	0.751	0.726
A/Peru/PER027/2011	08/23/2011	2011.64	0.756	0.731
A/Peru/PER281/2011	08/23/2011	2011.64	0.756	0.731
A/Singapore/KK354/2011	08/23/2011	2011.64	0.751	0.726
A/Cambodia/V0902310/2011	08/24/2011	2011.65	0.75	0.725
A/Singapore/GP1446/2011	08/24/2011	2011.65	0.753	0.728
A/Thailand/CU-B5465/2011	08/24/2011	2011.65	0.753	0.728
A/Bangkok/FLU_PMKA1561/2011	08/25/2011	2011.65	0.751	0.726
A/Florida/24/2011	08/25/2011	2011.65	0.758	0.733
A/Peru/PER041/2011	08/25/2011	2011.65	0.753	0.728
A/Peru/PER166/2011	08/26/2011	2011.65	0.752	0.727
A/Peru/PER247/2011	08/26/2011	2011.65	0.755	0.73
A/Peru/PER028/2011	08/27/2011	2011.65	0.753	0.728
A/Bangkok/FLU_PMKA1573/2011	08/29/2011	2011.66	0.752	0.727
A/Peru/PER036/2011	08/29/2011	2011.66	0.756	0.731
A/Thailand/CU-B5541/2011	08/29/2011	2011.66	0.751	0.726
A/Peru/PER227/2011	08/31/2011	2011.67	0.755	0.73
A/Singapore/KK366/2011	08/31/2011	2011.67	0.754	0.729
A/Peru/PER194/2011	09/01/2011	2011.67	0.756	0.731
A/Peru/PER289/2011	09/02/2011	2011.67	0.757	0.732
A/Singapore/TT556/2011	09/02/2011	2011.67	0.75	0.724
A/Singapore/TT558/2011	09/02/2011	2011.67	0.753	0.728
A/Singapore/TT562/2011	09/02/2011	2011.67	0.752	0.727
A/Peru/PER179/2011	09/03/2011	2011.67	0.757	0.732
A/Santa_Cruz/174/2011	09/05/2011	2011.68	0.757	0.732
A/Thailand/CU-B5614/2011	09/05/2011	2011.68	0.751	0.726
A/BRISBANE/382/2011	09/06/2011	2011.68	0.756	0.731
A/Peru/PER047/2011	09/06/2011	2011.68	0.755	0.73
A/Peru/PER161/2011	09/06/2011	2011.68	0.754	0.729
A/Singapore/KK376/2011	09/06/2011	2011.68	0.755	0.73
A/Singapore/TT572/2011	09/06/2011	2011.68	0.752	0.727
A/Thailand/CU-B5593/2011	09/06/2011	2011.68	0.752	0.727
A/Peru/PER149/2011	09/07/2011	2011.68	0.755	0.73
A/Peru/PER396/2011	09/07/2011	2011.68	0.755	0.73
A/Singapore/KK380/2011	09/07/2011	2011.68	0.752	0.727
A/Singapore/GP1490/2011	09/08/2011	2011.69	0.751	0.726
A/Singapore/TT576/2011	09/08/2011	2011.69	0.753	0.728
A/Singapore/TT584/2011	09/08/2011	2011.69	0.751	0.726
A/Peru/PER130/2011	09/09/2011	2011.69	0.756	0.731
A/Peru/PER287/2011	09/09/2011	2011.69	0.757	0.732
A/Peru/PER017/2011	09/10/2011	2011.69	0.753	0.728
A/Peru/PER322/2011	09/10/2011	2011.69	0.756	0.731
A/India/FLUEINSV0056/2011	09/12/2011	2011.7	0.752	0.727
A/Peru/PER087/2011	09/13/2011	2011.7	0.757	0.732
A/Peru/PER097/2011	09/13/2011	2011.7	0.757	0.733
A/Singapore/GP1503/2011	09/13/2011	2011.7	0.75	0.725
A/Singapore/GP1507/2011	09/13/2011	2011.7	0.751	0.726
A/Singapore/S2011.701a/2011	09/13/2011	2011.7	0.753	0.728
A/Thailand/KS10428/2011	09/13/2011	2011.7	0.752	0.727
A/Peru/PER385/2011	09/14/2011	2011.7	0.758	0.733
A/Thailand/FLU_PMKA1633/2011	09/14/2011	2011.7	0.751	0.726
A/Thailand/FLU_PMKD0388/2011	09/14/2011	2011.7	0.755	0.73
A/Guangdong/192/2011	09/15/2011	2011.71	0.755	0.73
A/Peru/PER098/2011	09/15/2011	2011.71	0.755	0.73
A/Alaska/17/2011	09/16/2011	2011.71	0.753	0.728
A/Peru/PER378/2011	09/16/2011	2011.71	0.756	0.731
A/Singapore/TT603/2011	09/16/2011	2011.71	0.753	0.728
A/Thailand/CU-B5697/2011	09/16/2011	2011.71	0.751	0.726
A/PERTH/219/2011	09/17/2011	2011.71	0.751	0.726
A/Peru/PER264/2011	09/19/2011	2011.72	0.756	0.731
A/Singapore/EN358/2011	09/19/2011	2011.72	0.755	0.73
A/Singapore/KK398/2011	09/19/2011	2011.72	0.752	0.727
A/Thailand/SN11650/2011	09/19/2011	2011.72	0.751	0.726
A/Chiang_Rai/277/2011	09/20/2011	2011.72	0.751	0.726
A/VICTORIA/103/2011	09/20/2011	2011.72	0.757	0.732
A/Peru/PER049/2011	09/20/2011	2011.72	0.756	0.731
A/Peru/PER352/2011	09/20/2011	2011.72	0.755	0.73
A/Santa_Cruz/637/2011	09/20/2011	2011.72	0.755	0.729
A/Singapore/TT608/2011	09/20/2011	2011.72	0.751	0.726
A/Myanmar/FLUEBMSV00004/2011	09/21/2011	2011.72	0.749	0.724
A/Peru/PER345/2011	09/22/2011	2011.73	0.756	0.731
A/Singapore/TT609/2011	09/22/2011	2011.73	0.751	0.726
A/Singapore/KK404/2011	09/23/2011	2011.73	0.753	0.728
A/South_Dakota/03/2011	09/23/2011	2011.73	0.757	0.732
A/Thailand/CU-B5735/2011	09/24/2011	2011.73	0.753	0.727
A/Guangdong/187/2011	09/26/2011	2011.74	0.755	0.731
A/Singapore/S2011.737/2011	09/26/2011	2011.74	0.751	0.726
A/Bhutan/FLU_BTA_00010/2011	09/27/2011	2011.74	0.752	0.727
A/Bhutan/FLU_BTI_00001/2011	09/27/2011	2011.74	0.754	0.729
A/Singapore/GP1536/2011	09/27/2011	2011.74	0.749	0.725
A/Singapore/S2011.740/2011	09/27/2011	2011.74	0.751	0.727
A/Singapore/TT633/2011	09/29/2011	2011.74	0.751	0.726
A/Singapore/H2011.748/2011	09/30/2011	2011.75	0.752	0.727
A/Singapore/H2011.751/2011	10/01/2011	2011.75	0.759	0.734
A/Thailand/CU-B5773/2011	10/01/2011	2011.75	0.754	0.728
A/Michigan/07/2011	10/02/2011	2011.75	0.753	0.728
A/Minnesota/18/2011	10/02/2011	2011.75	0.75	0.725
A/New_York/14/2011	10/02/2011	2011.75	0.758	0.732
A/Cambodia/V1005380/2011	10/03/2011	2011.76	0.751	0.726
A/Indiana/09/2011	10/03/2011	2011.76	0.759	0.733
A/Oregon/07/2011	10/03/2011	2011.76	0.753	0.728
A/Singapore/KK413/2011	10/03/2011	2011.76	0.759	0.734
A/Cambodia/V1012345/2011	10/04/2011	2011.76	0.751	0.726
A/Nicaragua/AGA2-23/2011	10/04/2011	2011.76	0.758	0.733
A/Oregon/06/2011	10/04/2011	2011.76	0.752	0.727
A/Singapore/GP1561/2011	10/04/2011	2011.76	0.752	0.727
A/Tegucigalpa/FHT00191/2011	10/04/2011	2011.76	0.755	0.73
A/Stockholm/26/2011	10/06/2011	2011.76	0.752	0.727
A/New_Jersey/08/2011	10/06/2011	2011.76	0.751	0.726
A/Nicaragua/AGA2-25/2011	10/06/2011	2011.76	0.756	0.73
A/Arkansas/04/2011	10/07/2011	2011.77	0.755	0.73
A/Peru/PER283/2011	10/07/2011	2011.77	0.755	0.73
A/Singapore/EN401/2011	10/07/2011	2011.77	0.752	0.728
A/Singapore/GP1583/2011	10/07/2011	2011.77	0.752	0.727
A/Singapore/GP1592/2011	10/07/2011	2011.77	0.752	0.727
A/Singapore/KK427/2011	10/07/2011	2011.77	0.753	0.728
A/Trujillo/IPE00693/2011	10/07/2011	2011.77	0.755	0.73
A/Cambodia/V1013305/2011	10/10/2011	2011.78	0.752	0.727
A/Singapore/TT663/2011	10/11/2011	2011.78	0.751	0.726
A/Nicaragua/AGA2-32/2011	10/12/2011	2011.78	0.757	0.731
A/Masaya/INI00222/2011	10/13/2011	2011.78	0.756	0.731
A/Singapore/EN415/2011	10/13/2011	2011.78	0.756	0.73
A/Cambodia/V1221301/2011	10/14/2011	2011.79	0.753	0.728
A/Masaya/INI00224/2011	10/14/2011	2011.79	0.756	0.729
A/Nicaragua/AGA2-40/2011	10/17/2011	2011.8	0.758	0.732
A/Peru/PER016/2011	10/17/2011	2011.8	0.754	0.729
A/Peru/PER307/2011	10/17/2011	2011.8	0.751	0.726
A/Puerto_Maldonado/FPM00365/2011	10/17/2011	2011.8	0.755	0.731
A/Singapore/H2011.795/2011	10/17/2011	2011.8	0.752	0.727
A/Singapore/TT673/2011	10/17/2011	2011.8	0.75	0.725
A/Cambodia/V1028340/2011	10/18/2011	2011.8	0.751	0.726
A/Cambodia/V1028352/2011	10/18/2011	2011.8	0.751	0.726
A/Singapore/GP1635/2011	10/18/2011	2011.8	0.752	0.727
A/Singapore/H2011.797/2011	10/18/2011	2011.8	0.752	0.727
A/Singapore/GP1651/2011	10/19/2011	2011.8	0.75	0.725
A/Tocantins/4641/2011	10/19/2011	2011.8	0.757	0.731
A/BRISBANE/395/2011	10/20/2011	2011.8	0.756	0.731
A/Florida/29/2011	10/20/2011	2011.8	0.755	0.73
A/Singapore/C2011.803/2011	10/20/2011	2011.8	0.751	0.726
A/Singapore/GP1655/2011	10/20/2011	2011.8	0.751	0.726
A/PHILIPPINES/3948/2011	10/21/2011	2011.81	0.754	0.728
A/Peru/PER121/2011	10/21/2011	2011.81	0.754	0.729
A/Singapore/H2011.808bC/2011	10/22/2011	2011.81	0.75	0.725
A/Colorado/07/2011	10/23/2011	2011.81	0.757	0.732
A/Jordan/A0317/2011	10/23/2011	2011.81	0.754	0.729
A/Managua/INI00283/2011	10/23/2011	2011.81	0.756	0.73
A/Peru/PER020/2011	10/23/2011	2011.81	0.754	0.73
A/Victoria/361/2011	10/24/2011	2011.81	0.747	0.722
A/Nicaragua/AGA2-48/2011	10/24/2011	2011.81	0.759	0.733
A/Nicaragua/AGA2-49/2011	10/24/2011	2011.81	0.758	0.732
A/Peru/PER118/2011	10/24/2011	2011.81	0.756	0.731
A/Peru/PER395/2011	10/24/2011	2011.81	0.759	0.733
A/Singapore/GP1669/2011	10/24/2011	2011.81	0.751	0.726
A/Singapore/KK459/2011	10/24/2011	2011.81	0.751	0.726
A/Thailand/CU-B5873/2011	10/24/2011	2011.81	0.752	0.726
A/PHILIPPINES/3969/2011	10/25/2011	2011.82	0.753	0.728
A/Piura/FPP00919/2011	10/25/2011	2011.82	0.754	0.729
A/California/33/2011	10/26/2011	2011.82	0.752	0.727
A/Peru/PER085/2011	10/26/2011	2011.82	0.755	0.73
A/Hawaii/09/2011	10/28/2011	2011.83	0.756	0.73
A/Singapore/C2011.825/2011	10/28/2011	2011.83	0.759	0.734
A/Singapore/TT702/2011	10/28/2011	2011.83	0.752	0.727
A/Singapore/TT713/2011	10/28/2011	2011.83	0.752	0.727
A/Stockholm/29/2011	10/31/2011	2011.83	0.753	0.728
A/Peru/PER067/2011	10/31/2011	2011.83	0.756	0.73
A/Peru/PER136/2011	10/31/2011	2011.83	0.751	0.727
A/Singapore/GP1682/2011	10/31/2011	2011.83	0.75	0.725
A/Singapore/GP1684/2011	10/31/2011	2011.83	0.751	0.726
A/Jordan/C2100/2011	11/01/2011	2011.84	0.752	0.727
A/Singapore/KK475/2011	11/01/2011	2011.84	0.755	0.73
A/Singapore/TT717/2011	11/01/2011	2011.84	0.751	0.726
A/Vladivostok/10/2011	11//2011	2011.84	0.757	0.732
A/Minnesota/20/2011	11/02/2011	2011.84	0.752	0.727
A/Nebraska/14/2011	11/02/2011	2011.84	0.76	0.734
A/San_Diego/BRD11439/2011	11/02/2011	2011.84	0.757	0.731
A/Singapore/GP1692/2011	11/02/2011	2011.84	0.75	0.725
A/Thailand/CU-B5898/2011	11/02/2011	2011.84	0.75	0.726
A/Thailand/CU-B5900/2011	11/02/2011	2011.84	0.751	0.726
A/Iquitos/CFI1471/2011	11/03/2011	2011.84	0.756	0.73
A/Singapore/GP1703/2011	11/03/2011	2011.84	0.751	0.726
A/Thailand/CU-B5909/2011	11/03/2011	2011.84	0.754	0.729
A/Kentucky/05/2011	11/04/2011	2011.84	0.757	0.731
A/Nevada/11/2011	11/04/2011	2011.84	0.753	0.728
A/Hawaii/15/2011	11/05/2011	2011.85	0.753	0.728
A/Iowa/10/2011	11/05/2011	2011.85	0.752	0.727
A/Ohio/05/2011	11/05/2011	2011.85	0.753	0.728
A/Wisconsin/27/2011	11/05/2011	2011.85	0.758	0.732
A/Utah/12/2011	11/06/2011	2011.85	0.754	0.729
A/Cambodia/V1116330/2011	11/06/2011	2011.85	0.75	0.725
A/Colorado/15/2011	11/08/2011	2011.86	0.756	0.73
A/Singapore/GP1710/2011	11/08/2011	2011.86	0.754	0.729
A/Singapore/GP1713/2011	11/08/2011	2011.86	0.752	0.727
A/Singapore/KK482/2011	11/08/2011	2011.86	0.752	0.727
A/Singapore/GP1717/2011	11/09/2011	2011.86	0.752	0.727
A/Singapore/C2011.860/2011	11/10/2011	2011.86	0.751	0.726
A/Singapore/KK491/2011	11/10/2011	2011.86	0.75	0.725
A/Oregon/12/2011	11/11/2011	2011.86	0.753	0.728
A/Singapore/C2011.863/2011	11/11/2011	2011.86	0.753	0.728
A/Singapore/GP1726/2011	11/11/2011	2011.86	0.753	0.728
A/Jordan/C2303/2011	11/12/2011	2011.87	0.75	0.725
A/Jordan/C2307/2011	11/12/2011	2011.87	0.753	0.729
A/Jordan/C2285/2011	11/14/2011	2011.87	0.755	0.729
A/Peru/PER197/2011	11/14/2011	2011.87	0.754	0.729
A/Singapore/H2011.871/2011	11/14/2011	2011.87	0.751	0.726
A/Singapore/TT728/2011	11/14/2011	2011.87	0.752	0.727
A/British_Columbia/014/2011	11/15/2011	2011.87	0.753	0.728
A/Bulacao/FLU_PHC_0275/2011	11/15/2011	2011.87	0.751	0.727
A/Hong_Kong/1514A01704826T/2011	11/15/2011	2011.87	0.751	0.726
A/Peru/PER066/2011	11/15/2011	2011.87	0.754	0.729
A/Thailand/CU-B5928/2011	11/15/2011	2011.87	0.75	0.725
A/British_Columbia/016/2011	11/16/2011	2011.88	0.756	0.73
A/Pennsylvania/15/2011	11/16/2011	2011.88	0.751	0.726
A/CAMBODIA/74/2011	11/17/2011	2011.88	0.751	0.726
A/British_Columbia/015/2011	11/17/2011	2011.88	0.756	0.731
A/Iowa/11/2011	11/17/2011	2011.88	0.753	0.728
A/Minnesota/22/2011	11/17/2011	2011.88	0.753	0.728
A/Singapore/GP1751/2011	11/17/2011	2011.88	0.754	0.729
A/Singapore/KK505/2011	11/17/2011	2011.88	0.752	0.727
A/Singapore/TT735/2011	11/17/2011	2011.88	0.754	0.73
A/SOUTH_AUSTRALIA/313/2011	11/18/2011	2011.88	0.754	0.729
A/Peru/PER346/2011	11/19/2011	2011.88	0.752	0.727
A/Colorado/17/2011	11/22/2011	2011.89	0.757	0.732
A/Georgia/09/2011	11/22/2011	2011.89	0.753	0.729
A/Philippines/FLU_PHB_0332/2011	11/22/2011	2011.89	0.754	0.729
A/British_Columbia/018/2011	11/23/2011	2011.9	0.756	0.731
A/Delaware/11/2011	11/23/2011	2011.9	0.749	0.725
A/Guangdong/222/2011	11/23/2011	2011.9	0.751	0.726
A/Massachusetts/11/2011	11/23/2011	2011.9	0.757	0.731
A/Peru/PER092/2011	11/23/2011	2011.9	0.752	0.727
A/Singapore/KK517/2011	11/23/2011	2011.9	0.751	0.726
A/California/34/2011	11/24/2011	2011.9	0.754	0.729
A/Puno/IPE00792/2011	11/25/2011	2011.9	0.757	0.731
A/Singapore/GP1784/2011	11/25/2011	2011.9	0.752	0.727
A/Singapore/H2011.904/2011	11/26/2011	2011.9	0.753	0.728
A/Alaska/21/2011	11/27/2011	2011.91	0.751	0.727
A/Singapore/H2011.907/2011	11/27/2011	2011.91	0.756	0.73
A/Bulacao/FLU_PHC_0286/2011	11/29/2011	2011.91	0.752	0.727
A/Florida/42/2011	11/29/2011	2011.91	0.757	0.731
A/Indiana/11/2011	11/29/2011	2011.91	0.753	0.728
A/Lebanon/11L002/2011	11/29/2011	2011.91	0.754	0.729
A/Philippines/FLU_PHB_0334/2011	11/29/2011	2011.91	0.751	0.726
A/Singapore/GP1797/2011	11/29/2011	2011.91	0.755	0.73
A/Iquitos/CFI1510/2011	11/30/2011	2011.91	0.756	0.731
A/Montana/08/2011	11/30/2011	2011.91	0.753	0.728
A/Singapore/TT765/2011	11/30/2011	2011.91	0.753	0.728
A/Singapore/TT766/2011	11/30/2011	2011.91	0.753	0.728
A/California/35/2011	12/01/2011	2011.92	0.748	0.723
A/Iquitos/FPI002788/2011	12/01/2011	2011.92	0.755	0.73
A/Korea/KUMC-GR115/2011	12/01/2011	2011.92	0.749	0.724
A/Korea/KUMC-GR116/2011	12/01/2011	2011.92	0.756	0.731
A/Korea/KUMC-GR121/2011	12/01/2011	2011.92	0.748	0.723
A/Korea/KUMC-GR124/2011	12/01/2011	2011.92	0.755	0.731
A/Korea/KUMC-GR137/2011	12/01/2011	2011.92	0.756	0.732
A/Korea/KUMC-GR14/2011	12/01/2011	2011.92	0.746	0.721
A/Korea/KUMC-GR157/2011	12/01/2011	2011.92	0.748	0.723
A/Korea/KUMC-GR159/2011	12/01/2011	2011.92	0.749	0.724
A/Korea/KUMC-GR17/2011	12/01/2011	2011.92	0.753	0.727
A/Korea/KUMC-GR172/2011	12/01/2011	2011.92	0.755	0.731
A/Korea/KUMC-GR175/2011	12/01/2011	2011.92	0.755	0.731
A/Korea/KUMC-GR18/2011	12/01/2011	2011.92	0.748	0.723
A/Korea/KUMC-GR190/2011	12/01/2011	2011.92	0.748	0.723
A/Korea/KUMC-GR202/2011	12/01/2011	2011.92	0.756	0.731
A/Korea/KUMC-GR218/2011	12/01/2011	2011.92	0.749	0.724
A/Korea/KUMC-GR226/2011	12/01/2011	2011.92	0.749	0.724
A/Korea/KUMC-GR227/2011	12/01/2011	2011.92	0.749	0.723
A/Korea/KUMC-GR252/2011	12/01/2011	2011.92	0.748	0.723
A/Korea/KUMC-GR261/2011	12/01/2011	2011.92	0.751	0.726
A/Korea/KUMC-GR281/2011	12/01/2011	2011.92	0.748	0.723
A/Korea/KUMC-GR285/2011	12/01/2011	2011.92	0.75	0.725
A/Korea/KUMC-GR437/2011	12/01/2011	2011.92	0.753	0.727
A/Korea/KUMC-GR47/2011	12/01/2011	2011.92	0.75	0.725
A/Korea/KUMC-GR55/2011	12/01/2011	2011.92	0.749	0.724
A/Korea/KUMC-GR570/2011	12/01/2011	2011.92	0.745	0.72
A/Korea/KUMC-GR590/2011	12/01/2011	2011.92	0.749	0.724
A/Korea/KUMC-GR66/2011	12/01/2011	2011.92	0.754	0.73
A/Korea/KUMC-GR689/2011	12/01/2011	2011.92	0.754	0.729
A/Korea/KUMC-GR83/2011	12/01/2011	2011.92	0.748	0.723
A/Korea/KUMC-GR90/2011	12/01/2011	2011.92	0.756	0.732
A/Korea/KUMC-GR92/2011	12/01/2011	2011.92	0.756	0.732
A/Korea/KUMC-GR96/2011	12/01/2011	2011.92	0.752	0.726
A/Korea/KUMC-GR99/2011	12/01/2011	2011.92	0.748	0.723
A/Mexico/VER40/2011	12/01/2011	2011.92	0.757	0.731
A/North_Carolina/10/2011	12/01/2011	2011.92	0.753	0.728
A/North_Carolina/11/2011	12/01/2011	2011.92	0.752	0.727
A/Singapore/GP1810/2011	12/01/2011	2011.92	0.75	0.725
A/Singapore/GP1814/2011	12/02/2011	2011.92	0.751	0.726
A/Singapore/H2011.923/2011	12/03/2011	2011.92	0.753	0.728
A/Amman/1514A01004465T/2011	12/05/2011	2011.93	0.752	0.727
A/Arkansas/05/2011	12/05/2011	2011.93	0.756	0.731
A/Gifu/40-1v/2011	12/05/2011	2011.93	0.75	0.725
A/Singapore/GP1818/2011	12/05/2011	2011.93	0.751	0.726
A/Singapore/KK535/2011	12/05/2011	2011.93	0.751	0.726
A/Singapore/TT787/2011	12/05/2011	2011.93	0.753	0.728
A/Astrakhan/RII65/2011	12/06/2011	2011.93	0.752	0.727
A/Bulacao/FLU_PHC_0291/2011	12/06/2011	2011.93	0.75	0.725
A/Philippines/FLU_PHB_0341/2011	12/06/2011	2011.93	0.751	0.726
A/VICTORIA/893/2011	12/07/2011	2011.93	0.757	0.732
A/Alabama/04/2011	12/07/2011	2011.93	0.753	0.728
A/Singapore/EN514/2011	12/07/2011	2011.93	0.754	0.729
A/Indiana/13/2011	12/08/2011	2011.94	0.756	0.731
A/Singapore/GP1838/2011	12/08/2011	2011.94	0.749	0.724
A/Thailand/CU-C2417/2011	12/08/2011	2011.94	0.749	0.724
A/Arizona/06/2011	12/09/2011	2011.94	0.752	0.727
A/Mexico/VER59/2011	12/09/2011	2011.94	0.758	0.733
A/Singapore/GP1846/2011	12/09/2011	2011.94	0.752	0.727
A/Singapore/TT802/2011	12/09/2011	2011.94	0.753	0.728
A/Kansas/11/2011	12/11/2011	2011.94	0.755	0.73
A/PERTH/305/2011	12/12/2011	2011.95	0.755	0.73
A/Budapest/1514A07804502N/2011	12/12/2011	2011.95	0.752	0.727
A/Jordan/B1364/2011	12/12/2011	2011.95	0.753	0.728
A/Singapore/TT815/2011	12/13/2011	2011.95	0.751	0.726
A/Singapore/TT816/2011	12/13/2011	2011.95	0.753	0.729
A/Singapore/TT827/2011	12/13/2011	2011.95	0.751	0.726
A/Washington/18/2011	12/13/2011	2011.95	0.753	0.728
A/British_Columbia/023/2011	12/14/2011	2011.95	0.753	0.728
A/Singapore/GP1873/2011	12/14/2011	2011.95	0.753	0.728
A/Nebraska/15/2011	12/15/2011	2011.96	0.751	0.726
A/San_Diego/FDX11070/2011	12/15/2011	2011.96	0.76	0.734
A/Minnesota/25/2011	12/16/2011	2011.96	0.748	0.724
A/Iowa/14/2011	12/17/2011	2011.96	0.751	0.726
A/Jordan/B1370/2011	12/18/2011	2011.96	0.754	0.729
A/Hawaii/16/2011	12/19/2011	2011.97	0.752	0.727
A/Pucallpa/FPU00363/2011	12/19/2011	2011.97	0.756	0.73
A/South_Carolina/08/2011	12/19/2011	2011.97	0.756	0.731
A/British_Columbia/021/2011	12/20/2011	2011.97	0.755	0.73
A/Japan/22/2011	12/20/2011	2011.97	0.756	0.732
A/Philippines/FLU_PHC_0304/2011	12/20/2011	2011.97	0.755	0.73
A/Jordan/C2308/2011	12/21/2011	2011.97	0.75	0.725
A/Jordan/C2312/2011	12/21/2011	2011.97	0.753	0.728
A/British_Columbia/020/2011	12/22/2011	2011.97	0.756	0.73
A/British_Columbia/024/2011	12/22/2011	2011.97	0.757	0.732
A/New_York/20/2011	12/23/2011	2011.98	0.757	0.731
A/Mexico/VER60/2011	12/24/2011	2011.98	0.749	0.724
A/Minab/797/2011	12/24/2011	2011.98	0.755	0.73
A/Colorado/28/2011	12/25/2011	2011.98	0.757	0.731
A/Michigan/10/2011	12/25/2011	2011.98	0.754	0.729
A/Stockholm/42/2011	12/26/2011	2011.99	0.757	0.732
A/Maryland/21/2011	12/26/2011	2011.99	0.752	0.727
A/Vermont/15/2011	12/26/2011	2011.99	0.753	0.728
A/Pucallpa/FPU00370/2011	12/27/2011	2011.99	0.756	0.73
A/Singapore/KK566/2011	12/27/2011	2011.99	0.753	0.728
A/Stockholm/43/2011	12/28/2011	2011.99	0.75	0.725
A/Delaware/13/2011	12/28/2011	2011.99	0.758	0.733
A/Fukushima/01-23/2011	12/28/2011	2011.99	0.75	0.725
A/Jordan/B1376/2011	12/28/2011	2011.99	0.751	0.726
A/Jordan/B1378/2011	12/28/2011	2011.99	0.75	0.725
A/New_Hampshire/10/2011	12/28/2011	2011.99	0.752	0.728
A/Pennsylvania/17/2011	12/28/2011	2011.99	0.753	0.728
A/Singapore/C2011.992/2011	12/28/2011	2011.99	0.751	0.726
A/Singapore/TT869/2011	12/28/2011	2011.99	0.754	0.73
A/Tokushima/35-25/2011	12/28/2011	2011.99	0.753	0.727
A/New_Mexico/12/2011	12/29/2011	2011.99	0.758	0.732
A/Piura/FPP01106/2011	12/29/2011	2011.99	0.754	0.729
A/British_Columbia/025/2011	12/30/2011	2012	0.756	0.731
A/Singapore/GP1935/2011	12/30/2011	2012	0.752	0.728
A/Singapore/KK581/2011	12/30/2011	2012	0.756	0.732
A/Singapore/TT879/2011	12/30/2011	2012	0.751	0.726
A/Wyoming/09/2011	12/30/2011	2012	0.754	0.729
A/Boston/DOA2-167/2012	12/31/2012	2012	0.754	0.728
A/Boston/DOA2-169/2012	12/31/2012	2012	0.749	0.723
A/Boston/YGA_00021/2012	12/31/2012	2012	0.75	0.725
A/Boston/YGA_01099/2012	12/31/2012	2012	0.753	0.728
A/Boston/YGA_01100/2012	12/31/2012	2012	0.747	0.723
A/Boston/YGA_01101/2012	12/31/2012	2012	0.751	0.726
A/Boston/YGA_01103/2012	12/31/2012	2012	0.75	0.725
A/Boston/YGA_01105/2012	12/31/2012	2012	0.75	0.725
A/Boston/YGA_01108/2012	12/31/2012	2012	0.75	0.725
A/Boston/YGA_01109/2012	12/31/2012	2012	0.749	0.724
A/Boston/YGA_02015/2012	12/31/2012	2012	0.754	0.729
A/Boston/YGA_02017/2012	12/31/2012	2012	0.752	0.727
A/California/55/2012	12/31/2012	2012	0.751	0.726
A/Chicago/YGA_04124/2012	12/31/2012	2012	0.759	0.733
A/Connecticut/Flu085/2012	12/31/2012	2012	0.755	0.728
A/New_York/61/2012	12/31/2012	2012	0.755	0.73
A/Ontario/031/2012	12/31/2012	2012	0.749	0.724
A/Washington/3262/2012	12/31/2012	2012	0.751	0.726
A/Peru/PER117/2012	01/01/2012	2012	0.755	0.73
A/Philippines/FLU_AFPA_00063/2012	01/01/2012	2012	0.753	0.728
A/Utah/04/2012	01/01/2012	2012	0.752	0.727
A/Hawaii/01/2012	01/02/2012	2012.01	0.752	0.727
A/Iowa/01/2012	01/03/2012	2012.01	0.753	0.728
A/South_Dakota/02/2012	01/03/2012	2012.01	0.751	0.726
A/California/01/2012	01/04/2012	2012.01	0.756	0.73
A/Hormozgan/807/2012	01/04/2012	2012.01	0.755	0.73
A/Oregon/01/2012	01/04/2012	2012.01	0.752	0.727
A/Singapore/C2012.011/2012	01/04/2012	2012.01	0.751	0.727
A/South_Carolina/01/2012	01/04/2012	2012.01	0.758	0.733
A/Iquitos/CFI1576/2012	01/05/2012	2012.01	0.755	0.729
A/Singapore/S2012.014/2012	01/05/2012	2012.01	0.751	0.726
A/Brisbane/1/2012	01/06/2012	2012.02	0.752	0.727
A/Fukuoka/04-44/2012	01/06/2012	2012.02	0.753	0.728
A/Tokyo/02-35/2012	01/06/2012	2012.02	0.748	0.723
A/Fukushima/05-45/2012	01/07/2012	2012.02	0.753	0.728
A/Saitama/03-40/2012	01/07/2012	2012.02	0.756	0.73
A/Sardasht/584/2012	01/07/2012	2012.02	0.751	0.726
A/Alborz/609/2012	01/09/2012	2012.03	0.757	0.732
A/Florida/02/2012	01/09/2012	2012.03	0.756	0.731
A/Nebraska/48/2012	01/09/2012	2012.03	0.751	0.726
A/Sydney/200/2012	01/09/2012	2012.03	0.75	0.725
A/Tennessee/01/2012	01/09/2012	2012.03	0.749	0.724
A/Thailand/CU-H3141/2012	01/09/2012	2012.03	0.753	0.729
A/Boston/DOA2-162/2012	01/10/2012	2012.03	0.75	0.725
A/British_Columbia/004/2012	01/10/2012	2012.03	0.756	0.731
A/Callao/IPE00830/2012	01/10/2012	2012.03	0.751	0.727
A/Fukuoka/25-50v/2012	01/10/2012	2012.03	0.751	0.726
A/Kagawa/06-56/2012	01/10/2012	2012.03	0.754	0.729
A/Nevada/01/2012	01/10/2012	2012.03	0.753	0.728
A/Wyoming/01/2012	01/10/2012	2012.03	0.754	0.728
A/Arkansas/01/2012	01/11/2012	2012.03	0.756	0.731
A/Callao/IPE00833/2012	01/11/2012	2012.03	0.752	0.727
A/Colorado/05/2012	01/11/2012	2012.03	0.756	0.73
A/Ghom/719/2012	01/11/2012	2012.03	0.755	0.729
A/Ishikawa/36-73v/2012	01/11/2012	2012.03	0.75	0.725
A/Kansas/01/2012	01/11/2012	2012.03	0.755	0.73
A/Moscow/1514A00504950T/2012	01/11/2012	2012.03	0.753	0.728
A/Sarajevo/1514A06604486N/2012	01/11/2012	2012.03	0.756	0.731
A/Tehran/741/2012	01/11/2012	2012.03	0.755	0.731
A/Tehran/748/2012	01/11/2012	2012.03	0.754	0.728
A/Washington/01/2012	01/11/2012	2012.03	0.753	0.728
A/Stockholm/12/2012	01/12/2012	2012.03	0.751	0.727
A/Jakarta/FLUEJKSV0024/2012	01/12/2012	2012.03	0.751	0.727
A/Jakarta/FLUEJKSV0025/2012	01/12/2012	2012.03	0.751	0.726
A/Kyrgyzstan/40/2012	01/12/2012	2012.03	0.752	0.727
A/Mississippi/01/2012	01/12/2012	2012.03	0.757	0.731
A/Alaska/03/2012	01/13/2012	2012.04	0.752	0.727
A/Fukuoka/21-84v/2012	01/13/2012	2012.04	0.749	0.724
A/Indonesia/FLUEJKSV0026/2012	01/13/2012	2012.04	0.754	0.729
A/Korea/45/2012	01/13/2012	2012.04	0.753	0.728
A/Lebanon/11L018/2012	01/13/2012	2012.04	0.753	0.728
A/Ishikawa/07-2-94/2012	01/14/2012	2012.04	0.753	0.728
A/Minnesota/02/2012	01/14/2012	2012.04	0.754	0.728
A/Nebraska/01/2012	01/14/2012	2012.04	0.751	0.726
A/Virginia/02/2012	01/14/2012	2012.04	0.757	0.732
A/New_York/01/2012	01/15/2012	2012.04	0.751	0.726
A/Seoul/B51/2012	01/15/2012	2012.04	0.755	0.729
A/Vladivostok/59/2012	01/15/2012	2012.04	0.755	0.73
A/Chiba/30-113v/2012	01/16/2012	2012.04	0.753	0.728
A/Gifu/41-131v/2012	01/16/2012	2012.04	0.75	0.726
A/Ishikawa/37-119/2012	01/16/2012	2012.04	0.754	0.729
A/Ishikawa/38-120v/2012	01/16/2012	2012.04	0.751	0.726
A/Kanagawa/08-112/2012	01/16/2012	2012.04	0.755	0.73
A/New_York/02/2012	01/16/2012	2012.04	0.751	0.726
A/Ontario/001/2012	01/16/2012	2012.04	0.753	0.728
A/Tehran/817/2012	01/16/2012	2012.04	0.756	0.731
A/Tehran/846/2012	01/16/2012	2012.04	0.754	0.73
A/Texas/10/2012	01/16/2012	2012.04	0.753	0.728
A/Tokyo/26-99v/2012	01/16/2012	2012.04	0.753	0.728
A/Tokyo/27-104/2012	01/16/2012	2012.04	0.75	0.726
A/Tunisia/716/2012	01/16/2012	2012.04	0.754	0.729
A/Vermont/01/2012	01/16/2012	2012.04	0.752	0.727
A/Chiba/31-138v/2012	01/17/2012	2012.05	0.749	0.724
A/Chiba/32-142v/2012	01/17/2012	2012.05	0.753	0.727
A/Fukuoka/42-148v/2012	01/17/2012	2012.05	0.753	0.728
A/Ishikawa/13-140/2012	01/17/2012	2012.05	0.75	0.725
A/Mexico/VER58/2012	01/17/2012	2012.05	0.758	0.732
A/Missouri/02/2012	01/17/2012	2012.05	0.752	0.727
A/Tehran/889/2012	01/17/2012	2012.05	0.757	0.732
A/Tehran/895/2012	01/17/2012	2012.05	0.752	0.727
A/Tehran/900/2012	01/17/2012	2012.05	0.752	0.728
A/Virginia/01/2012	01/17/2012	2012.05	0.757	0.732
A/Alborz/927/2012	01/18/2012	2012.05	0.752	0.726
A/California/18/2012	01/18/2012	2012.05	0.754	0.729
A/Maryland/02/2012	01/18/2012	2012.05	0.756	0.731
A/Tehran/903/2012	01/18/2012	2012.05	0.752	0.727
A/Tehran/904/2012	01/18/2012	2012.05	0.756	0.731
A/Tehran/941/2012	01/18/2012	2012.05	0.755	0.73
A/Tehran/963/2012	01/18/2012	2012.05	0.754	0.729
A/British_Columbia/005/2012	01/19/2012	2012.05	0.756	0.731
A/Chiba/33-178v/2012	01/19/2012	2012.05	0.752	0.727
A/Fukuoka/28-192v/2012	01/19/2012	2012.05	0.752	0.727
A/Ghom/1044/2012	01/19/2012	2012.05	0.752	0.726
A/Ghom/1082/2012	01/19/2012	2012.05	0.753	0.728
A/Ishikawa/43-2-184v/2012	01/19/2012	2012.05	0.751	0.726
A/Korea/37/2012	01/19/2012	2012.05	0.749	0.724
A/Moscow/1514A00504942N/2012	01/19/2012	2012.05	0.754	0.729
A/North_Carolina/01/2012	01/19/2012	2012.05	0.752	0.727
A/Tehran/1012/2012	01/19/2012	2012.05	0.755	0.73
A/Tehran/996/2012	01/19/2012	2012.05	0.754	0.729
A/Chiba/22-210/2012	01/20/2012	2012.06	0.754	0.729
A/Fukuoka/44-218v/2012	01/20/2012	2012.06	0.752	0.727
A/Ishikawa/34-225v/2012	01/20/2012	2012.06	0.747	0.722
A/Kanagawa/09-209v/2012	01/20/2012	2012.06	0.752	0.726
A/Korea/47/2012	01/20/2012	2012.06	0.752	0.727
A/TOWNSVILLE/1/2012	01/21/2012	2012.06	0.75	0.725
A/Alabama/02/2012	01/21/2012	2012.06	0.754	0.729
A/Fukuoka/14-264/2012	01/21/2012	2012.06	0.749	0.724
A/Hyogo/11-331/2012	01/21/2012	2012.06	0.75	0.726
A/Tehran/997/2012	01/21/2012	2012.06	0.755	0.73
A/British_Columbia/006/2012	01/22/2012	2012.06	0.753	0.727
A/Connecticut/02/2012	01/22/2012	2012.06	0.753	0.727
A/Jordan/A0393/2012	01/22/2012	2012.06	0.753	0.728
A/Fukuoka/15-315/2012	01/23/2012	2012.06	0.75	0.725
A/Fukuoka/16-316v/2012	01/23/2012	2012.06	0.751	0.726
A/Fukuoka/24-328/2012	01/23/2012	2012.06	0.752	0.727
A/Lebanon/11L023/2012	01/23/2012	2012.06	0.752	0.726
A/Massachusetts/02/2012	01/23/2012	2012.06	0.751	0.726
A/Tehran/1101/2012	01/23/2012	2012.06	0.754	0.728
A/Virginia/03/2012	01/23/2012	2012.06	0.751	0.727
A/Alborz/1095/2012	01/24/2012	2012.07	0.752	0.726
A/Hangzhou/A89/2012	01/24/2012	2012.07	0.751	0.726
A/Hangzhou/B87/2012	01/24/2012	2012.07	0.748	0.723
A/Ishikawa/18-349/2012	01/24/2012	2012.07	0.749	0.725
A/Korea/18/2012	01/24/2012	2012.07	0.751	0.726
A/New_Mexico/02/2012	01/24/2012	2012.07	0.758	0.733
A/Tokyo/12-339v/2012	01/24/2012	2012.07	0.753	0.728
A/Tokyo/17-337v/2012	01/24/2012	2012.07	0.754	0.729
A/Yokosuka/SE680/2012	01/24/2012	2012.07	0.751	0.726
A/California/17/2012	01/25/2012	2012.07	0.757	0.731
A/Kanagawa/20-374/2012	01/25/2012	2012.07	0.75	0.726
A/Pennsylvania/04/2012	01/25/2012	2012.07	0.751	0.726
A/Tokyo/19-367/2012	01/25/2012	2012.07	0.749	0.724
A/British_Columbia/009/2012	01/26/2012	2012.07	0.756	0.731
A/Fukuoka/46-393v/2012	01/26/2012	2012.07	0.753	0.728
A/Ishikawa/45-389v/2012	01/26/2012	2012.07	0.753	0.728
A/Tehran/1154/2012	01/26/2012	2012.07	0.753	0.728
A/Tehran/1155/2012	01/26/2012	2012.07	0.753	0.728
A/Washington/10/2012	01/26/2012	2012.07	0.753	0.728
A/British_Columbia/008/2012	01/27/2012	2012.07	0.755	0.73
A/Fukuoka/47-405v/2012	01/27/2012	2012.07	0.752	0.727
A/Hawaii/02/2012	01/28/2012	2012.08	0.752	0.727
A/Novosibirsk/RII5/2012	01/28/2012	2012.08	0.755	0.73
A/Tehran/1185/2012	01/28/2012	2012.08	0.752	0.727
A/Tehran/1219/2012	01/28/2012	2012.08	0.75	0.725
A/Tokyo/48-2-415v/2012	01/28/2012	2012.08	0.754	0.729
A/Alaska/21usafsam/2012	01/29/2012	2012.08	0.756	0.731
A/Novosibirsk/155/2012	01/29/2012	2012.08	0.751	0.726
A/Novosibirsk/RII09/2012	01/29/2012	2012.08	0.751	0.726
A/Rhode_Island/01/2012	01/30/2012	2012.08	0.753	0.728
A/California/BRD11503N/2012	01/30/2012	2012.08	0.757	0.732
A/Minnesota/03/2012	01/30/2012	2012.08	0.751	0.726
A/Peru/PER099/2012	01/30/2012	2012.08	0.756	0.731
A/Tyumen/03/2012	01/30/2012	2012.08	0.751	0.726
A/Utah/07/2012	01/30/2012	2012.08	0.756	0.731
A/Japan/17/2012	01/31/2012	2012.09	0.752	0.727
A/Japan/42/2012	01/31/2012	2012.09	0.753	0.728
A/British_Columbia/010/2012	02/01/2012	2012.09	0.753	0.728
A/California/20/2012	02/01/2012	2012.09	0.753	0.729
A/Colorado/08/2012	02/01/2012	2012.09	0.756	0.731
A/Indiana/01/2012	02/01/2012	2012.09	0.753	0.728
A/Jakarta/FLUEJKSV0031/2012	02/01/2012	2012.09	0.753	0.728
A/Kansas/03/2012	02/01/2012	2012.09	0.757	0.732
A/Lebanon/11L033/2012	02/01/2012	2012.09	0.755	0.73
A/Ontario/005/2012	02/01/2012	2012.09	0.752	0.727
A/Peru/PER144/2012	02/01/2012	2012.09	0.755	0.73
A/Virginia/04/2012	02/01/2012	2012.09	0.752	0.727
A/Moscow/02/2012	02/01/2012	2012.09	0.751	0.726
A/Brisbane/6/2012	02/02/2012	2012.09	0.751	0.726
A/Idaho/04/2012	02/02/2012	2012.09	0.753	0.728
A/Michigan/02/2012	02/02/2012	2012.09	0.752	0.727
A/Novosibirsk/13/2012	02/02/2012	2012.09	0.752	0.727
A/Novosibirsk/RII08/2012	02/02/2012	2012.09	0.751	0.726
A/Oregon/03/2012	02/02/2012	2012.09	0.757	0.732
A/Petrozavodsk/RII01/2012	02/02/2012	2012.09	0.753	0.728
A/Vermont/04/2012	02/02/2012	2012.09	0.753	0.728
A/Washington/11/2012	02/02/2012	2012.09	0.752	0.727
A/Maine/02/2012	02/03/2012	2012.09	0.757	0.731
A/Montana/06/2012	02/03/2012	2012.09	0.754	0.728
A/New_Jersey/01/2012	02/03/2012	2012.09	0.756	0.731
A/Wisconsin/07/2012	02/03/2012	2012.09	0.75	0.725
A/Yokosuka/SE863/2012	02/03/2012	2012.09	0.753	0.729
A/West_Virginia/03/2012	02/05/2012	2012.1	0.751	0.726
A/Brisbane/14/2012	02/06/2012	2012.1	0.754	0.728
A/Georgia/04/2012	02/06/2012	2012.1	0.752	0.727
A/Nebraska/07/2012	02/06/2012	2012.1	0.751	0.726
A/Saint-Petersburg/RII03/2012	02/06/2012	2012.1	0.754	0.729
A/Texas/20/2012	02/06/2012	2012.1	0.759	0.734
A/Wyoming/03/2012	02/06/2012	2012.1	0.756	0.73
A/South_Australia/1/2012	02/07/2012	2012.1	0.752	0.727
A/Nebraska/20/2012	02/08/2012	2012.11	0.753	0.728
A/Peru/PER217/2012	02/08/2012	2012.11	0.754	0.729
A/Krasnoyarsk/10/2012	02/09/2012	2012.11	0.751	0.726
A/Pennsylvania/05/2012	02/09/2012	2012.11	0.756	0.731
A/Gunma/39-487/2012	02/12/2012	2012.12	0.752	0.727
A/Brisbane/11/2012	02/13/2012	2012.12	0.755	0.73
A/Colorado/38/2012	02/13/2012	2012.12	0.753	0.728
A/Idaho/06/2012	02/13/2012	2012.12	0.753	0.729
A/Jakarta/FLUEJKSV0033/2012	02/13/2012	2012.12	0.753	0.728
A/Moscow/RII05/2012	02/13/2012	2012.12	0.755	0.73
A/North_Carolina/07/2012	02/14/2012	2012.12	0.752	0.727
A/Saint_Petersburg/RII09/2012	02/14/2012	2012.12	0.754	0.729
A/Thailand/FLUETBSV0120/2012	02/14/2012	2012.12	0.751	0.726
A/Washington/39/2012	02/14/2012	2012.12	0.753	0.728
A/Delaware/02/2012	02/15/2012	2012.13	0.756	0.73
A/Illinois/19/2012	02/15/2012	2012.13	0.755	0.73
A/Kentucky/04/2012	02/15/2012	2012.13	0.751	0.726
A/Minnesota/04/2012	02/15/2012	2012.13	0.752	0.727
A/New_York/07/2012	02/15/2012	2012.13	0.75	0.725
A/New_Mexico/07/2012	02/16/2012	2012.13	0.755	0.73
A/Alabama/03/2012	02/16/2012	2012.13	0.755	0.73
A/Iowa/06/2012	02/16/2012	2012.13	0.755	0.73
A/New_York/04/2012	02/16/2012	2012.13	0.753	0.728
A/North_Carolina/24usafsam/2012	02/16/2012	2012.13	0.758	0.733
A/Virginia/05/2012	02/17/2012	2012.13	0.752	0.727
A/Washington/29/2012	02/17/2012	2012.13	0.755	0.73
A/Gunma/10-516/2012	02/18/2012	2012.13	0.753	0.728
A/Kumamoto/29-513/2012	02/18/2012	2012.13	0.752	0.727
A/Mississippi/05/2012	02/18/2012	2012.13	0.758	0.732
A/Novosibirsk/26k/2012	02/19/2012	2012.14	0.752	0.727
A/Ohio/01/2012	02/19/2012	2012.14	0.757	0.731
A/TASMANIA/1/2012	02/20/2012	2012.14	0.756	0.73
A/California/22/2012	02/20/2012	2012.14	0.756	0.731
A/New_Hampshire/04/2012	02/20/2012	2012.14	0.751	0.726
A/New_Mexico/06/2012	02/20/2012	2012.14	0.752	0.727
A/Novosibirsk/22/2012	02/20/2012	2012.14	0.753	0.729
A/Thailand/FLU_PMKA1835/2012	02/20/2012	2012.14	0.75	0.725
A/Illinois/02/2012	02/21/2012	2012.14	0.755	0.73
A/Novosibirsk/RII15/2012	02/21/2012	2012.14	0.751	0.726
A/Czech_Republic/20/2012	02/22/2012	2012.14	0.756	0.731
A/British_Columbia/015/2012	02/23/2012	2012.15	0.752	0.727
A/Czech_Republic/130/2012	02/23/2012	2012.15	0.758	0.733
A/Novosibirsk/02d/2012	02/23/2012	2012.15	0.753	0.728
A/Quebec/005/2012	02/23/2012	2012.15	0.756	0.73
A/Saint_Petersburg/RII25/2012	02/23/2012	2012.15	0.752	0.727
A/Thailand/CU-B6091/2012	02/23/2012	2012.15	0.751	0.726
A/British_Columbia/014/2012	02/24/2012	2012.15	0.756	0.731
A/Florida/05/2012	02/24/2012	2012.15	0.757	0.731
A/Novosibirsk/16/2012	02/24/2012	2012.15	0.751	0.726
A/Novosibirsk/RII14/2012	02/24/2012	2012.15	0.752	0.727
A/Ontario/009/2012	02/24/2012	2012.15	0.759	0.733
A/Peru/PER072/2012	02/27/2012	2012.16	0.753	0.728
A/South_Carolina/07/2012	02/27/2012	2012.16	0.753	0.728
A/Czech_Republic/119/2012	02/28/2012	2012.16	0.752	0.728
A/Missouri/05/2012	02/28/2012	2012.16	0.754	0.729
A/Ekaterinburg/RII3/2012	02/29/2012	2012.16	0.75	0.725
A/Hangzhou/A101/2012	03/01/2012	2012.16	0.751	0.726
A/Hangzhou/A98/2012	03/01/2012	2012.16	0.752	0.727
A/Hangzhou/B98/2012	03/01/2012	2012.16	0.749	0.724
A/Kansas/05/2012	03/01/2012	2012.16	0.748	0.724
A/Nebraska/32/2012	02/29/2012	2012.16	0.751	0.726
A/Nevada/09/2012	03/01/2012	2012.16	0.756	0.731
A/New_Mexico/04/2012	03/01/2012	2012.16	0.755	0.729
A/Seoul/A219/2012	03/01/2012	2012.16	0.751	0.726
A/Washington/13/2012	02/29/2012	2012.16	0.756	0.73
A/Washington/16/2012	03/02/2012	2012.17	0.752	0.728
A/Maine/04/2012	03/02/2012	2012.17	0.751	0.726
A/Nevada/16/2012	03/02/2012	2012.17	0.752	0.727
A/Vermont/06/2012	03/03/2012	2012.17	0.752	0.727
A/Wisconsin/08/2012	03/03/2012	2012.17	0.752	0.727
A/Brisbane/21/2012	03/04/2012	2012.17	0.753	0.728
A/Georgia/05/2012	03/04/2012	2012.17	0.756	0.731
A/Nevada/15/2012	03/04/2012	2012.17	0.754	0.729
A/New_Hampshire/05/2012	03/04/2012	2012.17	0.755	0.729
A/Virginia/08/2012	03/04/2012	2012.17	0.754	0.729
A/GOROKA/5/2012	03/05/2012	2012.17	0.755	0.731
A/Hangzhou/A109/2012	03/05/2012	2012.17	0.751	0.726
A/Hangzhou/A110/2012	03/05/2012	2012.17	0.749	0.724
A/Hangzhou/B102/2012	03/05/2012	2012.17	0.751	0.726
A/Illinois/34/2012	03/05/2012	2012.17	0.75	0.725
A/Iowa/07/2012	03/05/2012	2012.17	0.756	0.731
A/Japan/26/2012	03/05/2012	2012.17	0.753	0.728
A/Michigan/04/2012	03/05/2012	2012.17	0.753	0.728
A/Nebraska/08/2012	03/05/2012	2012.17	0.751	0.726
A/Nevada/10/2012	03/05/2012	2012.17	0.752	0.727
A/Ontario/015/2012	03/05/2012	2012.17	0.754	0.729
A/Peru/PER051/2012	03/05/2012	2012.17	0.761	0.736
A/Saint_Petersburg/RII16/2012	03/05/2012	2012.17	0.752	0.727
A/Michigan/03/2012	03/06/2012	2012.18	0.755	0.73
A/Alaska/02/2012	03/06/2012	2012.18	0.757	0.731
A/Alaska/27/2012	03/06/2012	2012.18	0.756	0.731
A/Czech_Republic/121/2012	03/06/2012	2012.18	0.751	0.726
A/Kentucky/05/2012	03/06/2012	2012.18	0.755	0.73
A/New_York/28/2012	03/06/2012	2012.18	0.753	0.728
A/North_Dakota/04/2012	03/06/2012	2012.18	0.754	0.729
A/Novosibirsk/RII25/2012	03/06/2012	2012.18	0.752	0.728
A/Singapore/S2012.181/2012	03/06/2012	2012.18	0.75	0.725
A/Florida/08/2012	03/07/2012	2012.18	0.755	0.73
A/Peru/PER018/2012	03/07/2012	2012.18	0.756	0.731
A/Rhode_Island/03/2012	03/07/2012	2012.18	0.751	0.727
A/Ohio/02/2012	03/08/2012	2012.18	0.755	0.73
A/Brisbane/26/2012	03/08/2012	2012.18	0.754	0.729
A/Minnesota/05/2012	03/08/2012	2012.18	0.752	0.727
A/Ontario/020/2012	03/08/2012	2012.18	0.752	0.727
A/Oregon/04/2012	03/08/2012	2012.18	0.758	0.732
A/Washington/20/2012	03/08/2012	2012.18	0.754	0.729
A/Stockholm/14/2012	03/11/2012	2012.19	0.751	0.726
A/Nevada/13/2012	03/12/2012	2012.19	0.753	0.728
A/Ontario/021/2012	03/12/2012	2012.19	0.75	0.725
A/Singapore/C2012.197/2012	03/12/2012	2012.19	0.755	0.73
A/Florida/09/2012	03/13/2012	2012.2	0.758	0.733
A/Nevada/14/2012	03/13/2012	2012.2	0.757	0.732
A/Washington/21/2012	03/13/2012	2012.2	0.756	0.731
A/North_Carolina/13/2012	03/14/2012	2012.2	0.754	0.729
A/Novosibirsk/59d/2012	03/14/2012	2012.2	0.748	0.723
A/British_Columbia/016/2012	03/15/2012	2012.2	0.752	0.728
A/Missouri/08/2012	03/15/2012	2012.2	0.755	0.73
A/New_Mexico/09/2012	03/15/2012	2012.2	0.755	0.73
A/Tennessee/06/2012	03/15/2012	2012.2	0.751	0.726
A/Singapore/C2012.208/2012	03/16/2012	2012.2	0.754	0.729
A/Vermont/07/2012	03/16/2012	2012.2	0.756	0.73
A/Voroneg/RII03/2012	03/16/2012	2012.2	0.751	0.726
A/Peru/PER236/2012	03/17/2012	2012.21	0.754	0.729
A/Montana/07/2012	03/18/2012	2012.21	0.752	0.727
A/Brisbane/27/2012	03/19/2012	2012.21	0.751	0.726
A/Czech_Republic/76/2012	03/19/2012	2012.21	0.749	0.724
A/Pennsylvania/07/2012	03/19/2012	2012.21	0.753	0.728
A/Saint_Petersburg/RII23/2012	03/19/2012	2012.21	0.753	0.728
A/Saint_Petersburg/RII31/2012	03/19/2012	2012.21	0.75	0.725
A/Alabama/07/2012	03/20/2012	2012.22	0.754	0.729
A/Ekaterinburg/RII06/2012	03/20/2012	2012.22	0.751	0.725
A/California/24/2012	03/21/2012	2012.22	0.757	0.732
A/Moscow/1514A00505153N/2012	03/23/2012	2012.22	0.755	0.73
A/Arizona/M10/2012	03/24/2012	2012.23	0.752	0.727
A/Idaho/10/2012	03/25/2012	2012.23	0.751	0.726
A/Washington/2998/2012	03/25/2012	2012.23	0.751	0.726
A/NEW_CALEDONIA/1/2012	03/26/2012	2012.23	0.753	0.728
A/Indiana/04/2012	03/26/2012	2012.23	0.757	0.731
A/Ohio/2987/2012	03/26/2012	2012.23	0.756	0.731
A/Tbilisi/GNCDC0485/2012	03/26/2012	2012.23	0.75	0.725
A/Wyoming/07/2012	03/26/2012	2012.23	0.755	0.73
A/Arizona/M11/2012	03/27/2012	2012.24	0.75	0.725
A/Guangdong/947/2012	03/27/2012	2012.24	0.75	0.725
A/Kaliningrad/RII09/2012	03/28/2012	2012.24	0.75	0.725
A/Peru/PER359/2012	03/28/2012	2012.24	0.753	0.728
A/Tbilisi/GNCDC0557/2012	03/28/2012	2012.24	0.753	0.728
A/California/3000/2012	03/29/2012	2012.24	0.757	0.731
A/Guangdong/1104/2012	03/29/2012	2012.24	0.754	0.729
A/Oregon/05/2012	03/29/2012	2012.24	0.756	0.731
A/Nevada/12/2012	03/30/2012	2012.24	0.756	0.731
A/Czech_Republic/98/2012	03/30/2012	2012.24	0.756	0.731
A/Singapore/C2012.247/2012	03/30/2012	2012.24	0.749	0.725
A/Arizona/M12/2012	03/31/2012	2012.25	0.757	0.732
A/British_Columbia/018/2012	03/31/2012	2012.25	0.752	0.727
A/Virginia/09/2012	04/01/2012	2012.25	0.754	0.729
A/Kentucky/06/2012	04/02/2012	2012.25	0.751	0.726
A/Nevada/18/2012	04/02/2012	2012.25	0.755	0.73
A/Peru/PER301/2012	04/02/2012	2012.25	0.751	0.727
A/Saint_Petersburg/RII51/2012	04/02/2012	2012.25	0.754	0.729
A/Wisconsin/10/2012	04/02/2012	2012.25	0.753	0.727
A/Arizona/M14/2012	04/03/2012	2012.26	0.752	0.727
A/Indiana/03/2012	04/03/2012	2012.26	0.747	0.722
A/Maine/05/2012	04/03/2012	2012.26	0.751	0.726
A/Michigan/07/2012	04/03/2012	2012.26	0.75	0.725
A/Nevada/20/2012	04/03/2012	2012.26	0.754	0.729
A/Ohio/07/2012	04/03/2012	2012.26	0.753	0.727
A/Peru/PER399/2012	04/03/2012	2012.26	0.756	0.731
A/Alabama/08/2012	04/04/2012	2012.26	0.752	0.727
A/Colorado/3005/2012	04/04/2012	2012.26	0.751	0.726
A/Florida/12/2012	04/04/2012	2012.26	0.751	0.726
A/Montana/08/2012	04/04/2012	2012.26	0.754	0.729
A/New_York/15/2012	04/04/2012	2012.26	0.752	0.727
A/Tbilisi/GNCDC0577/2012	04/04/2012	2012.26	0.751	0.727
A/Virginia/10/2012	04/04/2012	2012.26	0.756	0.73
A/Wyoming/08/2012	04/04/2012	2012.26	0.755	0.73
A/Arizona/07/2012	04/05/2012	2012.26	0.757	0.732
A/Kaliningrad/RII10/2012	04/05/2012	2012.26	0.751	0.727
A/Nevada/19/2012	04/06/2012	2012.26	0.751	0.726
A/Oregon/07/2012	04/07/2012	2012.27	0.752	0.727
A/PERTH/41/2012	04/08/2012	2012.27	0.753	0.729
A/Minnesota/09/2012	04/08/2012	2012.27	0.752	0.727
A/Arizona/M18/2012	04/09/2012	2012.27	0.752	0.727
A/Guangdong/1078/2012	04/09/2012	2012.27	0.749	0.724
A/North_Carolina/14/2012	04/09/2012	2012.27	0.756	0.731
A/Peru/PER222/2012	04/09/2012	2012.27	0.753	0.728
A/Peru/PER384/2012	04/09/2012	2012.27	0.751	0.726
A/Saint_Petersburg/RII53/2012	04/09/2012	2012.27	0.755	0.73
A/Saint_Petersburg/RII60/2012	04/09/2012	2012.27	0.75	0.725
A/Singapore/C2012.274/2012	04/09/2012	2012.27	0.752	0.727
A/South_Carolina/09/2012	04/09/2012	2012.27	0.757	0.732
A/Tennessee/07/2012	04/10/2012	2012.27	0.751	0.726
A/Idaho/11/2012	04/11/2012	2012.28	0.75	0.725
A/Peru/PER249/2012	04/11/2012	2012.28	0.756	0.731
A/Prague/1514A06404885N/2012	04/12/2012	2012.28	0.75	0.725
A/Ontario/027/2012	04/13/2012	2012.28	0.752	0.727
A/Stockholm/19/2012	04/14/2012	2012.29	0.757	0.732
A/Iowa/10/2012	04/14/2012	2012.29	0.754	0.729
A/Texas/50/2012	04/15/2012	2012.29	0.752	0.727
A/Colorado/15/2012	04/15/2012	2012.29	0.751	0.726
A/Ekaterinburg/RII13/2012	04/15/2012	2012.29	0.755	0.73
A/Washington/23/2012	04/15/2012	2012.29	0.753	0.728
A/New_Mexico/11/2012	04/16/2012	2012.29	0.752	0.727
A/Peru/PER108/2012	04/16/2012	2012.29	0.754	0.729
A/Peru/PER326/2012	04/17/2012	2012.29	0.752	0.727
A/Rhode_Island/06/2012	04/17/2012	2012.29	0.755	0.729
A/Brisbane/38/2012	04/18/2012	2012.3	0.756	0.731
A/Czech_Republic/126/2012	04/18/2012	2012.3	0.759	0.733
A/Rhode_Island/07/2012	04/18/2012	2012.3	0.758	0.733
A/Zhongshan/01/2012	04/18/2012	2012.3	0.751	0.726
A/Zhongshan/02/2012	04/18/2012	2012.3	0.747	0.722
A/Boston/DOA94/2012	04/19/2012	2012.3	0.755	0.73
A/Peru/PER262/2012	04/19/2012	2012.3	0.753	0.728
A/Singapore/H2012.301/2012	04/19/2012	2012.3	0.758	0.733
A/Tennessee/08/2012	04/19/2012	2012.3	0.749	0.724
A/Czech_Republic/114/2012	04/20/2012	2012.3	0.755	0.73
A/Massachusetts/06/2012	04/20/2012	2012.3	0.76	0.734
A/Saint_Petersburg/RII47/2012	04/20/2012	2012.3	0.756	0.731
A/Pennsylvania/09/2012	04/21/2012	2012.3	0.751	0.726
A/Delaware/07/2012	04/21/2012	2012.3	0.752	0.728
A/Kaliningrad/RII15/2012	04/23/2012	2012.31	0.751	0.726
A/British_Columbia/019/2012	04/24/2012	2012.31	0.75	0.725
A/Czech_Republic/131/2012	04/24/2012	2012.31	0.751	0.726
A/Maryland/14/2012	04/24/2012	2012.31	0.756	0.731
A/Guangdong/1154/2012	04/25/2012	2012.32	0.751	0.726
A/Peru/PER096/2012	04/30/2012	2012.33	0.756	0.731
A/Peru/PER353/2012	04/30/2012	2012.33	0.759	0.734
A/California/31/2012	05/01/2012	2012.33	0.752	0.727
A/Peru/PER221/2012	05/02/2012	2012.33	0.753	0.729
A/Florida/14/2012	05/03/2012	2012.34	0.757	0.732
A/Minnesota/10/2012	05/03/2012	2012.34	0.756	0.73
A/Quebec/010/2012	05/03/2012	2012.34	0.749	0.724
A/Vermont/14/2012	05/03/2012	2012.34	0.751	0.726
A/Wyoming/10/2012	05/03/2012	2012.34	0.752	0.727
A/California/32/2012	05/04/2012	2012.34	0.759	0.734
A/Colorado/16/2012	05/05/2012	2012.34	0.753	0.728
A/New_Hampshire/10/2012	05/05/2012	2012.34	0.751	0.726
A/Victoria/508/2012	05/05/2012	2012.34	0.75	0.726
A/Wisconsin/13/2012	05/05/2012	2012.34	0.75	0.725
A/Peru/PER363/2012	05/07/2012	2012.35	0.752	0.727
A/Victoria/3/2012	05/07/2012	2012.35	0.752	0.726
A/Wisconsin/12/2012	05/07/2012	2012.35	0.753	0.728
A/VICTORIA/802/2012	05/09/2012	2012.35	0.755	0.73
A/Kentucky/09/2012	05/10/2012	2012.36	0.752	0.727
A/New_York/17/2012	05/10/2012	2012.36	0.755	0.73
A/Wyoming/11/2012	05/10/2012	2012.36	0.755	0.73
A/Peru/PER100/2012	05/11/2012	2012.36	0.754	0.729
A/Alaska/04/2012	05/14/2012	2012.37	0.751	0.726
A/Czech_Republic/138/2012	05/14/2012	2012.37	0.756	0.731
A/Indiana/05/2012	05/14/2012	2012.37	0.752	0.727
A/Maryland/15/2012	05/14/2012	2012.37	0.755	0.73
A/Mississippi/06/2012	05/14/2012	2012.37	0.753	0.728
A/New_York/16/2012	05/14/2012	2012.37	0.751	0.726
A/Sydney/204/2012	05/14/2012	2012.37	0.753	0.728
A/Virginia/12/2012	05/15/2012	2012.37	0.757	0.732
A/Singapore/H2012.375/2012	05/16/2012	2012.37	0.751	0.726
A/Utah/15/2012	05/16/2012	2012.37	0.756	0.731
A/Victoria/7/2012	05/16/2012	2012.37	0.759	0.733
A/Peru/PER232/2012	05/18/2012	2012.38	0.753	0.728
A/Sydney/21/2012	05/18/2012	2012.38	0.753	0.728
A/Maine/07/2012	05/21/2012	2012.39	0.755	0.73
A/Peru/PER354/2012	05/21/2012	2012.39	0.753	0.728
A/Singapore/C2012.389/2012	05/21/2012	2012.39	0.753	0.727
A/Singapore/S2012.389/2012	05/21/2012	2012.39	0.752	0.728
A/Sao_Paulo/10-14211/2012	05/22/2012	2012.39	0.754	0.728
A/Peru/PER037/2012	05/23/2012	2012.39	0.752	0.727
A/South_Australia/36/2012	05/28/2012	2012.4	0.757	0.733
A/Sydney/205/2012	05/28/2012	2012.4	0.752	0.727
A/Peru/PER216/2012	06/01/2012	2012.42	0.753	0.728
A/Santiago/op17d0/2012	06/01/2012	2012.42	0.755	0.73
A/South_Australia/39/2012	06/01/2012	2012.42	0.748	0.723
A/Utah/17/2012	06/01/2012	2012.42	0.753	0.729
A/Santiago/op17d1/2012	06/02/2012	2012.42	0.755	0.73
A/Santiago/p1d1/2012	06/05/2012	2012.43	0.756	0.73
A/Brisbane/61/2012	06/06/2012	2012.43	0.754	0.73
A/Canberra/5/2012	06/06/2012	2012.43	0.754	0.729
A/Thailand/CU-B6251/2012	06/06/2012	2012.43	0.749	0.725
A/Idaho/20/2012	06/09/2012	2012.44	0.752	0.727
A/Maryland/18/2012	06/09/2012	2012.44	0.753	0.728
A/Victoria/27/2012	06/12/2012	2012.45	0.754	0.73
A/Frederico_Westphalen/LACENRS-204/2012	06/13/2012	2012.45	0.754	0.729
A/Santiago/p2d1/2012	06/13/2012	2012.45	0.749	0.724
A/Santiago/p3d0/2012	06/14/2012	2012.45	0.749	0.725
A/Santa_Cruz/2821/2012	06/15/2012	2012.45	0.749	0.724
A/Santiago/p4d1/2012	06/18/2012	2012.46	0.756	0.73
A/Victoria/535/2012	06/18/2012	2012.46	0.755	0.73
A/Tasmania/7/2012	06/19/2012	2012.47	0.75	0.725
A/Santiago/p4d3/2012	06/20/2012	2012.47	0.756	0.73
A/Colorado/17/2012	06/21/2012	2012.47	0.75	0.725
A/Santiago/p6d1/2012	06/21/2012	2012.47	0.756	0.731
A/Victoria/43/2012	06/21/2012	2012.47	0.753	0.729
A/Santiago/p6d2/2012	06/22/2012	2012.47	0.756	0.731
A/Santiago/p9d0/2012	06/22/2012	2012.47	0.756	0.73
A/Thailand/CU-B6274/2012	06/22/2012	2012.47	0.752	0.727
A/Santiago/p9d1/2012	06/23/2012	2012.48	0.756	0.73
A/TASMANIA/12/2012	06/24/2012	2012.48	0.75	0.725
A/Florida/68/2012	06/24/2012	2012.48	0.753	0.728
A/South_Australia/66/2012	06/24/2012	2012.48	0.752	0.726
A/Victoria/50/2012	06/25/2012	2012.48	0.752	0.727
A/TASMANIA/26/2012	06/26/2012	2012.48	0.754	0.729
A/South_Australia/54/2012	06/26/2012	2012.48	0.753	0.728
A/Puerto_Rico/36/2012	06/27/2012	2012.49	0.755	0.729
A/Singapore/H2012.490/2012	06/27/2012	2012.49	0.751	0.726
A/Santiago/op5d1/2012	06/28/2012	2012.49	0.754	0.728
A/Santiago/p19d0/2012	06/29/2012	2012.49	0.757	0.731
A/Nicaragua/AGA2-88/2012	06/30/2012	2012.5	0.763	0.738
A/Perth/153/2012	07/02/2012	2012.5	0.748	0.723
A/Thailand/CU-B6309/2012	07/02/2012	2012.5	0.751	0.726
A/CHRISTCHURCH/503/2012	07/03/2012	2012.5	0.75	0.725
A/Victoria/78/2012	07/03/2012	2012.5	0.753	0.728
A/Victoria/84/2012	07/04/2012	2012.51	0.75	0.725
A/Victoria/87/2012	07/04/2012	2012.51	0.754	0.73
A/California/35/2012	07/05/2012	2012.51	0.75	0.725
A/Santiago/p18d00/2012	07/05/2012	2012.51	0.75	0.725
A/South_Australia/108/2012	07/05/2012	2012.51	0.75	0.725
A/South_Australia/109/2012	07/05/2012	2012.51	0.75	0.725
A/South_Australia/111/2012	07/06/2012	2012.51	0.755	0.731
A/South_Australia/114/2012	07/06/2012	2012.51	0.752	0.728
A/Canberra/33/2012	07/07/2012	2012.52	0.751	0.726
A/Santiago/p20d0/2012	07/07/2012	2012.52	0.755	0.729
A/Utah/23/2012	07/07/2012	2012.52	0.751	0.726
A/Canberra/35/2012	07/08/2012	2012.52	0.755	0.731
A/Hawaii/22/2012	07/09/2012	2012.52	0.748	0.723
A/Nevada/25/2012	07/10/2012	2012.52	0.755	0.731
A/Perth/254/2012	07/10/2012	2012.52	0.75	0.725
A/Texas/52/2012	07/10/2012	2012.52	0.755	0.73
A/Victoria/113/2012	07/10/2012	2012.52	0.755	0.731
A/Illinois/12/2012	07/12/2012	2012.53	0.75	0.725
A/Victoria/346/2012	07/12/2012	2012.53	0.754	0.729
A/Alaska/16/2012	07/13/2012	2012.53	0.753	0.728
A/Hangzhou/A289/2012	07/13/2012	2012.53	0.75	0.725
A/Hangzhou/B319/2012	07/13/2012	2012.53	0.751	0.726
A/Thailand/SP11679/2012	07/13/2012	2012.53	0.75	0.725
A/Indiana/07/2012	07/16/2012	2012.54	0.747	0.722
A/Canberra/1001/2012	07/16/2012	2012.54	0.759	0.733
A/Darwin/1001/2012	07/16/2012	2012.54	0.75	0.725
A/Florida/27/2012	07/16/2012	2012.54	0.756	0.731
A/Sydney/1001/2012	07/16/2012	2012.54	0.755	0.73
A/Victoria/1002/2012	07/16/2012	2012.54	0.755	0.729
A/Victoria/120/2012	07/16/2012	2012.54	0.753	0.728
A/Bangladesh/01/2012	07/17/2012	2012.54	0.753	0.728
A/Sao_Paulo/49663/2012	07/17/2012	2012.54	0.754	0.729
A/Sydney/1002/2012	07/17/2012	2012.54	0.755	0.73
A/Victoria/641/2012	07/18/2012	2012.55	0.755	0.73
A/Santiago/p24d1/2012	07/20/2012	2012.55	0.751	0.727
A/Santiago/p25d2/2012	07/21/2012	2012.55	0.751	0.726
A/Vietnam/13V_H3-3/2012	07/23/2012	2012.56	0.755	0.73
A/Florida/31/2012	07/23/2012	2012.56	0.748	0.724
A/Singapore/H2012.562a/2012	07/23/2012	2012.56	0.753	0.728
A/Victoria/142/2012	07/23/2012	2012.56	0.758	0.733
A/Gainesville/01/2012	07/24/2012	2012.56	0.759	0.734
A/Victoria/147/2012	07/24/2012	2012.56	0.753	0.727
A/Wisconsin/20/2012	07/24/2012	2012.56	0.751	0.726
A/Vietnam/13V_H3-10/2012	07/25/2012	2012.56	0.753	0.728
A/Hangzhou/B334/2012	07/25/2012	2012.56	0.751	0.726
A/Hawaii/13/2012	07/25/2012	2012.56	0.752	0.727
A/Singapore/H2012.567/2012	07/25/2012	2012.56	0.752	0.727
A/Sydney/233/2012	07/25/2012	2012.56	0.753	0.728
A/Maryland/30/2012	07/26/2012	2012.57	0.752	0.726
A/Vietnam/13V_H3-9/2012	07/27/2012	2012.57	0.752	0.727
A/Peru/PER031/2012	07/27/2012	2012.57	0.751	0.726
A/Hawaii/23/2012	07/28/2012	2012.57	0.751	0.726
A/Idaho/22/2012	07/28/2012	2012.57	0.751	0.726
A/Ohio/14/2012	07/29/2012	2012.58	0.747	0.721
A/Thailand/SN11792/2012	07/30/2012	2012.58	0.753	0.728
A/Thailand/VIROAF2/2012	07/30/2012	2012.58	0.753	0.728
A/Jordan/B1386/2012	08/01/2012	2012.58	0.753	0.728
A/Victoria/692/2012	08/01/2012	2012.58	0.753	0.728
A/Washington/33/2012	08/01/2012	2012.58	0.747	0.722
A/Indiana/104/2012	08/03/2012	2012.59	0.746	0.721
A/Indiana/158/2012	08/03/2012	2012.59	0.754	0.729
A/Kentucky/12/2012	08/03/2012	2012.59	0.752	0.728
A/Indiana/126/2012	08/04/2012	2012.59	0.747	0.722
A/Hawaii/16/2012	08/04/2012	2012.59	0.752	0.727
A/Hawaii/21/2012	08/04/2012	2012.59	0.751	0.727
A/South_Carolina/14/2012	08/04/2012	2012.59	0.752	0.726
A/Victoria/175/2012	08/04/2012	2012.59	0.754	0.73
A/Indiana/103/2012	08/05/2012	2012.6	0.746	0.72
A/California/41/2012	08/05/2012	2012.6	0.751	0.726
A/Texas/53/2012	08/05/2012	2012.6	0.758	0.733
A/West_Virginia/17/2012	08/05/2012	2012.6	0.757	0.731
A/China/356/2012	08/06/2012	2012.6	0.749	0.724
A/Sydney/195/2012	08/06/2012	2012.6	0.756	0.731
A/Victoria/173/2012	08/06/2012	2012.6	0.754	0.73
A/Victoria/448/2012	08/06/2012	2012.6	0.75	0.725
[truncated: 9,699 more rows]

## Sheet: MP-CAI
Strain Name	Collection Date1	Collection Date2	CAI-Human	CAI-Pig
A/Perth/16/2009	04/07/2009	2009.27	0.747	0.724
A/Singapore/H2009.332C/2009	05/01/2009	2009.33	0.744	0.722
A/Singapore/S2009.332b/2009	05/01/2009	2009.33	0.742	0.72
A/Singapore/H2009.334C/2009	05/02/2009	2009.33	0.741	0.718
A/Singapore/S2009.359/2009	05/11/2009	2009.36	0.744	0.722
A/Singapore/S2009.362c/2009	05/12/2009	2009.36	0.753	0.73
A/Singapore/S2009.364c/2009	05/13/2009	2009.36	0.742	0.72
A/Philippines/2191/2009	05/26/2009	2009.4	0.746	0.724
A/India/D0914875/2009	05/26/2009	2009.4	0.744	0.721
A/Singapore/S2009.436/2009	06/08/2009	2009.44	0.744	0.722
A/Thailand/CU-H16/2009	06/17/2009	2009.46	0.747	0.724
A/Thailand/CU-B106/2009	06/22/2009	2009.47	0.742	0.72
A/Thailand/CU-B110/2009	06/23/2009	2009.48	0.742	0.72
A/Singapore/C2009.485a/2009	06/26/2009	2009.48	0.742	0.72
A/Singapore/H2009.493/2009	06/29/2009	2009.49	0.744	0.722
A/Singapore/C2009.515/2009	07/07/2009	2009.52	0.746	0.724
A/Singapore/H2009.518/2009	07/08/2009	2009.52	0.743	0.72
A/Thailand/CU-B590/2009	07/11/2009	2009.53	0.742	0.72
A/Thailand/CU-B657/2009	07/11/2009	2009.53	0.744	0.721
A/Uganda/MUWRP-058/2009	07/14/2009	2009.53	0.746	0.724
A/Australia/2/2009	07/16/2009	2009.54	0.747	0.725
A/Australia/18/2009	07/21/2009	2009.55	0.752	0.729
A/Australia/19/2009	07/21/2009	2009.55	0.745	0.722
A/Australia/22/2009	07/21/2009	2009.55	0.75	0.726
A/Australia/30/2009	07/23/2009	2009.56	0.744	0.721
A/Australia/34/2009	07/24/2009	2009.56	0.747	0.725
A/Philippines/FLU_PHD_0142_CP2/2009	07/27/2009	2009.57	0.745	0.723
A/Uganda/MUWRP-061/2009	07/27/2009	2009.57	0.746	0.723
A/Uganda/MUWRP-062/2009	07/28/2009	2009.57	0.743	0.72
A/Dakar/WRAIR0013N/2009	07/29/2009	2009.58	0.745	0.722
A/Australia/55/2009	07/30/2009	2009.58	0.746	0.724
A/Singapore/C2009.589/2009	08/03/2009	2009.59	0.744	0.721
A/Mumbai/261/2009	08/09/2009	2009.61	0.75	0.727
A/Mumbai/2349/2009	08/12/2009	2009.61	0.742	0.719
A/Uganda/MUWRP-070/2009	08/12/2009	2009.61	0.744	0.722
A/Mumbai/2516/2009	08/13/2009	2009.62	0.744	0.721
A/Mumbai/2559/2009	08/14/2009	2009.62	0.745	0.722
A/Singapore/H2009.619/2009	08/14/2009	2009.62	0.746	0.723
A/Uganda/MUWRP-079/2009	08/24/2009	2009.65	0.744	0.721
A/Singapore/S2009.655/2009	08/27/2009	2009.65	0.746	0.724
A/Singapore/C2009.666/2009	08/31/2009	2009.67	0.745	0.722
A/Umea/4/2009/	09/02/2009	2009.67	0.745	0.722
A/Mumbai/3103/2009	09/02/2009	2009.67	0.742	0.72
A/Oregon/34/2009	09/03/2009	2009.67	0.747	0.725
A/Mumbai/3021/2009	09/04/2009	2009.68	0.746	0.724
A/Mumbai/3067/2009	09/07/2009	2009.68	0.743	0.72
A/Mumbai/3196/2009	09/13/2009	2009.7	0.744	0.721
A/Mumbai/3258/2009	09/15/2009	2009.71	0.743	0.72
A/Singapore/C2009.707/2009	09/15/2009	2009.71	0.746	0.724
A/Hong_Kong/26560/2009	09/18/2009	2009.71	0.744	0.721
A/India/2710/2009	09/19/2009	2009.72	0.744	0.722
A/Kentucky/21/2009	09/22/2009	2009.73	0.746	0.723
A/Nebraska/21/2009	09/25/2009	2009.73	0.746	0.724
A/Hawaii/31/2009	09/28/2009	2009.74	0.744	0.721
A/Tennessee/15/2009	09/28/2009	2009.74	0.744	0.721
A/Tennessee/16/2009	09/28/2009	2009.74	0.745	0.722
A/Vermont/22/2009	09/30/2009	2009.75	0.743	0.721
A/Thailand/PY08064/2009	10/12/2009	2009.78	0.744	0.721
A/Singapore/C2009.784/2009	10/13/2009	2009.78	0.743	0.72
A/Cambodia/NHRCC00001/2009	10/14/2009	2009.79	0.746	0.723
A/Cambodia/NHRCC00002/2009	10/14/2009	2009.79	0.747	0.724
A/Oregon/36/2009	10/19/2009	2009.8	0.746	0.724
A/Thailand/KS08309/2009	10/29/2009	2009.83	0.742	0.72
A/Thailand/CU-B1672/2009	10/30/2009	2009.83	0.742	0.72
A/Florida/26/2009	11/01/2009	2009.84	0.745	0.723
A/Bangkok/FLU_PMKA0055_CP2/2009	11/09/2009	2009.86	0.742	0.72
A/Thailand/CU-B1697/2009	11/10/2009	2009.86	0.747	0.724
A/Singapore/C2009.863/2009	11/11/2009	2009.86	0.742	0.72
A/New_York/6630/2009	11/13/2009	2009.87	0.743	0.72
A/Singapore/C2009.934/2009	12/07/2009	2009.93	0.743	0.721
A/Thailand/CU-H1071/2009	12/10/2009	2009.94	0.744	0.721
A/Toronto/H42220/2009	12/30/2009	2010	0.743	0.72
A/Texas/24/2010	12/31/2010	2010	0.743	0.719
A/Massachusetts/06/2010	12/31/2010	2010	0.744	0.722
A/District_Of_Columbia/02/2010	12/31/2010	2010	0.742	0.719
A/Georgia/24/2010	12/31/2010	2010	0.745	0.723
A/Tianjin-Hexi/18/2010	01/05/2010	2010.01	0.74	0.717
A/Beijing-Zhaoyang/141/2010	01/06/2010	2010.02	0.746	0.724
A/Pennsylvania/02/2010	01/07/2010	2010.02	0.743	0.72
A/Tennessee/F1026/2010	01/07/2010	2010.02	0.743	0.72
A/Thailand/CU-H1285/2010	01/21/2010	2010.06	0.742	0.72
A/Rhode_Island/01/2010	01/26/2010	2010.07	0.743	0.721
A/Tianjin-Nankai/1842/2010	03/01/2010	2010.16	0.74	0.717
A/Qinghai/178/2010	03/15/2010	2010.2	0.741	0.718
A/Connecticut/04/2010	03/17/2010	2010.21	0.744	0.722
A/Singapore/H2010.211/2010	03/18/2010	2010.21	0.749	0.727
A/Managua/305-10/2010	03/19/2010	2010.21	0.741	0.718
A/Tianjin-Nankai/1912/2010	03/24/2010	2010.23	0.741	0.717
A/New_York/05/2010	03/25/2010	2010.23	0.741	0.719
A/Singapore/C2010.241/2010	03/29/2010	2010.24	0.746	0.723
A/Virginia/03/2010	04/02/2010	2010.25	0.747	0.724
A/Heilongjiang-Longsha/160/2010	04/09/2010	2010.27	0.746	0.724
A/Pennsylvania/05/2010	04/13/2010	2010.28	0.75	0.727
A/Singapore/H2010.301/2010	04/20/2010	2010.3	0.742	0.72
A/Netherlands/009/2010	04/21/2010	2010.3	0.745	0.721
A/Singapore/C2010.304V/2010	04/21/2010	2010.3	0.743	0.721
A/Singapore/C2010.310/2010	04/23/2010	2010.31	0.743	0.719
A/Singapore/C2010.345/2010	05/06/2010	2010.35	0.745	0.723
A/California/10/2010	05/07/2010	2010.35	0.742	0.72
A/Singapore/S2010.348/2010	05/07/2010	2010.35	0.745	0.722
A/Kansas/06/2010	05/11/2010	2010.36	0.74	0.717
A/Singapore/S2010.359a/2010	05/11/2010	2010.36	0.741	0.719
A/Tianjin-Hexi/1266/2010	05/12/2010	2010.36	0.741	0.717
A/Singapore/C2010.362V/2010	05/12/2010	2010.36	0.741	0.718
A/Managua/3345.02/2010	05/17/2010	2010.38	0.741	0.718
A/Singapore/C2010.384/2010	05/20/2010	2010.38	0.743	0.72
A/Singapore/H2010.389/2010	05/22/2010	2010.39	0.746	0.723
A/SRI_LANKA/7/2010	05/25/2010	2010.4	0.743	0.721
A/Brisbane/11/2010	05/26/2010	2010.4	0.741	0.719
A/Nicaragua/5991_01/2010	05/30/2010	2010.41	0.74	0.717
A/Singapore/C2010.416/2010	06/01/2010	2010.42	0.746	0.722
A/Singapore/S2010.416a/2010	06/01/2010	2010.42	0.744	0.721
A/Nicaragua/5907_02/2010	06/02/2010	2010.42	0.742	0.719
A/Nicaragua/5929_02/2010	06/02/2010	2010.42	0.741	0.718
A/Managua/3587.02/2010	06/03/2010	2010.42	0.743	0.72
A/Managua/395.02/2010	06/03/2010	2010.42	0.743	0.72
A/Managua/3570.04/2010	06/06/2010	2010.43	0.743	0.72
A/Managua/4456.02/2010	06/06/2010	2010.43	0.741	0.718
A/Nicaragua/6006_02/2010	06/06/2010	2010.43	0.743	0.72
A/Managua/3715.02/2010	06/07/2010	2010.43	0.741	0.718
A/Panama/307149/2010	06/08/2010	2010.44	0.743	0.719
A/Managua/1535.03/2010	06/08/2010	2010.44	0.741	0.719
A/Managua/5871.02/2010	06/08/2010	2010.44	0.74	0.717
A/Managua/4009.02/2010	06/14/2010	2010.45	0.743	0.72
A/New_York/20342/2010	06/16/2010	2010.46	0.746	0.724
A/New_York/20343/2010	06/16/2010	2010.46	0.742	0.72
A/Singapore/H2010.463/2010	06/18/2010	2010.46	0.747	0.724
A/CAMBODIA/1/2010	06/21/2010	2010.47	0.743	0.719
A/Singapore/C2010.471b/2010	06/21/2010	2010.47	0.744	0.721
A/Singapore/H2010.471C/2010	06/21/2010	2010.47	0.744	0.721
A/Ho_Chi_Minh/518.6/2010	06/27/2010	2010.49	0.743	0.719
A/Pennsylvania/10/2010	06/28/2010	2010.49	0.746	0.723
A/Santo_Domingo/WRAIR3514T/2010	06/29/2010	2010.49	0.746	0.723
A/Managua/3424.01/2010	06/30/2010	2010.5	0.743	0.72
A/Managua/2492.04/2010	07/02/2010	2010.5	0.743	0.719
A/Iowa/06/2010	07/08/2010	2010.52	0.742	0.719
A/Singapore/S2010.521a/2010	07/09/2010	2010.52	0.741	0.718
A/Singapore/C2010.529/2010	07/12/2010	2010.53	0.742	0.719
A/Wisconsin/07/2010	07/12/2010	2010.53	0.746	0.724
A/Alabama/05/2010	07/13/2010	2010.53	0.743	0.719
A/Michigan/04/2010	07/16/2010	2010.54	0.749	0.727
A/Texas/04/2010	07/21/2010	2010.55	0.742	0.719
A/Alaska/02/2010	07/22/2010	2010.56	0.747	0.724
A/California/16/2010	07/23/2010	2010.56	0.745	0.722
A/Singapore/H2010.559C/2010	07/23/2010	2010.56	0.74	0.717
A/Ohio/01/2010	07/24/2010	2010.56	0.743	0.719
A/Ho_Chi_Minh/594.7/2010	07/25/2010	2010.56	0.742	0.719
A/Singapore/C2010.567/2010	07/26/2010	2010.57	0.748	0.726
A/Kenya/6063/2010	07/27/2010	2010.57	0.747	0.724
A/Ho_Chi_Minh/607.7/2010	07/27/2010	2010.57	0.742	0.718
A/Pennsylvania/08/2010	07/27/2010	2010.57	0.75	0.726
A/Ho_Chi_Minh/611.7/2010	07/30/2010	2010.58	0.742	0.719
A/New_York/06/2010	08/02/2010	2010.59	0.744	0.721
A/Texas/05/2010	08/02/2010	2010.59	0.741	0.718
A/Niigata/1143/2010	08/03/2010	2010.59	0.741	0.718
A/Wyoming/03/2010	08/03/2010	2010.59	0.742	0.719
A/Alaska/03/2010	08/06/2010	2010.6	0.742	0.719
A/Hawaii/15/2010	08/10/2010	2010.61	0.743	0.719
A/Ho_Chi_Minh/626.8/2010	08/10/2010	2010.61	0.743	0.719
A/Mumbai/5256/2010	08/10/2010	2010.61	0.744	0.721
A/Mumbai/5257/2010	08/10/2010	2010.61	0.747	0.724
A/San_Salvador/WRAIR3537T/2010	08/11/2010	2010.61	0.741	0.718
A/Singapore/S2010.611b/2010	08/11/2010	2010.61	0.742	0.718
A/South_Dakota/01/2010	08/13/2010	2010.62	0.741	0.718
A/Texas/06/2010	08/13/2010	2010.62	0.741	0.718
A/Ho_Chi_Minh/854.10/2010	08/15/2010	2010.62	0.743	0.719
A/North_Carolina/13/2010	08/16/2010	2010.62	0.741	0.717
A/Anhui-Baohe/1456/2010	08/17/2010	2010.63	0.734	0.711
A/Delaware/04/2010	08/17/2010	2010.63	0.745	0.722
A/Ho_Chi_Minh/638.8/2010	08/17/2010	2010.63	0.743	0.72
A/Thailand/KS08384/2010	08/17/2010	2010.63	0.742	0.719
A/Thailand/PY08156/2010	08/17/2010	2010.63	0.741	0.717
A/Ho_Chi_Minh/652.8/2010	08/19/2010	2010.63	0.747	0.724
A/Michigan/05/2010	08/20/2010	2010.64	0.748	0.724
A/Pennsylvania/09/2010	08/20/2010	2010.64	0.747	0.724
A/Philippines/TMC10-83/2010	08/21/2010	2010.64	0.743	0.719
A/Ho_Chi_Minh/660.8/2010	08/22/2010	2010.64	0.743	0.719
A/Singapore/H2010.641/2010	08/22/2010	2010.64	0.746	0.723
A/Kenya/093/2010	08/23/2010	2010.64	0.747	0.724
A/Philippines/TMC10_86/2010	08/23/2010	2010.64	0.743	0.719
A/Kenya/094/2010	08/26/2010	2010.65	0.746	0.723
A/Philippines/TMC10_96/2010	08/26/2010	2010.65	0.743	0.719
A/Mumbai/5420/2010	08/27/2010	2010.65	0.744	0.721
A/Ho_Chi_Minh/718.8/2010	08/29/2010	2010.66	0.742	0.718
A/Ho_Chi_Minh/721.8/2010	08/29/2010	2010.66	0.743	0.719
A/Ho_Chi_Minh/722.8/2010	08/29/2010	2010.66	0.741	0.717
A/California/17/2010	08/30/2010	2010.66	0.744	0.72
A/Singapore/H2010.666C/2010	08/31/2010	2010.67	0.744	0.721
A/Thailand/MR08398/2010	09/01/2010	2010.67	0.745	0.722
A/Mumbai/5460/2010	09/02/2010	2010.67	0.742	0.72
A/Mexico/4553/2010	09/03/2010	2010.67	0.743	0.719
A/Philippines/TMC10_105/2010	09/03/2010	2010.67	0.743	0.719
A/Sydney/DD2-02/2010	09/04/2010	2010.68	0.744	0.721
A/Hubei-Qiaokou/1271/2010	09/06/2010	2010.68	0.741	0.718
A/Florida/20/2010	09/07/2010	2010.68	0.744	0.72
A/Pennsylvania/12/2010	09/07/2010	2010.68	0.744	0.721
A/Nanjing/1654/2010	09/10/2010	2010.69	0.74	0.717
A/Nanjing/1655/2010	09/10/2010	2010.69	0.739	0.716
A/Nanjing/1663/2010	09/10/2010	2010.69	0.737	0.715
A/Peru/PER195/2010	09/10/2010	2010.69	0.747	0.724
A/District_of_Columbia/WRAIR1753P/2010	09/11/2010	2010.7	0.745	0.722
A/Sydney/DD2-01/2010	09/13/2010	2010.7	0.743	0.72
A/Taiwan/851/2010	09/15/2010	2010.71	0.737	0.713
A/Florida/18/2010	09/15/2010	2010.71	0.74	0.717
A/Peru/PER083/2010	09/16/2010	2010.71	0.748	0.725
A/Peru/PER053/2010	09/17/2010	2010.71	0.747	0.724
A/Shanghai-Luwan/1568/2010	09/19/2010	2010.72	0.743	0.719
A/Georgia/15/2010	09/20/2010	2010.72	0.739	0.716
A/Singapore/C2010.721/2010	09/20/2010	2010.72	0.742	0.718
A/Florida/19/2010	09/22/2010	2010.73	0.752	0.729
A/Kenya/092/2010	09/23/2010	2010.73	0.747	0.724
A/Hawaii/18/2010	09/25/2010	2010.73	0.747	0.724
A/Peru/PER379/2010	09/27/2010	2010.74	0.744	0.722
A/Peru/PER182/2010	09/29/2010	2010.74	0.744	0.722
A/Wisconsin/11/2010	09/29/2010	2010.74	0.743	0.72
A/Peru/PER303/2010	09/30/2010	2010.75	0.743	0.72
A/South_Carolina/03/2010	10/03/2010	2010.76	0.747	0.723
A/Kenya/081/2010	10/07/2010	2010.77	0.747	0.724
A/Kenya/082/2010	10/07/2010	2010.77	0.747	0.724
A/Louisiana/04/2010	10/07/2010	2010.77	0.742	0.719
A/Peru/PER300/2010	10/07/2010	2010.77	0.741	0.718
A/Thailand/SN10452/2010	10/07/2010	2010.77	0.745	0.721
A/Hubei-Wuchang/1271/2010	10/10/2010	2010.78	0.743	0.719
A/Hawaii/22/2010	10/11/2010	2010.78	0.743	0.72
A/Peru/PER038/2010	10/11/2010	2010.78	0.744	0.72
A/Peru/PER139/2010	10/11/2010	2010.78	0.743	0.719
A/Peru/PER088/2010	10/13/2010	2010.78	0.743	0.719
A/Peru/PER233/2010	10/13/2010	2010.78	0.743	0.721
A/Peru/PER347/2010	10/13/2010	2010.78	0.742	0.719
A/Kenya/083/2010	10/14/2010	2010.79	0.747	0.724
A/Kenya/084/2010	10/15/2010	2010.79	0.747	0.724
A/Peru/PER071/2010	10/16/2010	2010.79	0.742	0.719
A/Peru/PER101/2010	10/16/2010	2010.79	0.739	0.715
A/Peru/PER272/2010	10/16/2010	2010.79	0.743	0.72
A/Kentucky/11/2010	10/18/2010	2010.8	0.744	0.722
A/Peru/PER171/2010	10/19/2010	2010.8	0.742	0.718
A/Kansas/09/2010	10/21/2010	2010.81	0.744	0.721
A/Peru/PER143/2010	10/21/2010	2010.81	0.74	0.717
A/Peru/PER315/2010	10/21/2010	2010.81	0.745	0.722
A/Georgia/17/2010	10/22/2010	2010.81	0.74	0.718
A/Peru/PER211/2010	10/22/2010	2010.81	0.748	0.724
A/Peru/PER291/2010	10/22/2010	2010.81	0.743	0.719
A/Montana/04/2010	10/24/2010	2010.81	0.741	0.718
A/Belgrade/WRAIR2379N/2010	10/25/2010	2010.82	0.738	0.715
A/Peru/PER317/2010	10/25/2010	2010.82	0.745	0.721
A/Belgrade/WRAIR2956T/2010	10/26/2010	2010.82	0.74	0.717
A/Kenya/085/2010	10/26/2010	2010.82	0.75	0.727
A/Kenya/086/2010	10/26/2010	2010.82	0.744	0.72
A/Peru/PER297/2010	10/26/2010	2010.82	0.749	0.726
A/Kenya/087/2010	10/27/2010	2010.82	0.747	0.724
A/Peru/PER148/2010	10/27/2010	2010.82	0.744	0.721
A/Singapore/H2010.822/2010	10/27/2010	2010.82	0.744	0.72
A/Peru/PER032/2010	10/28/2010	2010.83	0.742	0.719
A/Singapore/C2010.827/2010	10/29/2010	2010.83	0.743	0.719
A/Florida/27/2010	10/30/2010	2010.83	0.743	0.72
A/Peru/PER082/2010	10/30/2010	2010.83	0.749	0.726
A/Florida/21/2010	11/01/2010	2010.84	0.737	0.714
A/Singapore/S2010.836/2010	11/01/2010	2010.84	0.743	0.72
A/Thailand/1552AN015808_CP2/2010	11/01/2010	2010.84	0.742	0.719
A/Vladivostok/11/2010	11//2010	2010.84	0.74	0.717
A/Peru/PER010/2010	11/02/2010	2010.84	0.743	0.72
A/Peru/PER220/2010	11/02/2010	2010.84	0.743	0.719
A/Wisconsin/14/2010	11/02/2010	2010.84	0.743	0.72
A/Alabama/08/2010	11/03/2010	2010.84	0.746	0.722
A/Oklahoma/02/2010	11/03/2010	2010.84	0.743	0.719
A/Peru/PER065/2010	11/04/2010	2010.84	0.747	0.724
A/Peru/PER241/2010	11/06/2010	2010.85	0.744	0.72
A/Alabama/10/2010	11/07/2010	2010.85	0.746	0.722
A/Peru/PER112/2010	11/08/2010	2010.86	0.74	0.717
A/Arizona/12/2010	11/09/2010	2010.86	0.751	0.728
A/Kentucky/12/2010	11/09/2010	2010.86	0.739	0.715
A/Peru/PER320/2010	11/09/2010	2010.86	0.745	0.721
A/Peru/PER109/2010	11/10/2010	2010.86	0.743	0.72
A/Peru/PER335/2010	11/11/2010	2010.86	0.745	0.722
A/Peru/PER370/2010	11/12/2010	2010.87	0.747	0.724
A/South_Carolina/04/2010	11/12/2010	2010.87	0.744	0.722
A/Wisconsin/15/2010	11/12/2010	2010.87	0.741	0.717
A/New_York/07/2010	11/14/2010	2010.87	0.742	0.719
A/Peru/PER191/2010	11/15/2010	2010.87	0.745	0.722
A/Ohio/03/2010	11/16/2010	2010.88	0.744	0.72
A/District_of_Columbia/WRAIR0300/2010	11/17/2010	2010.88	0.745	0.722
A/Peru/PER123/2010	11/17/2010	2010.88	0.743	0.719
A/Kenya/089/2010	11/18/2010	2010.88	0.741	0.718
A/Peru/PER030/2010	11/20/2010	2010.89	0.746	0.723
A/Peru/PER292/2010	11/20/2010	2010.89	0.743	0.72
A/District_of_Columbia/WRAIR0301/2010	11/23/2010	2010.9	0.744	0.721
A/Idaho/01/2010	11/23/2010	2010.9	0.739	0.715
A/Minnesota/18/2010	11/23/2010	2010.9	0.741	0.719
A/New_Hampshire/04/2010	11/23/2010	2010.9	0.752	0.729
A/Oregon/03/2010	11/23/2010	2010.9	0.745	0.722
A/Peru/PER019/2010	11/23/2010	2010.9	0.749	0.726
A/Peru/PER052/2010	11/23/2010	2010.9	0.747	0.724
A/Connecticut/05/2010	11/24/2010	2010.9	0.742	0.719
A/Georgia/19/2010	11/24/2010	2010.9	0.743	0.719
A/Minnesota/13/2010	11/25/2010	2010.9	0.744	0.722
A/New_Jersey/04/2010	11/28/2010	2010.91	0.748	0.725
A/Peru/PER336/2010	11/29/2010	2010.91	0.745	0.722
A/Delaware/06/2010	11/30/2010	2010.91	0.743	0.72
A/New_Mexico/05/2010	11/30/2010	2010.91	0.742	0.719
A/Bogota/WRAIR3457N/2010	12/01/2010	2010.92	0.742	0.719
A/New_York/13/2010	12/01/2010	2010.92	0.742	0.719
A/Rochester/0021/2010	12//2010	2010.92	0.743	0.719
A/Wisconsin/23/2010	12/01/2010	2010.92	0.743	0.72
A/South_Carolina/11/2010	12/02/2010	2010.92	0.743	0.72
A/Utah/12/2010	12/04/2010	2010.93	0.742	0.719
A/Peru/PER023/2010	12/06/2010	2010.93	0.746	0.723
A/Texas/12/2010	12/06/2010	2010.93	0.743	0.72
A/Louisiana/05/2010	12/07/2010	2010.93	0.744	0.721
A/Minnesota/12/2010	12/07/2010	2010.93	0.744	0.722
A/New_Jersey/03/2010	12/07/2010	2010.93	0.746	0.724
A/Alaska/05/2010	12/08/2010	2010.94	0.744	0.721
A/California/28/2010	12/08/2010	2010.94	0.741	0.718
A/Colorado/09/2010	12/08/2010	2010.94	0.743	0.719
A/Mexico_City/WRAIR3578N/2010	12/08/2010	2010.94	0.743	0.719
A/Tennessee/F2008c07/2010	12/08/2010	2010.94	0.741	0.718
A/North_Carolina/17/2010	12/09/2010	2010.94	0.75	0.727
A/Peru/PER223/2010	12/09/2010	2010.94	0.749	0.725
A/Washington/02/2010	12/10/2010	2010.94	0.742	0.719
A/Indiana/07/2010	12/13/2010	2010.95	0.747	0.724
A/North_Dakota/02/2010	12/13/2010	2010.95	0.743	0.72
A/Peru/PER110/2010	12/14/2010	2010.95	0.743	0.719
A/Massachusetts/04/2010	12/15/2010	2010.96	0.744	0.721
A/TOWNSVILLE/117/2010	12/16/2010	2010.96	0.743	0.719
A/Wyoming/08/2010	12/16/2010	2010.96	0.742	0.719
A/Peru/PER154/2010	12/18/2010	2010.96	0.747	0.724
A/Delaware/10/2010	12/20/2010	2010.97	0.747	0.724
A/Peru/PER204/2010	12/20/2010	2010.97	0.742	0.719
A/Peru/PER295/2010	12/20/2010	2010.97	0.746	0.722
A/Illinois/05/2010	12/21/2010	2010.97	0.742	0.719
A/Khentii/4234/2010	12/21/2010	2010.97	0.743	0.72
A/Wyoming/09/2010	12/21/2010	2010.97	0.745	0.724
A/Mexico_City/WRAIR3569N/2010	12/22/2010	2010.97	0.742	0.719
A/Netherlands/034/2010	12/23/2010	2010.98	0.741	0.719
A/Oklahoma/03/2010	12/23/2010	2010.98	0.745	0.72
A/Illinois/01/2010	12/24/2010	2010.98	0.744	0.72
A/Kansas/10/2010	12/26/2010	2010.99	0.744	0.721
A/Virginia/05/2010	12/27/2010	2010.99	0.743	0.72
A/Maine/02/2010	12/28/2010	2010.99	0.744	0.722
A/Minnesota/19/2010	12/28/2010	2010.99	0.743	0.721
A/New_Jersey/02/2010	12/28/2010	2010.99	0.744	0.721
A/Wisconsin/31/2010	12/28/2010	2010.99	0.744	0.722
A/Louisiana/06/2010	12/29/2010	2010.99	0.742	0.719
A/Mexico_City/1514A00904139N_CP2/2010	12/29/2010	2010.99	0.746	0.722
A/Mexico_City/WRAIR4139N/2010	12/29/2010	2010.99	0.745	0.72
A/Iowa/19/2010	12/30/2010	2011	0.743	0.719
A/Ontario/RV0064/2011	01/02/2011	2011.01	0.743	0.719
A/Colorado/01/2011	01/02/2011	2011.01	0.742	0.719
A/District_Of_Columbia/02/2011	01/02/2011	2011.01	0.75	0.727
A/Vermont/05/2011	01/02/2011	2011.01	0.743	0.719
A/West_Virginia/03/2011	01/02/2011	2011.01	0.749	0.726
A/Boston/DOA01/2011	01/03/2011	2011.01	0.744	0.721
A/Boston/DOA03/2011	01/03/2011	2011.01	0.744	0.722
A/California/03/2011	01/03/2011	2011.01	0.746	0.722
A/California/05/2011	01/03/2011	2011.01	0.744	0.72
A/Boston/DOA02/2011	01/04/2011	2011.01	0.744	0.721
A/Illinois/01/2011	01/04/2011	2011.01	0.744	0.722
A/Minnesota/07/2011	01/04/2011	2011.01	0.75	0.727
A/Pennsylvania/03/2011	01/04/2011	2011.01	0.741	0.718
A/Boston/DOA04/2011	01/05/2011	2011.01	0.743	0.719
A/Idaho/02/2011	01/05/2011	2011.01	0.742	0.718
A/Massachusetts/03/2011	01/05/2011	2011.01	0.743	0.719
A/Missouri/02/2011	01/05/2011	2011.01	0.743	0.719
A/Netherlands/063/2011	01/05/2011	2011.01	0.738	0.716
A/Arkansas/02/2011	01/06/2011	2011.02	0.751	0.728
A/Connecticut/02/2011	01/07/2011	2011.02	0.747	0.722
A/Goa/8773/2011	01/07/2011	2011.02	0.741	0.718
A/Nebraska/02/2011	01/07/2011	2011.02	0.742	0.719
A/West_Virginia/04/2011	01/08/2011	2011.02	0.75	0.727
A/Montana/02/2011	01/10/2011	2011.03	0.742	0.719
A/Singapore/C2011.027V/2011	01/10/2011	2011.03	0.741	0.718
A/Vermont/01/2011	01/10/2011	2011.03	0.74	0.717
A/Vermont/07/2011	01/10/2011	2011.03	0.744	0.721
A/New_Jersey/01/2011	01/11/2011	2011.03	0.743	0.72
A/Virginia/03/2011	01/11/2011	2011.03	0.75	0.727
A/Boston/DOA06/2011	01/12/2011	2011.03	0.743	0.719
A/Louisiana/01/2011	01/12/2011	2011.03	0.74	0.716
A/Texas/03/2011	01/12/2011	2011.03	0.742	0.719
A/Boston/DOA07/2011	01/13/2011	2011.04	0.744	0.722
A/Boston/DOA09/2011	01/13/2011	2011.04	0.746	0.724
A/Boston/DOA11/2011	01/13/2011	2011.04	0.74	0.717
A/Peru/PER374/2011	01/13/2011	2011.04	0.745	0.722
A/VICTORIA/506/2011	01/15/2011	2011.04	0.743	0.72
A/California/13/2011	01/15/2011	2011.04	0.745	0.721
A/Indiana/01/2011	01/15/2011	2011.04	0.753	0.73
A/California/16/2011	01/16/2011	2011.04	0.747	0.724
A/Florida/07/2011	01/17/2011	2011.05	0.739	0.715
A/New_Hampshire/01/2011	01/17/2011	2011.05	0.751	0.727
A/Boston/DOA15/2011	01/18/2011	2011.05	0.742	0.719
A/Kentucky/02/2011	01/18/2011	2011.05	0.744	0.72
A/Utah/01/2011	01/18/2011	2011.05	0.742	0.719
A/Vermont/02/2011	01/18/2011	2011.05	0.744	0.722
A/Boston/DOA13/2011	01/19/2011	2011.05	0.744	0.722
A/Boston/DOA16/2011	01/19/2011	2011.05	0.742	0.719
A/Illinois/NHRC0002/2011	01/19/2011	2011.05	0.743	0.719
A/South_Carolina/01/2011	01/19/2011	2011.05	0.74	0.716
A/NAURU/5/2011	01/21/2011	2011.06	0.743	0.72
A/Kansas/03/2011	01/21/2011	2011.06	0.739	0.715
A/Minnesota/05/2011	01/21/2011	2011.06	0.743	0.719
A/Tennessee/F2018/2011	01/21/2011	2011.06	0.744	0.72
A/Tennessee/F2019/2011	01/21/2011	2011.06	0.742	0.718
A/Illinois/04/2011	01/22/2011	2011.06	0.75	0.727
A/Illinois/03/2011	01/22/2011	2011.06	0.747	0.723
A/Washington/04/2011	01/22/2011	2011.06	0.744	0.722
A/New_Mexico/03/2011	01/24/2011	2011.07	0.748	0.724
A/Boston/DOA18/2011	01/25/2011	2011.07	0.741	0.718
A/North_Carolina/05/2011	01/27/2011	2011.07	0.743	0.719
A/Nebraska/08/2011	01/27/2011	2011.07	0.741	0.718
A/Nevada/04/2011	01/27/2011	2011.07	0.743	0.719
A/Boston/DOA20/2011	01/28/2011	2011.08	0.743	0.72
A/South_Carolina/NHRC0001/2011	01/28/2011	2011.08	0.746	0.724
A/New_York/05/2011	01/31/2011	2011.09	0.743	0.72
A/Boston/DOA24/2011	02/01/2011	2011.09	0.744	0.721
A/Kansas/04/2011	02/01/2011	2011.09	0.743	0.72
A/North_Carolina/01/2011	02/01/2011	2011.09	0.742	0.72
A/Rochester/0038/2011	02//2011	2011.09	0.743	0.719
A/Singapore/S2011.090/2011	02/02/2011	2011.09	0.741	0.718
A/Virginia/05/2011	02/02/2011	2011.09	0.746	0.724
A/Florida/10/2011	02/03/2011	2011.09	0.75	0.727
A/New_Jersey/04/2011	02/03/2011	2011.09	0.744	0.722
A/Alaska/10/2011	02/04/2011	2011.1	0.745	0.721
A/Thailand/MR10462/2011	02/04/2011	2011.1	0.74	0.716
A/Texas/06/2011	02/05/2011	2011.1	0.743	0.719
A/Delhi/8865/2011	02/07/2011	2011.1	0.747	0.724
A/Maryland/09/2011	02/07/2011	2011.1	0.747	0.724
A/Moscow/1514A00504307T_CP2/2011	02/07/2011	2011.1	0.742	0.719
A/Moscow/WRAIR4307N/2011	02/07/2011	2011.1	0.739	0.716
A/Moscow/WRAIR4307T/2011	02/07/2011	2011.1	0.743	0.72
A/Tennessee/F2031A/2011	02/07/2011	2011.1	0.743	0.719
A/Tennessee/F2034/2011	02/07/2011	2011.1	0.739	0.715
A/Beijing-Xicheng/1293/2011	02/08/2011	2011.11	0.743	0.719
A/Boston/DOA33/2011	02/08/2011	2011.11	0.744	0.721
A/Nevada/07/2011	02/08/2011	2011.11	0.743	0.721
A/Texas/05/2011	02/08/2011	2011.11	0.742	0.718
A/Montana/04/2011	02/09/2011	2011.11	0.741	0.717
A/Georgia/01/2011	02/10/2011	2011.11	0.743	0.719
A/Boston/DOA36/2011	02/10/2011	2011.11	0.745	0.723
A/Utah/09/2011	02/12/2011	2011.12	0.746	0.722
A/Shanghai-Luwan/188/2011	02/14/2011	2011.12	0.736	0.713
A/Boston/DOA42/2011	02/14/2011	2011.12	0.744	0.722
A/Boston/DOA47/2011	02/14/2011	2011.12	0.742	0.719
A/South_Carolina/06/2011	02/14/2011	2011.12	0.743	0.72
A/Tianjin-Hedong/195/2011	02/15/2011	2011.13	0.743	0.719
A/Bethesda/NIH12/2011	02/15/2011	2011.13	0.744	0.722
A/Boston/DOA45/2011	02/15/2011	2011.13	0.746	0.723
A/Wyoming/07/2011	02/17/2011	2011.13	0.74	0.718
A/Boston/DOA50/2011	02/18/2011	2011.13	0.74	0.717
A/Boston/DOA51/2011	02/18/2011	2011.13	0.744	0.722
A/Iowa/02/2011	02/18/2011	2011.13	0.743	0.719
A/Minnesota/06/2011	02/19/2011	2011.14	0.742	0.719
A/Chongqing-Wanzhou/182/2011	02/20/2011	2011.14	0.743	0.719
A/Singapore/H2011.140C/2011	02/20/2011	2011.14	0.742	0.719
A/Boston/DOA27/2011	02/21/2011	2011.14	0.744	0.721
A/Boston/DOA55/2011	02/21/2011	2011.14	0.742	0.72
A/Beijing-Xicheng/1409/2011	02/22/2011	2011.14	0.743	0.719
A/Boston/DOA54/2011	02/22/2011	2011.14	0.744	0.722
A/Boston/DOA57/2011	02/23/2011	2011.15	0.743	0.719
A/Peru/PER362/2011	02/23/2011	2011.15	0.746	0.723
A/Wisconsin/10/2011	02/23/2011	2011.15	0.742	0.719
A/Boston/DOA60/2011	02/24/2011	2011.15	0.741	0.719
A/Tennessee/F2054A/2011	02/25/2011	2011.15	0.744	0.721
A/Boston/DOA66/2011	02/26/2011	2011.16	0.743	0.721
A/Boston/DOA67/2011	02/28/2011	2011.16	0.742	0.72
A/Alaska/15/2011	03/01/2011	2011.16	0.745	0.721
A/Rochester/0047/2011	03//2011	2011.16	0.744	0.72
A/Boston/DOA69/2011	03/02/2011	2011.17	0.744	0.721
A/Missouri/05/2011	03/02/2011	2011.17	0.748	0.725
A/Montana/05/2011	03/02/2011	2011.17	0.743	0.72
A/Tennessee/F2065/2011	03/02/2011	2011.17	0.744	0.72
A/Virginia/06/2011	03/02/2011	2011.17	0.746	0.722
A/Jilin-Chuanying/1156/2011	03/03/2011	2011.17	0.741	0.718
A/Massachusetts/08/2011	03/04/2011	2011.17	0.745	0.723
A/Boston/DOA71/2011	03/05/2011	2011.17	0.743	0.721
A/Delaware/09/2011	03/06/2011	2011.18	0.744	0.721
A/Vermont/14/2011	03/06/2011	2011.18	0.744	0.721
A/Wisconsin/13/2011	03/06/2011	2011.18	0.742	0.719
A/Nevada/06/2011	03/07/2011	2011.18	0.747	0.724
A/Rhode_Island/06/2011	03/07/2011	2011.18	0.742	0.719
A/Heilongjiang-Nangang/124/2011	03/08/2011	2011.18	0.742	0.719
A/New_Mexico/11/2011	03/08/2011	2011.18	0.745	0.72
A/Heilongjiang-Xiangyang/1125/2011	03/09/2011	2011.19	0.741	0.717
A/Boston/DOA74/2011	03/09/2011	2011.19	0.743	0.72
A/Kentucky/03/2011	03/09/2011	2011.19	0.742	0.718
A/Nebraska/12/2011	03/10/2011	2011.19	0.746	0.723
A/Utah/11/2011	03/10/2011	2011.19	0.743	0.719
A/Hunan-Beihu/1143/2011	03/11/2011	2011.19	0.743	0.719
A/Boston/DOA79/2011	03/12/2011	2011.19	0.743	0.721
A/Georgia/03/2011	03/15/2011	2011.2	0.743	0.719
A/Mississippi/06/2011	03/15/2011	2011.2	0.743	0.719
A/Tennessee/F2084c83/2011	03/16/2011	2011.2	0.75	0.727
A/Boston/DOA82/2011	03/17/2011	2011.21	0.741	0.719
A/Florida/11/2011	03/17/2011	2011.21	0.745	0.721
A/Michigan/04/2011	03/18/2011	2011.21	0.745	0.721
A/California/22/2011	03/25/2011	2011.23	0.743	0.719
A/Colorado/06/2011	03/25/2011	2011.23	0.742	0.718
A/Maryland/10/2011	03/27/2011	2011.24	0.742	0.72
A/Oregon/05/2011	03/28/2011	2011.24	0.744	0.721
A/Boston/DOA86/2011	03/29/2011	2011.24	0.742	0.718
A/West_Virginia/05/2011	03/29/2011	2011.24	0.742	0.719
A/Singapore/C2011.244/2011	03/30/2011	2011.24	0.743	0.721
A/Wisconsin/19/2011	03/30/2011	2011.24	0.743	0.72
A/Iowa/05/2011	04/01/2011	2011.25	0.743	0.72
A/Connecticut/07/2011	04/02/2011	2011.25	0.743	0.72
A/Alabama/03/2011	04/04/2011	2011.26	0.751	0.728
A/Nebraska/11/2011	04/04/2011	2011.26	0.743	0.719
A/Nevada/08/2011	04/04/2011	2011.26	0.745	0.722
A/Michigan/05/2011	04/05/2011	2011.26	0.743	0.72
A/Montana/07/2011	04/05/2011	2011.26	0.744	0.72
A/Paim_Filho/LACENRS-32/2011	04/06/2011	2011.26	0.74	0.717
A/Washington/12/2011	04/06/2011	2011.26	0.742	0.719
A/New_Mexico/09/2011	04/07/2011	2011.27	0.742	0.72
A/New_Hampshire/07/2011	04/11/2011	2011.28	0.742	0.718
A/Alaska/13/2011	04/12/2011	2011.28	0.746	0.722
A/Georgia/05/2011	04/12/2011	2011.28	0.742	0.719
A/Mississippi/08/2011	04/12/2011	2011.28	0.746	0.722
A/New_York/06/2011	04/13/2011	2011.28	0.748	0.726
A/Hunan-Yanfeng/165/2011	04/14/2011	2011.29	0.741	0.718
A/Heilongjiang-Taoshan/147/2011	04/15/2011	2011.29	0.738	0.715
A/Wisconsin/22/2011	04/15/2011	2011.29	0.743	0.719
A/Minnesota/10/2011	04/18/2011	2011.3	0.74	0.716
A/Singapore/C2011.301/2011	04/20/2011	2011.3	0.746	0.723
A/Florida/13/2011	05/01/2011	2011.33	0.741	0.718
A/Santo_Antonio_da_Patrulha/LACENRS-60/2011	05/03/2011	2011.34	0.746	0.723
A/Vermont/13/2011	05/03/2011	2011.34	0.744	0.721
A/Wisconsin/21/2011	05/03/2011	2011.34	0.74	0.716
A/Minnesota/12/2011	05/08/2011	2011.35	0.741	0.717
A/Shanghai-Fengxian/1170/2011	05/10/2011	2011.36	0.746	0.724
A/SINGAPORE/41/2011	05/16/2011	2011.37	0.746	0.723
A/Canela/LACENRS-102/2011	05/20/2011	2011.38	0.743	0.719
A/Singapore/C2011.411/2011	05/30/2011	2011.41	0.744	0.721
A/Novo_Hamburgo/LACENRS-201/2011	06/10/2011	2011.44	0.74	0.716
A/Santa_Maria/LACENRS-231/2011	06/14/2011	2011.45	0.748	0.726
A/Uttarakhand/8853/2011	06/14/2011	2011.45	0.745	0.722
A/Myanmar/11M019/2011	06/17/2011	2011.46	0.747	0.724
A/Singapore/H2011.460cC/2011	06/17/2011	2011.46	0.746	0.724
A/Thailand/SR08183/2011	06/17/2011	2011.46	0.745	0.722
A/Uruguaiana/LACENRS-368/2011	06/20/2011	2011.47	0.742	0.719
A/Singapore/C2011.493/2011	06/29/2011	2011.49	0.746	0.723
A/Peru/PER328/2011	06/30/2011	2011.5	0.743	0.719
A/Porto_Alegre/LACENRS-557/2011	06/30/2011	2011.5	0.746	0.722
A/Singapore/H2011.499b/2011	07/01/2011	2011.5	0.747	0.724
A/Singapore/C2011.512/2011	07/06/2011	2011.51	0.747	0.724
A/Thailand/CU-H2989/2011	07/07/2011	2011.52	0.742	0.72
A/Singapore/H2011.521/2011	07/09/2011	2011.52	0.746	0.723
A/Soledade/LACENRS-820/2011	07/09/2011	2011.52	0.744	0.72
A/Santa_Cruz_do_Sul/LACENRS-913/2011	07/11/2011	2011.53	0.749	0.726
A/Sapucaia_do_Sul/LACENRS-779/2011	07/12/2011	2011.53	0.749	0.726
A/Porto_Alegre/LACENRS-822/2011	07/14/2011	2011.53	0.743	0.72
A/Hawaii/02/2011	07/16/2011	2011.54	0.745	0.723
A/Maryland/17/2011	07/16/2011	2011.54	0.739	0.716
A/Singapore/C2011.545C/2011	07/18/2011	2011.55	0.744	0.722
A/Thailand/CU-B4929/2011	07/18/2011	2011.55	0.744	0.721
A/Georgia/08/2011	07/21/2011	2011.55	0.747	0.725
A/Myanmar/11M188/2011	07/23/2011	2011.56	0.745	0.722
A/Singapore/C2011.564/2011	07/25/2011	2011.56	0.747	0.724
A/Thailand/KS10406/2011	07/25/2011	2011.56	0.744	0.721
A/GOROKA/5/2011	07/27/2011	2011.57	0.744	0.72
A/Bangkok/FLU_PMKA1400/2011	07/28/2011	2011.57	0.739	0.717
A/Singapore/S2011.575/2011	07/29/2011	2011.58	0.746	0.724
A/California/23/2011	07/31/2011	2011.58	0.743	0.72
A/Singapore/C2011.584V/2011	08/01/2011	2011.58	0.746	0.724
A/Thailand/CU-B5105/2011	08/03/2011	2011.59	0.746	0.723
A/Peru/PER014/2011	08/04/2011	2011.59	0.748	0.725
A/Bangkok/FLU_PMKA1455/2011	08/05/2011	2011.6	0.74	0.717
A/Bangkok/FLU_PMKA1464/2011	08/08/2011	2011.6	0.744	0.721
A/Bangkok/FLU_PMKA1475/2011	08/09/2011	2011.61	0.745	0.722
A/Thailand/PY10316/2011	08/09/2011	2011.61	0.747	0.724
A/Pennsylvania/12/2011	08/11/2011	2011.61	0.744	0.721
A/Iowa/06/2011	08/13/2011	2011.62	0.746	0.724
A/Florida/21/2011	08/15/2011	2011.62	0.741	0.718
A/Thailand/CU-H3020/2011	08/15/2011	2011.62	0.75	0.728
A/Louisiana/06/2011	08/16/2011	2011.62	0.74	0.717
A/Singapore/H2011.625/2011	08/16/2011	2011.62	0.749	0.726
A/Hawaii/04/2011	08/18/2011	2011.63	0.745	0.723
A/Michigan/06/2011	08/18/2011	2011.63	0.747	0.724
A/Peru/PER337/2011	08/20/2011	2011.64	0.747	0.724
A/Florida/25/2011	08/22/2011	2011.64	0.74	0.717
A/Peru/PER238/2011	08/22/2011	2011.64	0.744	0.72
A/Singapore/C2011.641/2011	08/22/2011	2011.64	0.749	0.726
A/Thailand/MR10547/2011	08/22/2011	2011.64	0.744	0.722
A/Cambodia/V0902310/2011	08/24/2011	2011.65	0.744	0.721
A/Bangkok/FLU_PMKA1561/2011	08/25/2011	2011.65	0.746	0.724
A/Bangkok/SV0471_11/2011	08/25/2011	2011.65	0.743	0.72
A/Peru/PER036/2011	08/29/2011	2011.66	0.745	0.721
A/Peru/PER199/2011	08/29/2011	2011.66	0.743	0.719
A/Santa_Cruz/174/2011	09/05/2011	2011.68	0.739	0.716
A/Thailand/CU-B5614/2011	09/05/2011	2011.68	0.749	0.727
A/BRISBANE/382/2011	09/06/2011	2011.68	0.74	0.718
A/Peru/PER047/2011	09/06/2011	2011.68	0.745	0.721
A/Peru/PER149/2011	09/07/2011	2011.68	0.744	0.72
A/Peru/PER396/2011	09/07/2011	2011.68	0.743	0.72
A/India/FLUEINSV0056/2011	09/12/2011	2011.7	0.747	0.725
A/Peru/PER152/2011	09/13/2011	2011.7	0.744	0.72
A/Singapore/S2011.701a/2011	09/13/2011	2011.7	0.743	0.721
A/Thailand/KS10428/2011	09/13/2011	2011.7	0.746	0.724
A/Singapore/H2011.704C/2011	09/14/2011	2011.7	0.747	0.725
A/Thailand/FLU_PMKD0388/2011	09/14/2011	2011.7	0.747	0.724
A/Washington/17/2011	09/14/2011	2011.7	0.747	0.724
A/Peru/PER098/2011	09/15/2011	2011.71	0.742	0.718
A/Alaska/17/2011	09/16/2011	2011.71	0.746	0.723
A/Peru/PER378/2011	09/16/2011	2011.71	0.742	0.719
A/Thailand/CU-B5697/2011	09/16/2011	2011.71	0.744	0.721
A/PERTH/219/2011	09/17/2011	2011.71	0.744	0.721
A/Chiang_Rai/277/2011	09/20/2011	2011.72	0.745	0.722
A/VICTORIA/103/2011	09/20/2011	2011.72	0.743	0.719
A/Myanmar/FLUEBMSV00004/2011	09/21/2011	2011.72	0.74	0.717
A/Peru/PER345/2011	09/22/2011	2011.73	0.741	0.718
A/Pennsylvania/13/2011	09/23/2011	2011.73	0.747	0.724
A/South_Dakota/03/2011	09/23/2011	2011.73	0.741	0.717
A/Bhutan/FLU_BTA_00010/2011	09/27/2011	2011.74	0.747	0.724
A/Singapore/S2011.740/2011	09/27/2011	2011.74	0.75	0.728
A/Peru/PER115/2011	09/28/2011	2011.74	0.743	0.719
A/Peru/PER333/2011	09/30/2011	2011.75	0.742	0.718
A/Singapore/H2011.748/2011	09/30/2011	2011.75	0.744	0.722
A/Singapore/H2011.751/2011	10/01/2011	2011.75	0.744	0.72
A/New_York/14/2011	10/02/2011	2011.75	0.746	0.723
A/Indiana/09/2011	10/03/2011	2011.76	0.741	0.717
A/Oregon/07/2011	10/03/2011	2011.76	0.746	0.723
A/Cambodia/V1012345/2011	10/04/2011	2011.76	0.743	0.72
A/Nicaragua/AGA2-23/2011	10/04/2011	2011.76	0.743	0.719
A/Oregon/06/2011	10/04/2011	2011.76	0.741	0.717
A/Tegucigalpa/FHT00191/2011	10/04/2011	2011.76	0.742	0.719
A/Peru/PER185/2011	10/05/2011	2011.76	0.744	0.72
A/Stockholm/26/2011	10/06/2011	2011.76	0.743	0.721
A/New_Jersey/08/2011	10/06/2011	2011.76	0.75	0.727
A/Nicaragua/AGA2-25/2011	10/06/2011	2011.76	0.743	0.719
A/Arkansas/04/2011	10/07/2011	2011.77	0.741	0.717
A/Peru/PER283/2011	10/07/2011	2011.77	0.743	0.72
A/Trujillo/IPE00693/2011	10/07/2011	2011.77	0.745	0.721
A/California/30/2011	10/09/2011	2011.77	0.749	0.727
A/Cambodia/V1013305/2011	10/10/2011	2011.78	0.747	0.724
A/Philippines/FLU_AFPA_00013/2011	10/10/2011	2011.78	0.747	0.724
A/Peru/PER034/2011	10/12/2011	2011.78	0.743	0.72
A/Masaya/INI00222/2011	10/13/2011	2011.78	0.743	0.719
A/Cambodia/V1221301/2011	10/14/2011	2011.79	0.747	0.724
A/Masaya/INI00224/2011	10/14/2011	2011.79	0.742	0.719
A/Texas/12/2011	10/16/2011	2011.79	0.746	0.723
A/Nicaragua/AGA2-40/2011	10/17/2011	2011.8	0.745	0.721
A/Puerto_Maldonado/FPM00365/2011	10/17/2011	2011.8	0.743	0.719
A/Singapore/H2011.795/2011	10/17/2011	2011.8	0.747	0.725
A/Thailand/CU-B5848/2011	10/17/2011	2011.8	0.741	0.719
A/BRISBANE/395/2011	10/20/2011	2011.8	0.74	0.717
A/PHILIPPINES/3948/2011	10/21/2011	2011.81	0.744	0.722
A/Victoria/361/2011	10/24/2011	2011.81	0.744	0.721
A/Nicaragua/AGA2-48/2011	10/24/2011	2011.81	0.741	0.717
A/Nicaragua/AGA2-49/2011	10/24/2011	2011.81	0.741	0.717
A/Peru/PER395/2011	10/24/2011	2011.81	0.742	0.719
A/Singapore/H2011.814/2011	10/24/2011	2011.81	0.742	0.72
A/Thailand/CU-B5873/2011	10/24/2011	2011.81	0.741	0.719
A/PHILIPPINES/3969/2011	10/25/2011	2011.82	0.747	0.724
A/Piura/FPP00919/2011	10/25/2011	2011.82	0.745	0.721
A/California/33/2011	10/26/2011	2011.82	0.745	0.723
A/Peru/PER085/2011	10/26/2011	2011.82	0.741	0.718
A/Stockholm/29/2011	10/31/2011	2011.83	0.745	0.723
A/Peru/PER067/2011	10/31/2011	2011.83	0.744	0.72
A/Vladivostok/10/2011	11//2011	2011.84	0.74	0.717
A/Minnesota/20/2011	11/02/2011	2011.84	0.745	0.722
A/San_Diego/BRD11439/2011	11/02/2011	2011.84	0.738	0.715
A/Iquitos/CFI1471/2011	11/03/2011	2011.84	0.743	0.719
A/Nicaragua/AGA2-64/2011	11/03/2011	2011.84	0.743	0.719
A/Thailand/CU-B5909/2011	11/03/2011	2011.84	0.742	0.72
A/Kentucky/05/2011	11/04/2011	2011.84	0.739	0.716
A/Nevada/11/2011	11/04/2011	2011.84	0.747	0.724
A/Hawaii/15/2011	11/05/2011	2011.85	0.749	0.726
A/Iowa/10/2011	11/05/2011	2011.85	0.748	0.725
A/Utah/12/2011	11/06/2011	2011.85	0.747	0.725
A/Cambodia/V1116330/2011	11/06/2011	2011.85	0.745	0.723
A/Nicaragua/AGA2-65/2011	11/06/2011	2011.85	0.74	0.717
A/Peru/PER197/2011	11/14/2011	2011.87	0.747	0.724
A/Singapore/H2011.871/2011	11/14/2011	2011.87	0.744	0.722
A/Bulacao/FLU_PHC_0275/2011	11/15/2011	2011.87	0.75	0.727
A/Cambodia/V1116321/2011	11/15/2011	2011.87	0.747	0.724
A/Pennsylvania/15/2011	11/16/2011	2011.88	0.746	0.723
A/Peru/PER134/2011	11/16/2011	2011.88	0.741	0.718
A/CAMBODIA/74/2011	11/17/2011	2011.88	0.74	0.717
A/Minnesota/22/2011	11/17/2011	2011.88	0.748	0.726
A/SOUTH_AUSTRALIA/313/2011	11/18/2011	2011.88	0.747	0.724
A/Georgia/09/2011	11/22/2011	2011.89	0.738	0.716
A/Massachusetts/11/2011	11/23/2011	2011.9	0.743	0.719
A/California/34/2011	11/24/2011	2011.9	0.747	0.724
A/Puno/IPE00792/2011	11/25/2011	2011.9	0.741	0.717
A/Singapore/H2011.904/2011	11/26/2011	2011.9	0.748	0.726
A/Alaska/21/2011	11/27/2011	2011.91	0.745	0.723
A/Singapore/H2011.907/2011	11/27/2011	2011.91	0.748	0.725
A/Florida/42/2011	11/29/2011	2011.91	0.742	0.719
A/Indiana/11/2011	11/29/2011	2011.91	0.748	0.725
A/Philippines/FLU_PHB_0334/2011	11/29/2011	2011.91	0.747	0.726
A/Philippines/FLU_PHC_0284/2011	11/29/2011	2011.91	0.747	0.724
A/Iquitos/CFI1510/2011	11/30/2011	2011.91	0.744	0.72
A/California/35/2011	12/01/2011	2011.92	0.743	0.721
A/Korea/KUMC-GR116/2011	12/01/2011	2011.92	0.744	0.721
A/Korea/KUMC-GR121/2011	12/01/2011	2011.92	0.738	0.716
A/Korea/KUMC-GR17/2011	12/01/2011	2011.92	0.747	0.724
A/Korea/KUMC-GR190/2011	12/01/2011	2011.92	0.741	0.718
A/Korea/KUMC-GR202/2011	12/01/2011	2011.92	0.742	0.719
A/Korea/KUMC-GR261/2011	12/01/2011	2011.92	0.742	0.719
A/Korea/KUMC-GR570/2011	12/01/2011	2011.92	0.742	0.72
A/Korea/KUMC-GR66/2011	12/01/2011	2011.92	0.742	0.719
A/Korea/KUMC-GR689/2011	12/01/2011	2011.92	0.745	0.722
A/Mexico/VER40/2011	12/01/2011	2011.92	0.741	0.717
A/North_Carolina/10/2011	12/01/2011	2011.92	0.747	0.724
A/Singapore/H2011.923/2011	12/03/2011	2011.92	0.749	0.727
A/Amman/1514A01004465T/2011	12/05/2011	2011.93	0.742	0.719
A/Bulacao/FLU_PHC_0291/2011	12/06/2011	2011.93	0.747	0.725
A/VICTORIA/893/2011	12/07/2011	2011.93	0.74	0.717
A/Alabama/04/2011	12/07/2011	2011.93	0.748	0.725
A/Indiana/13/2011	12/08/2011	2011.94	0.742	0.718
A/Thailand/CU-C2417/2011	12/08/2011	2011.94	0.747	0.724
A/Mexico/VER59/2011	12/09/2011	2011.94	0.742	0.719
A/Kansas/11/2011	12/11/2011	2011.94	0.744	0.72
A/PERTH/305/2011	12/12/2011	2011.95	0.747	0.725
A/Nebraska/15/2011	12/15/2011	2011.96	0.748	0.726
A/San_Diego/FDX11070/2011	12/15/2011	2011.96	0.738	0.715
A/Texas/14/2011	12/16/2011	2011.96	0.74	0.716
A/Wisconsin/32/2011	12/18/2011	2011.96	0.741	0.717
A/South_Carolina/08/2011	12/19/2011	2011.97	0.741	0.717
A/Japan/22/2011	12/20/2011	2011.97	0.742	0.718
A/New_York/20/2011	12/23/2011	2011.98	0.742	0.719
A/Mexico/VER60/2011	12/24/2011	2011.98	0.747	0.724
A/Stockholm/42/2011	12/26/2011	2011.99	0.74	0.716
A/Maryland/21/2011	12/26/2011	2011.99	0.748	0.726
A/Vermont/15/2011	12/26/2011	2011.99	0.744	0.722
A/Stockholm/43/2011	12/28/2011	2011.99	0.744	0.721
A/Pennsylvania/17/2011	12/28/2011	2011.99	0.746	0.723
A/New_Mexico/12/2011	12/29/2011	2011.99	0.737	0.713
A/Piura/FPP01106/2011	12/29/2011	2011.99	0.748	0.725
A/Wyoming/09/2011	12/30/2011	2012	0.746	0.723
A/Boston/YGA_01099/2012	12/31/2012	2012	0.744	0.721
A/Boston/YGA_01100/2012	12/31/2012	2012	0.742	0.72
A/Boston/YGA_02017/2012	12/31/2012	2012	0.746	0.724
A/Connecticut/Flu085/2012	12/31/2012	2012	0.743	0.721
A/Connecticut/Flu086/2012	12/31/2012	2012	0.741	0.718
A/New_York/61/2012	12/31/2012	2012	0.746	0.723
A/Philippines/FLU_AFPA_00063/2012	01/01/2012	2012	0.748	0.725
A/Utah/04/2012	01/01/2012	2012	0.751	0.728
A/Ansan/D16/2012	01/02/2012	2012.01	0.744	0.721
A/Iowa/01/2012	01/03/2012	2012.01	0.745	0.723
A/South_Dakota/02/2012	01/03/2012	2012.01	0.746	0.724
A/California/01/2012	01/04/2012	2012.01	0.743	0.719
A/South_Carolina/01/2012	01/04/2012	2012.01	0.747	0.725
A/Singapore/S2012.014/2012	01/05/2012	2012.01	0.745	0.723
A/Brisbane/1/2012	01/06/2012	2012.02	0.744	0.722
A/Florida/02/2012	01/09/2012	2012.03	0.742	0.718
A/Sydney/200/2012	01/09/2012	2012.03	0.745	0.722
A/Thailand/CU-H3141/2012	01/09/2012	2012.03	0.74	0.717
A/Boston/DOA2-162/2012	01/10/2012	2012.03	0.744	0.721
A/California/07/2012	01/10/2012	2012.03	0.743	0.719
A/Callao/IPE00830/2012	01/10/2012	2012.03	0.747	0.724
A/Nevada/01/2012	01/10/2012	2012.03	0.746	0.723
A/Callao/IPE00833/2012	01/11/2012	2012.03	0.747	0.724
A/Moscow/1514A00504950T/2012	01/11/2012	2012.03	0.748	0.725
A/Sarajevo/1514A06604486N/2012	01/11/2012	2012.03	0.741	0.717
A/South_Carolina/03/2012	01/11/2012	2012.03	0.747	0.725
A/Stockholm/12/2012	01/12/2012	2012.03	0.746	0.724
A/Jakarta/FLUEJKSV0024/2012	01/12/2012	2012.03	0.745	0.722
A/Jakarta/FLUEJKSV0025/2012	01/12/2012	2012.03	0.748	0.726
A/Kyrgyzstan/40/2012	01/12/2012	2012.03	0.74	0.718
A/Minnesota/02/2012	01/14/2012	2012.04	0.747	0.724
A/Virginia/02/2012	01/14/2012	2012.04	0.737	0.713
A/Georgia/01/2012	01/15/2012	2012.04	0.746	0.723
A/New_York/02/2012	01/16/2012	2012.04	0.741	0.718
A/Texas/10/2012	01/16/2012	2012.04	0.739	0.717
A/Mexico/VER58/2012	01/17/2012	2012.05	0.74	0.716
A/Montana/01/2012	01/17/2012	2012.05	0.736	0.713
A/Virginia/01/2012	01/17/2012	2012.05	0.746	0.723
A/California/18/2012	01/18/2012	2012.05	0.747	0.724
A/North_Carolina/01/2012	01/19/2012	2012.05	0.748	0.725
A/TOWNSVILLE/1/2012	01/21/2012	2012.06	0.744	0.721
A/Connecticut/02/2012	01/22/2012	2012.06	0.746	0.723
A/Massachusetts/02/2012	01/23/2012	2012.06	0.745	0.723
A/Korea/18/2012	01/24/2012	2012.07	0.745	0.722
A/New_Mexico/02/2012	01/24/2012	2012.07	0.741	0.717
A/Yokosuka/SE680/2012	01/24/2012	2012.07	0.744	0.721
A/California/17/2012	01/25/2012	2012.07	0.742	0.719
A/Pennsylvania/04/2012	01/25/2012	2012.07	0.741	0.719
A/Hawaii/02/2012	01/28/2012	2012.08	0.742	0.719
A/Alaska/21usafsam/2012	01/29/2012	2012.08	0.743	0.719
A/Novosibirsk/RII09/2012	01/29/2012	2012.08	0.741	0.718
A/Rhode_Island/01/2012	01/30/2012	2012.08	0.739	0.717
A/Peru/PER099/2012	01/30/2012	2012.08	0.745	0.721
A/Saint-Petersburg/RII01/2012	01/30/2012	2012.08	0.745	0.723
A/Suwon/C276/2012	01/30/2012	2012.08	0.747	0.724
A/California/20/2012	02/01/2012	2012.09	0.747	0.724
A/Colorado/08/2012	02/01/2012	2012.09	0.739	0.715
A/Indiana/01/2012	02/01/2012	2012.09	0.742	0.719
A/Jakarta/FLUEJKSV0031/2012	02/01/2012	2012.09	0.746	0.724
A/Virginia/04/2012	02/01/2012	2012.09	0.745	0.723
A/Moscow/02/2012	02/01/2012	2012.09	0.744	0.721
A/Michigan/02/2012	02/02/2012	2012.09	0.745	0.722
A/Oregon/03/2012	02/02/2012	2012.09	0.74	0.716
A/Petrozavodsk/RII01/2012	02/02/2012	2012.09	0.748	0.725
A/Vermont/04/2012	02/02/2012	2012.09	0.742	0.72
A/Kentucky/02/2012	02/03/2012	2012.09	0.742	0.719
A/Maine/02/2012	02/03/2012	2012.09	0.742	0.718
A/Montana/06/2012	02/03/2012	2012.09	0.747	0.725
A/Wisconsin/07/2012	02/03/2012	2012.09	0.744	0.721
A/West_Virginia/03/2012	02/05/2012	2012.1	0.747	0.724
A/Brisbane/14/2012	02/06/2012	2012.1	0.748	0.726
A/Texas/20/2012	02/06/2012	2012.1	0.741	0.717
A/Wyoming/03/2012	02/06/2012	2012.1	0.742	0.718
A/Pennsylvania/05/2012	02/09/2012	2012.11	0.746	0.723
A/Moscow/03/2012	02/10/2012	2012.11	0.744	0.721
A/Brisbane/11/2012	02/13/2012	2012.12	0.741	0.718
A/Colorado/38/2012	02/13/2012	2012.12	0.741	0.717
A/Jakarta/FLUEJKSV0033/2012	02/13/2012	2012.12	0.748	0.725
A/Ulaanbaatar/0814/2012	02/13/2012	2012.12	0.746	0.724
A/Thailand/FLUETBSV0120/2012	02/14/2012	2012.12	0.744	0.721
A/Delaware/02/2012	02/15/2012	2012.13	0.745	0.723
A/Illinois/19/2012	02/15/2012	2012.13	0.744	0.721
A/Minnesota/04/2012	02/15/2012	2012.13	0.746	0.723
A/New_York/07/2012	02/15/2012	2012.13	0.739	0.717
A/New_Mexico/07/2012	02/16/2012	2012.13	0.741	0.718
A/Virginia/05/2012	02/17/2012	2012.13	0.741	0.718
A/TASMANIA/1/2012	02/20/2012	2012.14	0.744	0.722
A/California/22/2012	02/20/2012	2012.14	0.743	0.719
A/New_Hampshire/04/2012	02/20/2012	2012.14	0.745	0.722
A/New_Mexico/06/2012	02/20/2012	2012.14	0.747	0.724
A/Thailand/FLU_PMKA1835/2012	02/20/2012	2012.14	0.738	0.716
A/Massachusetts/03/2012	02/21/2012	2012.14	0.748	0.726
A/Thailand/CU-B6091/2012	02/23/2012	2012.15	0.749	0.727
A/Alabama/05/2012	03/01/2012	2012.16	0.746	0.723
A/Kansas/05/2012	03/01/2012	2012.16	0.74	0.717
A/Nebraska/32/2012	02/29/2012	2012.16	0.747	0.725
A/Nevada/09/2012	03/01/2012	2012.16	0.744	0.722
A/New_Mexico/04/2012	03/01/2012	2012.16	0.743	0.719
A/Washington/13/2012	02/29/2012	2012.16	0.743	0.721
A/Washington/16/2012	03/02/2012	2012.17	0.746	0.723
A/Florida/30/2012	03/02/2012	2012.17	0.739	0.715
A/Maine/04/2012	03/02/2012	2012.17	0.743	0.72
A/Nevada/16/2012	03/02/2012	2012.17	0.745	0.722
A/Vermont/06/2012	03/03/2012	2012.17	0.739	0.716
A/Wisconsin/08/2012	03/03/2012	2012.17	0.743	0.72
A/Brisbane/21/2012	03/04/2012	2012.17	0.745	0.723
A/Georgia/05/2012	03/04/2012	2012.17	0.742	0.719
A/Massachusetts/04/2012	03/04/2012	2012.17	0.744	0.722
A/New_Hampshire/05/2012	03/04/2012	2012.17	0.742	0.719
A/Virginia/08/2012	03/04/2012	2012.17	0.741	0.719
A/GOROKA/5/2012	03/05/2012	2012.17	0.747	0.724
A/Iowa/07/2012	03/05/2012	2012.17	0.741	0.718
A/Japan/26/2012	03/05/2012	2012.17	0.744	0.722
A/Michigan/04/2012	03/05/2012	2012.17	0.747	0.724
A/Nebraska/08/2012	03/05/2012	2012.17	0.745	0.722
A/Nevada/10/2012	03/05/2012	2012.17	0.742	0.72
A/Peru/PER051/2012	03/05/2012	2012.17	0.74	0.716
A/Michigan/03/2012	03/06/2012	2012.18	0.745	0.723
A/North_Dakota/04/2012	03/06/2012	2012.18	0.746	0.723
A/Novosibirsk/RII25/2012	03/06/2012	2012.18	0.744	0.721
A/Singapore/S2012.181/2012	03/06/2012	2012.18	0.742	0.719
A/Colorado/11/2012	03/07/2012	2012.18	0.746	0.723
A/Florida/08/2012	03/07/2012	2012.18	0.744	0.721
A/Ohio/02/2012	03/08/2012	2012.18	0.745	0.724
A/Brisbane/26/2012	03/08/2012	2012.18	0.742	0.719
A/Minnesota/05/2012	03/08/2012	2012.18	0.751	0.728
A/Washington/20/2012	03/08/2012	2012.18	0.747	0.724
A/Peru/PER102/2012	03/09/2012	2012.19	0.741	0.717
A/Stockholm/14/2012	03/11/2012	2012.19	0.741	0.718
A/Delaware/04/2012	03/12/2012	2012.19	0.746	0.724
A/Singapore/C2012.197/2012	03/12/2012	2012.19	0.747	0.725
A/Florida/09/2012	03/13/2012	2012.2	0.742	0.718
A/North_Carolina/13/2012	03/14/2012	2012.2	0.745	0.722
A/Singapore/C2012.208/2012	03/16/2012	2012.2	0.745	0.723
A/Montana/07/2012	03/18/2012	2012.21	0.751	0.728
A/Brisbane/27/2012	03/19/2012	2012.21	0.744	0.721
A/Pennsylvania/07/2012	03/19/2012	2012.21	0.746	0.724
A/Alabama/07/2012	03/20/2012	2012.22	0.748	0.724
A/Louisiana/02/2012	03/22/2012	2012.22	0.742	0.719
A/Moscow/1514A00505153N/2012	03/23/2012	2012.22	0.748	0.726
A/NEW_CALEDONIA/1/2012	03/26/2012	2012.23	0.747	0.724
A/Indiana/04/2012	03/26/2012	2012.23	0.742	0.719
A/Wyoming/07/2012	03/26/2012	2012.23	0.741	0.717
A/Nevada/12/2012	03/30/2012	2012.24	0.742	0.718
A/Singapore/C2012.247/2012	03/30/2012	2012.24	0.738	0.715
A/Virginia/09/2012	04/01/2012	2012.25	0.744	0.722
A/Kentucky/06/2012	04/02/2012	2012.25	0.745	0.723
A/Wisconsin/10/2012	04/02/2012	2012.25	0.746	0.723
A/Nevada/20/2012	04/03/2012	2012.26	0.747	0.725
A/Ohio/07/2012	04/03/2012	2012.26	0.739	0.716
A/Peru/PER399/2012	04/03/2012	2012.26	0.745	0.721
A/Alabama/08/2012	04/04/2012	2012.26	0.745	0.722
A/Montana/08/2012	04/04/2012	2012.26	0.745	0.721
A/Virginia/10/2012	04/04/2012	2012.26	0.743	0.72
A/Wyoming/08/2012	04/04/2012	2012.26	0.741	0.717
A/Oregon/07/2012	04/07/2012	2012.27	0.741	0.718
A/PERTH/41/2012	04/08/2012	2012.27	0.743	0.719
A/North_Carolina/14/2012	04/09/2012	2012.27	0.743	0.72
A/South_Carolina/09/2012	04/09/2012	2012.27	0.742	0.719
A/Tennessee/07/2012	04/10/2012	2012.27	0.747	0.724
A/Idaho/11/2012	04/11/2012	2012.28	0.743	0.72
A/Stockholm/19/2012	04/14/2012	2012.29	0.742	0.719
A/Texas/50/2012	04/15/2012	2012.29	0.74	0.718
A/Colorado/15/2012	04/15/2012	2012.29	0.744	0.722
A/Washington/23/2012	04/15/2012	2012.29	0.747	0.724
A/Peru/PER108/2012	04/16/2012	2012.29	0.745	0.721
A/Rhode_Island/05/2012	04/17/2012	2012.29	0.742	0.719
A/Brisbane/38/2012	04/18/2012	2012.3	0.742	0.718
A/Boston/DOA94/2012	04/19/2012	2012.3	0.741	0.718
A/North_Carolina/15/2012	04/19/2012	2012.3	0.744	0.722
A/Singapore/H2012.301/2012	04/19/2012	2012.3	0.741	0.718
A/Massachusetts/06/2012	04/20/2012	2012.3	0.742	0.719
A/Saint_Petersburg/RII47/2012	04/20/2012	2012.3	0.742	0.718
A/Pennsylvania/09/2012	04/21/2012	2012.3	0.744	0.721
A/Delaware/07/2012	04/21/2012	2012.3	0.748	0.725
A/Maryland/14/2012	04/24/2012	2012.31	0.742	0.719
A/California/31/2012	05/01/2012	2012.33	0.745	0.722
A/Vermont/14/2012	05/03/2012	2012.34	0.741	0.719
A/Wyoming/10/2012	05/03/2012	2012.34	0.746	0.723
A/California/32/2012	05/04/2012	2012.34	0.744	0.72
A/Colorado/16/2012	05/05/2012	2012.34	0.749	0.727
A/New_Hampshire/10/2012	05/05/2012	2012.34	0.744	0.721
A/Wisconsin/13/2012	05/05/2012	2012.34	0.748	0.725
A/Victoria/3/2012	05/07/2012	2012.35	0.744	0.722
A/Wisconsin/12/2012	05/07/2012	2012.35	0.745	0.722
A/VICTORIA/802/2012	05/09/2012	2012.35	0.743	0.719
A/New_York/17/2012	05/10/2012	2012.36	0.741	0.718
A/Alaska/04/2012	05/14/2012	2012.37	0.742	0.72
A/Indiana/05/2012	05/14/2012	2012.37	0.745	0.723
A/Maryland/15/2012	05/14/2012	2012.37	0.744	0.722
A/Mississippi/06/2012	05/14/2012	2012.37	0.743	0.719
A/New_York/16/2012	05/14/2012	2012.37	0.742	0.719
A/Sydney/204/2012	05/14/2012	2012.37	0.746	0.723
A/Virginia/12/2012	05/15/2012	2012.37	0.742	0.719
A/Singapore/H2012.375/2012	05/16/2012	2012.37	0.743	0.72
A/Victoria/7/2012	05/16/2012	2012.37	0.741	0.717
A/Santiago/op18d7/2012	05/17/2012	2012.38	0.742	0.719
A/Maine/07/2012	05/21/2012	2012.39	0.742	0.72
A/Peru/PER354/2012	05/21/2012	2012.39	0.745	0.723
A/Singapore/C2012.389/2012	05/21/2012	2012.39	0.745	0.722
A/Singapore/S2012.389/2012	05/21/2012	2012.39	0.743	0.72
A/Peru/PER037/2012	05/23/2012	2012.39	0.746	0.723
A/South_Australia/36/2012	05/28/2012	2012.4	0.748	0.725
A/Sydney/205/2012	05/28/2012	2012.4	0.745	0.722
A/Peru/PER216/2012	06/01/2012	2012.42	0.745	0.722
A/Santiago/op17d0/2012	06/01/2012	2012.42	0.745	0.721
A/Utah/17/2012	06/01/2012	2012.42	0.745	0.723
A/Santiago/p1d1/2012	06/05/2012	2012.43	0.743	0.72
A/Brisbane/61/2012	06/06/2012	2012.43	0.747	0.724
A/Canberra/5/2012	06/06/2012	2012.43	0.748	0.726
A/Santiago/p1d2/2012	06/06/2012	2012.43	0.743	0.72
A/Idaho/20/2012	06/09/2012	2012.44	0.746	0.723
A/Maryland/18/2012	06/09/2012	2012.44	0.747	0.724
A/Frederico_Westphalen/LACENRS-204/2012	06/13/2012	2012.45	0.742	0.719
A/Santiago/p2d1/2012	06/13/2012	2012.45	0.747	0.724
A/Santiago/p2d2/2012	06/14/2012	2012.45	0.747	0.724
A/Santiago/p3d0/2012	06/14/2012	2012.45	0.749	0.726
A/Santa_Cruz/2821/2012	06/15/2012	2012.45	0.737	0.715
A/Santiago/p4d0/2012	06/16/2012	2012.46	0.742	0.719
A/Victoria/535/2012	06/18/2012	2012.46	0.742	0.719
A/Tasmania/7/2012	06/19/2012	2012.47	0.743	0.721
A/Colorado/17/2012	06/21/2012	2012.47	0.743	0.721
A/Santiago/p6d1/2012	06/21/2012	2012.47	0.742	0.719
A/Victoria/43/2012	06/21/2012	2012.47	0.744	0.721
A/Santiago/p9d0/2012	06/22/2012	2012.47	0.744	0.72
A/Thailand/CU-B6274/2012	06/22/2012	2012.47	0.743	0.721
A/Santiago/p9d1/2012	06/23/2012	2012.48	0.744	0.72
A/TASMANIA/12/2012	06/24/2012	2012.48	0.744	0.721
A/TASMANIA/26/2012	06/26/2012	2012.48	0.747	0.724
A/Puerto_Rico/36/2012	06/27/2012	2012.49	0.738	0.715
A/Singapore/H2012.490/2012	06/27/2012	2012.49	0.744	0.721
A/Nicaragua/AGA2-88/2012	06/30/2012	2012.5	0.739	0.715
A/Perth/153/2012	07/02/2012	2012.5	0.744	0.722
A/Thailand/CU-B6309/2012	07/02/2012	2012.5	0.748	0.725
A/CHRISTCHURCH/503/2012	07/03/2012	2012.5	0.744	0.721
A/Victoria/78/2012	07/03/2012	2012.5	0.743	0.72
A/Victoria/84/2012	07/04/2012	2012.51	0.746	0.723
A/Victoria/87/2012	07/04/2012	2012.51	0.746	0.724
A/Santiago/p18d00/2012	07/05/2012	2012.51	0.747	0.725
A/South_Australia/108/2012	07/05/2012	2012.51	0.74	0.718
A/South_Australia/109/2012	07/05/2012	2012.51	0.744	0.721
A/Santiago/p18d0/2012	07/06/2012	2012.51	0.747	0.725
A/South_Australia/111/2012	07/06/2012	2012.51	0.742	0.718
A/Canberra/33/2012	07/07/2012	2012.52	0.744	0.721
A/Utah/23/2012	07/07/2012	2012.52	0.752	0.73
A/Hawaii/22/2012	07/09/2012	2012.52	0.744	0.721
A/Nicaragua/AGA2-72/2012	07/09/2012	2012.52	0.739	0.715
A/Nevada/25/2012	07/10/2012	2012.52	0.741	0.718
A/Perth/254/2012	07/10/2012	2012.52	0.744	0.721
A/Texas/52/2012	07/10/2012	2012.52	0.743	0.721
A/Victoria/113/2012	07/10/2012	2012.52	0.749	0.726
A/Alaska/16/2012	07/13/2012	2012.53	0.75	0.727
A/Thailand/SP11679/2012	07/13/2012	2012.53	0.744	0.721
A/Indiana/07/2012	07/16/2012	2012.54	0.743	0.72
A/Canberra/1001/2012	07/16/2012	2012.54	0.744	0.72
A/Darwin/1001/2012	07/16/2012	2012.54	0.743	0.72
A/Florida/27/2012	07/16/2012	2012.54	0.738	0.714
A/Sydney/1001/2012	07/16/2012	2012.54	0.74	0.718
A/Victoria/120/2012	07/16/2012	2012.54	0.746	0.723
A/Bangladesh/01/2012	07/17/2012	2012.54	0.749	0.726
A/Sydney/1002/2012	07/17/2012	2012.54	0.749	0.727
A/Santiago/p24d1/2012	07/20/2012	2012.55	0.749	0.726
A/Santiago/p24d2/2012	07/21/2012	2012.55	0.749	0.726
A/Vietnam/13V_H3-3/2012	07/23/2012	2012.56	0.75	0.727
A/Florida/31/2012	07/23/2012	2012.56	0.738	0.716
A/Singapore/H2012.562a/2012	07/23/2012	2012.56	0.747	0.725
A/Victoria/142/2012	07/23/2012	2012.56	0.742	0.718
A/Victoria/147/2012	07/24/2012	2012.56	0.749	0.727
A/Wisconsin/20/2012	07/24/2012	2012.56	0.742	0.72
A/Vietnam/13V_H3-10/2012	07/25/2012	2012.56	0.746	0.723
A/Hawaii/13/2012	07/25/2012	2012.56	0.743	0.72
A/Singapore/H2012.567/2012	07/25/2012	2012.56	0.744	0.721
A/Santiago/p25d7/2012	07/26/2012	2012.57	0.749	0.726
A/Vietnam/13V_H3-9/2012	07/27/2012	2012.57	0.744	0.722
A/Peru/PER031/2012	07/27/2012	2012.57	0.745	0.722
A/Hawaii/23/2012	07/28/2012	2012.57	0.743	0.72
A/Idaho/22/2012	07/28/2012	2012.57	0.742	0.72
A/Ohio/14/2012	07/29/2012	2012.58	0.745	0.722
A/Singapore/S2012.579b/2012	07/30/2012	2012.58	0.745	0.722
A/Thailand/SN11792/2012	07/30/2012	2012.58	0.75	0.727
A/Thailand/VIROAF2/2012	07/30/2012	2012.58	0.75	0.727
A/Thailand/VIROAF2CS/2012	07/30/2012	2012.58	0.747	0.724
A/Victoria/692/2012	08/01/2012	2012.58	0.742	0.72
A/Washington/33/2012	08/01/2012	2012.58	0.743	0.721
A/Indiana/104/2012	08/03/2012	2012.59	0.748	0.724
A/Kentucky/12/2012	08/03/2012	2012.59	0.745	0.722
A/Indiana/126/2012	08/04/2012	2012.59	0.748	0.724
A/Hawaii/16/2012	08/04/2012	2012.59	0.746	0.723
A/Hawaii/21/2012	08/04/2012	2012.59	0.743	0.72
A/Philippines/TMC12-27/2012	08/04/2012	2012.59	0.744	0.721
A/South_Carolina/14/2012	08/04/2012	2012.59	0.743	0.72
A/Victoria/175/2012	08/04/2012	2012.59	0.746	0.724
A/Indiana/103/2012	08/05/2012	2012.6	0.748	0.724
A/California/41/2012	08/05/2012	2012.6	0.744	0.721
A/Texas/53/2012	08/05/2012	2012.6	0.742	0.718
A/West_Virginia/17/2012	08/05/2012	2012.6	0.741	0.718
A/Ohio/47/2012	08/07/2012	2012.6	0.748	0.724
A/Santa_Cruz/1391/2012	08/07/2012	2012.6	0.743	0.719
A/Perth/229/2012	08/08/2012	2012.6	0.741	0.719
A/Thailand/MR11632/2012	08/08/2012	2012.6	0.742	0.72
A/Victoria/723/2012	08/08/2012	2012.6	0.743	0.72
A/West_Virginia/16/2012	08/09/2012	2012.61	0.748	0.724
A/Ohio/64/2012	08/10/2012	2012.61	0.746	0.722
A/Michigan/22/2012	08/13/2012	2012.62	0.744	0.721
A/Victoria/1003/2012	08/13/2012	2012.62	0.747	0.723
A/Ohio/73/2012	08/15/2012	2012.62	0.74	0.717
A/Victoria/187/2012	08/16/2012	2012.62	0.742	0.719
A/Washington/43/2012	08/16/2012	2012.62	0.745	0.722
A/Ohio/76/2012	08/17/2012	2012.63	0.744	0.722
A/Pennsylvania/16/2012	08/18/2012	2012.63	0.748	0.726
A/Wisconsin/29/2012	08/20/2012	2012.64	0.746	0.722
A/Tasmania/60/2012	08/20/2012	2012.64	0.743	0.72
A/Hawaii/27/2012	08/24/2012	2012.65	0.748	0.725
A/Cambodia/W0908340/2012	08/28/2012	2012.66	0.745	0.723
A/Nicaragua/930_01_TR1/2012	08/28/2012	2012.66	0.739	0.716
A/Pennsylvania/18/2012	08/28/2012	2012.66	0.745	0.722
A/Maryland/29/2012	08/29/2012	2012.66	0.742	0.719
A/Nicaragua/30014_01_TR2/2012	08/30/2012	2012.66	0.739	0.715
A/Hawaii/24/2012	09/01/2012	2012.67	0.743	0.72
A/Georgia/15/2012	09/02/2012	2012.67	0.743	0.719
A/Georgia/16/2012	09/02/2012	2012.67	0.743	0.719
A/Sydney/245/2012	09/04/2012	2012.68	0.745	0.722
A/South_Australia/148/2012	09/10/2012	2012.69	0.744	0.721
A/Boston/DOA2-095/2012	09/12/2012	2012.7	0.744	0.721
A/New_Hampshire/11/2012	09/17/2012	2012.71	0.744	0.721
A/Nicaragua/AGA2-05/2012	09/20/2012	2012.72	0.74	0.716
A/Nicaragua/AGA2-07/2012	09/20/2012	2012.72	0.739	0.716
A/South_Australia/157/2012	09/27/2012	2012.74	0.741	0.719
A/Nicaragua/AGA2-13/2012	09/30/2012	2012.75	0.738	0.714
A/Alaska/22/2012	10/01/2012	2012.75	0.747	0.724
A/Michigan/25/2012	10/02/2012	2012.75	0.744	0.722
A/Florida/39/2012	10/04/2012	2012.76	0.743	0.719
A/Cambodia/W1023343/2012	10/05/2012	2012.76	0.75	0.728
A/Wisconsin/37/2012	10/05/2012	2012.76	0.744	0.72
A/Wyoming/18/2012	10/05/2012	2012.76	0.745	0.722
A/Nicaragua/AGA2-19/2012	10/08/2012	2012.77	0.741	0.717
A/Oklahoma/04/2012	10/08/2012	2012.77	0.741	0.717
A/Idaho/23/2012	10/09/2012	2012.77	0.743	0.72
A/Mississippi/12/2012	10/09/2012	2012.77	0.743	0.72
A/Taiwan/95298/2012	10/09/2012	2012.77	0.745	0.723
A/Boston/DOA2-108/2012	10/11/2012	2012.78	0.744	0.722
A/Singapore/H2012.779/2012	10/11/2012	2012.78	0.744	0.722
A/Texas/82/2012	10/11/2012	2012.78	0.742	0.719
A/Nicaragua/AGA2-106/2012	10/12/2012	2012.78	0.736	0.713
A/Colorado/18/2012	10/13/2012	2012.78	0.743	0.721
A/Maryland/32/2012	10/13/2012	2012.78	0.74	0.717
A/Alaska/24/2012	10/14/2012	2012.79	0.75	0.727
A/New_York/40/2012	10/16/2012	2012.79	0.742	0.718
A/Nicaragua/AGA2-94/2012	10/17/2012	2012.8	0.74	0.716
A/Iowa/14/2012	10/18/2012	2012.8	0.741	0.718
A/Cambodia/W1023353/2012	10/18/2012	2012.8	0.747	0.725
A/Cambodia/W1023355/2012	10/18/2012	2012.8	0.744	0.722
A/North_Dakota/05/2012	10/19/2012	2012.8	0.741	0.718
A/New_York/39/2012	10/20/2012	2012.8	0.744	0.721
A/Nicaragua/AGA2-95/2012	10/20/2012	2012.8	0.741	0.717
A/Arizona/09/2012	10/22/2012	2012.81	0.744	0.721
A/Pennsylvania/20/2012	10/24/2012	2012.81	0.743	0.72
A/Chhattisgarh/9873/2012	10/26/2012	2012.82	0.745	0.722
A/Florida/3144/2012	10/26/2012	2012.82	0.739	0.715
A/South_Carolina/3146/2012	10/26/2012	2012.82	0.741	0.717
A/Maine/08/2012	10/28/2012	2012.83	0.744	0.721
A/Oregon/11/2012	10/29/2012	2012.83	0.743	0.72
A/Singapore/H2012.828/2012	10/29/2012	2012.83	0.744	0.722
A/South_Dakota/12/2012	10/29/2012	2012.83	0.744	0.722
A/Colorado/3147/2012	10/30/2012	2012.83	0.742	0.719
A/Louisiana/09/2012	10/30/2012	2012.83	0.741	0.718
A/Nicaragua/AGA2-101/2012	10/30/2012	2012.83	0.739	0.716
A/Nevada/26/2012	10/31/2012	2012.83	0.745	0.721
A/Georgia/3148/2012	11/01/2012	2012.84	0.742	0.718
A/Oklahoma/05/2012	11/01/2012	2012.84	0.744	0.721
A/Wisconsin/38/2012	11/01/2012	2012.84	0.744	0.722
A/South_Carolina/22/2012	11/02/2012	2012.84	0.741	0.717
A/Texas/83/2012	11/02/2012	2012.84	0.742	0.72
A/Texas/JMM_1/2012	11/03/2012	2012.84	0.745	0.721
A/Alaska/3149/2012	11/05/2012	2012.85	0.743	0.72
A/Wyoming/20/2012	11/05/2012	2012.85	0.746	0.724
A/Louisiana/11/2012	11/06/2012	2012.85	0.74	0.717
A/Wisconsin/41/2012	11/06/2012	2012.85	0.739	0.717
A/South_Carolina/16/2012	11/07/2012	2012.85	0.743	0.719
A/Indiana/162/2012	11/08/2012	2012.86	0.745	0.723
A/Santiago/op20d1/2012	11/08/2012	2012.86	0.745	0.722
A/Singapore/H2012.855/2012	11/08/2012	2012.86	0.744	0.722
A/Maryland/33/2012	11/11/2012	2012.86	0.743	0.72
A/Boston/DOA2-097/2012	11/12/2012	2012.87	0.741	0.719
A/Nicaragua/AGA2-90/2012	11/12/2012	2012.87	0.739	0.716
A/North_Dakota/07/2012	11/12/2012	2012.87	0.744	0.722
A/Florida/3152/2012	11/13/2012	2012.87	0.74	0.717
A/Oklahoma/3151/2012	11/13/2012	2012.87	0.744	0.722
A/Virginia/14/2012	11/13/2012	2012.87	0.744	0.72
A/Colorado/20/2012	11/14/2012	2012.87	0.747	0.722
A/Indiana/164/2012	11/14/2012	2012.87	0.745	0.722
A/South_Carolina/3154/2012	11/14/2012	2012.87	0.743	0.719
A/North_Carolina/24/2012	11/15/2012	2012.87	0.744	0.722
A/New_York/3156/2012	11/16/2012	2012.88	0.744	0.721
A/Ohio/102/2012	11/16/2012	2012.88	0.746	0.723
A/Thailand/KS10521/2012	11/16/2012	2012.88	0.742	0.72
A/Michigan/32/2012	11/18/2012	2012.88	0.744	0.722
A/Nevada/27/2012	11/18/2012	2012.88	0.739	0.717
A/New_Hampshire/16/2012	11/19/2012	2012.88	0.738	0.716
A/Haryana/9932/2012	11/20/2012	2012.89	0.744	0.721
A/Iowa/22/2012	11/20/2012	2012.89	0.741	0.718
A/South_Dakota/3160/2012	11/20/2012	2012.89	0.743	0.721
A/Texas/JMM_10/2012	11/20/2012	2012.89	0.745	0.722
A/Texas/JMM_11/2012	11/20/2012	2012.89	0.744	0.721
A/West_Virginia/20/2012	11/20/2012	2012.89	0.744	0.722
A/Texas/JMM_14/2012	11/21/2012	2012.89	0.744	0.721
A/Idaho/37/2012	11/24/2012	2012.9	0.743	0.72
A/Texas/JMM_16/2012	11/24/2012	2012.9	0.744	0.722
A/Texas/JMM_18/2012	11/24/2012	2012.9	0.743	0.72
A/Texas/JMM_19/2012	11/25/2012	2012.9	0.739	0.716
A/Texas/JMM_20/2012	11/25/2012	2012.9	0.739	0.716
A/Texas/JMM_23/2012	11/25/2012	2012.9	0.739	0.717
A/Missouri/13/2012	11/26/2012	2012.9	0.738	0.716
A/Texas/JMM_25/2012	11/26/2012	2012.9	0.742	0.72
A/Chicago/YGA_04006/2012	11/27/2012	2012.91	0.746	0.723
A/Chicago/YGA_04007/2012	11/27/2012	2012.91	0.743	0.72
A/Connecticut/13/2012	11/28/2012	2012.91	0.744	0.721
A/Rhode_Island/09/2012	11/28/2012	2012.91	0.744	0.722
A/Texas/JMM_27/2012	11/28/2012	2012.91	0.742	0.72
A/Texas/JMM_31/2012	11/28/2012	2012.91	0.743	0.72
A/Texas/JMM_36/2012	11/29/2012	2012.91	0.742	0.72
A/Chicago/YGA_04009/2012	11/30/2012	2012.91	0.742	0.72
A/Texas/JMM_37/2012	11/30/2012	2012.91	0.744	0.721
A/Texas/JMM_39/2012	11/30/2012	2012.91	0.738	0.714
A/Rochester/0055/2012	12//2012	2012.92	0.745	0.723
A/Chicago/YGA_04010/2012	12/02/2012	2012.92	0.739	0.717
A/Georgia/22/2012	12/02/2012	2012.92	0.743	0.719
A/Texas/JMM_43/2012	12/02/2012	2012.92	0.745	0.72
A/Michigan/33/2012	12/03/2012	2012.92	0.742	0.718
A/Boston/DOA2-114/2012	12/03/2012	2012.92	0.744	0.722
A/Kentucky/18/2012	12/03/2012	2012.92	0.739	0.715
A/Santa_Clara/YGA_03029/2012	12/03/2012	2012.92	0.744	0.72
A/Singapore/H2012.923/2012	12/03/2012	2012.92	0.742	0.72
A/South_Carolina/NHRC382368/2012	12/03/2012	2012.92	0.743	0.719
A/Texas/JMM_45/2012	12/03/2012	2012.92	0.744	0.722
A/Boston/DOA2-112/2012	12/04/2012	2012.93	0.744	0.721
A/Boston/YGA_00004/2012	12/05/2012	2012.93	0.743	0.719
A/Chicago/YGA_04014/2012	12/05/2012	2012.93	0.744	0.721
A/Kansas/14/2012	12/05/2012	2012.93	0.743	0.72
A/Santa_Clara/YGA_03068/2012	12/05/2012	2012.93	0.742	0.719
A/Vermont/28/2012	12/05/2012	2012.93	0.744	0.721
A/Virginia/16/2012	12/05/2012	2012.93	0.742	0.718
A/Washington/60/2012	12/05/2012	2012.93	0.744	0.721
A/Chicago/YGA_04015/2012	12/06/2012	2012.93	0.744	0.721
A/Texas/JMM_49/2012	12/06/2012	2012.93	0.745	0.721
A/Boston/DOA2-110/2012	12/07/2012	2012.93	0.744	0.721
A/Texas/JMM_58/2012	12/07/2012	2012.93	0.744	0.721
A/Thailand/KS10525/2012	12/07/2012	2012.93	0.743	0.721
A/Texas/JMM_60/2012	12/08/2012	2012.94	0.744	0.721
A/Washington/61/2012	12/08/2012	2012.94	0.743	0.721
A/Houston/JMM_63/2012	12/10/2012	2012.94	0.742	0.718
A/Nevada/28/2012	12/10/2012	2012.94	0.745	0.722
A/North_Carolina/28/2012	12/10/2012	2012.94	0.743	0.721
A/Vermont/19/2012	12/10/2012	2012.94	0.745	0.723
A/Perth/296/2012	12/11/2012	2012.94	0.747	0.725
A/Houston/JMM_65/2012	12/12/2012	2012.95	0.744	0.721
A/Kansas/16/2012	12/12/2012	2012.95	0.744	0.722
A/Maine/11/2012	12/12/2012	2012.95	0.745	0.722
A/Montana/14/2012	12/12/2012	2012.95	0.744	0.721
A/Chicago/YGA_04035/2012	12/13/2012	2012.95	0.744	0.721
A/Chicago/YGA_04036/2012	12/13/2012	2012.95	0.744	0.72
A/Chicago/YGA_04037/2012	12/13/2012	2012.95	0.744	0.722
A/Houston/JMM_67/2012	12/13/2012	2012.95	0.744	0.721
A/Houston/JMM_68/2012	12/13/2012	2012.95	0.744	0.722
A/Boston/DOA2-101/2012	12/14/2012	2012.95	0.738	0.716
A/Illinois/NHRC383545/2012	12/14/2012	2012.95	0.746	0.723
A/Boston/DOA2-102/2012	12/15/2012	2012.96	0.746	0.722
A/Houston/JMM_73/2012	12/15/2012	2012.96	0.743	0.72
A/Singapore/H2012.956/2012	12/15/2012	2012.96	0.746	0.724
A/Boston/DOA2-126/2012	12/16/2012	2012.96	0.744	0.721
A/Houston/JMM_76/2012	12/16/2012	2012.96	0.744	0.721
A/Houston/JMM_77/2012	12/16/2012	2012.96	0.744	0.722
A/Boston/YGA_02003/2012	12/17/2012	2012.96	0.741	0.718
A/Boston/YGA_02004/2012	12/17/2012	2012.96	0.745	0.723
A/Chicago/YGA_04046/2012	12/17/2012	2012.96	0.744	0.722
A/Chicago/YGA_04047/2012	12/17/2012	2012.96	0.744	0.72
A/District_Of_Columbia/01/2012	12/17/2012	2012.96	0.745	0.722
A/Houston/JMM_79/2012	12/17/2012	2012.96	0.744	0.721
A/Boston/YGA_00007/2012	12/18/2012	2012.96	0.743	0.721
A/California/49/2012	12/18/2012	2012.96	0.743	0.72
A/Chicago/YGA_04054/2012	12/18/2012	2012.96	0.742	0.72
A/Chicago/YGA_04056/2012	12/18/2012	2012.96	0.741	0.719
A/Houston/JMM_81/2012	12/18/2012	2012.96	0.741	0.719
A/Illinois/15/2012	12/18/2012	2012.96	0.746	0.723
A/Massachusetts/15/2012	12/18/2012	2012.96	0.742	0.72
A/Nebraska/15/2012	12/18/2012	2012.96	0.742	0.72
A/Arkansas/05/2012	12/19/2012	2012.97	0.74	0.717
A/Boston/YGA_00089/2012	12/19/2012	2012.97	0.744	0.722
A/California/NHRC382595/2012	12/19/2012	2012.97	0.744	0.721
A/Chicago/YGA_04065/2012	12/19/2012	2012.97	0.745	0.721
A/Chicago/YGA_04066/2012	12/19/2012	2012.97	0.745	0.722
A/Delaware/23/2012	12/19/2012	2012.97	0.742	0.717
A/Boston/DOA2-135/2012	12/20/2012	2012.97	0.744	0.721
A/Boston/YGA_01009/2012	12/20/2012	2012.97	0.743	0.721
A/Boston/YGA_01010/2012	12/20/2012	2012.97	0.743	0.721
A/Boston/DOA2-105/2012	12/21/2012	2012.97	0.745	0.722
A/Boston/DOA2-137/2012	12/21/2012	2012.97	0.744	0.721
A/Boston/YGA_01011/2012	12/21/2012	2012.97	0.745	0.722
A/Boston/YGA_01015/2012	12/21/2012	2012.97	0.744	0.721
A/Houston/JMM_88/2012	12/21/2012	2012.97	0.743	0.72
A/Illinois/NHRC384214/2012	12/21/2012	2012.97	0.745	0.722
A/Boston/YGA_01020/2012	12/22/2012	2012.97	0.746	0.722
A/Houston/JMM_90/2012	12/22/2012	2012.97	0.746	0.724
A/Thailand/CU-B7367/2012	12/22/2012	2012.97	0.746	0.723
A/Boston/YGA_01028/2012	12/23/2012	2012.98	0.744	0.721
A/Houston/JMM_92/2012	12/23/2012	2012.98	0.745	0.721
A/Boston/DOA2-120/2012	12/24/2012	2012.98	0.744	0.721
A/Boston/YGA_01037/2012	12/24/2012	2012.98	0.747	0.724
A/Boston/YGA_01038/2012	12/24/2012	2012.98	0.744	0.72
A/Boston/YGA_01039/2012	12/24/2012	2012.98	0.744	0.721
A/Chicago/YGA_04081/2012	12/24/2012	2012.98	0.747	0.725
A/Chicago/YGA_04084/2012	12/24/2012	2012.98	0.744	0.721
A/Oregon/15/2012	12/24/2012	2012.98	0.744	0.722
A/Santa_Clara/YGA_03057/2012	12/24/2012	2012.98	0.744	0.722
A/Boston/YGA_01042/2012	12/25/2012	2012.98	0.745	0.723
A/Boston/YGA_01045/2012	12/25/2012	2012.98	0.743	0.719
A/Boston/YGA_01047/2012	12/25/2012	2012.98	0.745	0.723
A/New_York/60/2012	12/25/2012	2012.98	0.742	0.72
A/Texas/111/2012	12/25/2012	2012.98	0.745	0.723
A/Boston/YGA_01055/2012	12/26/2012	2012.99	0.745	0.723
A/Boston/YGA_01056/2012	12/26/2012	2012.99	0.744	0.721
A/Boston/YGA_01061/2012	12/26/2012	2012.99	0.741	0.718
A/Chicago/YGA_04089/2012	12/26/2012	2012.99	0.744	0.721
A/Chicago/YGA_04096/2012	12/26/2012	2012.99	0.744	0.722
A/Boston/YGA_00011/2012	12/27/2012	2012.99	0.745	0.721
A/Boston/YGA_01067/2012	12/27/2012	2012.99	0.743	0.721
A/Boston/YGA_02012/2012	12/27/2012	2012.99	0.744	0.721
A/Boston/YGA_02013/2012	12/27/2012	2012.99	0.745	0.722
A/Connecticut/Flu034/2012	12/27/2012	2012.99	0.744	0.721
A/Connecticut/Flu038/2012	12/27/2012	2012.99	0.739	0.716
A/Connecticut/Flu040/2012	12/27/2012	2012.99	0.744	0.722
A/Connecticut/Flu055/2012	12/27/2012	2012.99	0.743	0.72
A/Texas/116/2012	12/27/2012	2012.99	0.744	0.721
A/Vietnam/13V_H3-2/2012	12/28/2012	2012.99	0.751	0.729
A/Boston/DOA2-209/2012	12/28/2012	2012.99	0.744	0.721
A/Boston/YGA_00015/2012	12/28/2012	2012.99	0.744	0.72
A/Boston/YGA_00016/2012	12/28/2012	2012.99	0.743	0.719
A/Boston/YGA_00020/2012	12/28/2012	2012.99	0.742	0.718
A/Boston/YGA_01081/2012	12/28/2012	2012.99	0.745	0.723
A/Boston/YGA_01086/2012	12/28/2012	2012.99	0.741	0.717
A/Chicago/YGA_04110/2012	12/28/2012	2012.99	0.742	0.718
A/Connecticut/Flu023/2012	12/28/2012	2012.99	0.742	0.718
A/Connecticut/Flu026/2012	12/28/2012	2012.99	0.744	0.722
A/Connecticut/Flu042/2012	12/28/2012	2012.99	0.742	0.718
A/Boston/DOA2-155/2012	12/29/2012	2012.99	0.745	0.721
A/Boston/DOA2-203/2012	12/29/2012	2012.99	0.745	0.722
A/Boston/DOA2-219/2012	12/29/2012	2012.99	0.746	0.723
A/Boston/YGA_01088/2012	12/29/2012	2012.99	0.743	0.721
A/Chicago/YGA_04118/2012	12/29/2012	2012.99	0.746	0.723
A/Chicago/YGA_04119/2012	12/29/2012	2012.99	0.742	0.719
A/Connecticut/Flu036/2012	12/29/2012	2012.99	0.743	0.721
A/Connecticut/Flu050/2012	12/29/2012	2012.99	0.746	0.723
A/Connecticut/Flu072/2012	12/29/2012	2012.99	0.741	0.719
A/Houston/JMM_96/2012	12/29/2012	2012.99	0.746	0.723
A/Houston/JMM_99/2012	12/29/2012	2012.99	0.745	0.723
A/Boston/YGA_01097/2012	12/30/2012	2013	0.741	0.719
A/Chicago/YGA_04121/2012	12/30/2012	2013	0.743	0.72
A/Connecticut/Flu007/2012	12/30/2012	2013	0.744	0.722
A/Connecticut/Flu008/2012	12/30/2012	2013	0.744	0.721
A/Connecticut/Flu014/2012	12/30/2012	2013	0.743	0.721
A/Connecticut/Flu060/2012	12/30/2012	2013	0.741	0.719
A/Connecticut/Flu066/2012	12/30/2012	2013	0.742	0.72
A/Connecticut/Flu075/2012	12/30/2012	2013	0.742	0.719
A/Boston/DOA2-224/2013	01/01/2013	2013	0.747	0.722
A/Boston/YGA_01112/2013	01/01/2013	2013	0.745	0.722
A/Boston/YGA_01115/2013	01/01/2013	2013	0.741	0.719
A/Chicago/YGA_04130/2013	01/01/2013	2013	0.745	0.722
A/Chicago/YGA_04131/2013	01/01/2013	2013	0.741	0.717
A/Connecticut/Flu090/2013	01/01/2013	2013	0.74	0.718
A/Boston/YGA_01122/2013	01/02/2013	2013.01	0.746	0.724
A/Chicago/YGA_04133/2013	01/02/2013	2013.01	0.745	0.723
A/Chicago/YGA_04134/2013	01/02/2013	2013.01	0.741	0.717
A/Houston/JMM_103/2013	01/02/2013	2013.01	0.745	0.722
A/Houston/JMM_104/2013	01/02/2013	2013.01	0.74	0.717
A/Houston/JMM_105/2013	01/02/2013	2013.01	0.744	0.721
A/Houston/JMM_106/2013	01/02/2013	2013.01	0.74	0.718
A/Nebraska/03/2013	01/02/2013	2013.01	0.741	0.719
A/New_Mexico/03/2013	01/02/2013	2013.01	0.74	0.717
A/New_York/03/2013	01/02/2013	2013.01	0.744	0.722
A/Santa_Clara/YGA_03001/2013	01/02/2013	2013.01	0.744	0.722
A/Santa_Clara/YGA_03021/2013	01/02/2013	2013.01	0.743	0.72
A/Boston/YGA_00028/2013	01/03/2013	2013.01	0.743	0.72
A/Boston/YGA_01135/2013	01/03/2013	2013.01	0.745	0.723
A/Boston/YGA_01137/2013	01/03/2013	2013.01	0.744	0.721
A/Boston/YGA_01139/2013	01/03/2013	2013.01	0.743	0.72
A/Brisbane/1/2013	01/03/2013	2013.01	0.745	0.723
A/Chicago/YGA_04136/2013	01/03/2013	2013.01	0.744	0.721
A/Houston/JMM_108/2013	01/03/2013	2013.01	0.744	0.722
A/North_Carolina/02/2013	01/03/2013	2013.01	0.744	0.722
A/Utah/02/2013	01/03/2013	2013.01	0.746	0.723
A/West_Virginia/01/2013	01/03/2013	2013.01	0.744	0.722
A/Boston/DOA2-166/2013	01/04/2013	2013.01	0.745	0.723
A/Boston/DOA2-238/2013	01/04/2013	2013.01	0.746	0.723
A/Boston/YGA_01141/2013	01/04/2013	2013.01	0.744	0.722
A/Houston/JMM_111/2013	01/04/2013	2013.01	0.743	0.721
A/Houston/JMM_112/2013	01/04/2013	2013.01	0.744	0.721
A/Houston/JMM_113/2013	01/04/2013	2013.01	0.744	0.721
A/Iowa/01/2013	01/04/2013	2013.01	0.741	0.718
A/Kansas/01/2013	01/04/2013	2013.01	0.741	0.719
A/Mexico_City/1514A00905324N/2013	01/04/2013	2013.01	0.743	0.72
A/Boston/DOA2-228/2013	01/05/2013	2013.01	0.744	0.721
A/Houston/JMM_116/2013	01/05/2013	2013.01	0.745	0.722
A/Houston/JMM_117/2013	01/05/2013	2013.01	0.742	0.719
A/Houston/JMM_118/2013	01/05/2013	2013.01	0.744	0.722
A/Boston/DOA2-175/2013	01/06/2013	2013.02	0.741	0.718
A/Boston/DOA2-185/2013	01/06/2013	2013.02	0.744	0.721
A/Boston/YGA_01154/2013	01/06/2013	2013.02	0.745	0.723
A/Boston/YGA_01157/2013	01/06/2013	2013.02	0.745	0.721
A/Washington/07/2013	01/07/2013	2013.02	0.744	0.721
A/Boston/DOA2-177/2013	01/07/2013	2013.02	0.743	0.721
A/Boston/DOA2-184/2013	01/07/2013	2013.02	0.743	0.721
A/Boston/DOA2-214/2013	01/07/2013	2013.02	0.743	0.72
A/Kabul/1514A01305430N/2013	01/07/2013	2013.02	0.742	0.72
A/Santa_Clara/YGA_03003/2013	01/07/2013	2013.02	0.742	0.719
A/Boston/DOA2-182/2013	01/08/2013	2013.02	0.744	0.721
A/California/NHRC384259/2013	01/08/2013	2013.02	0.743	0.721
A/Houston/JMM_120/2013	01/08/2013	2013.02	0.744	0.722
A/Houston/JMM_121/2013	01/08/2013	2013.02	0.742	0.72
A/Houston/JMM_125/2013	01/08/2013	2013.02	0.743	0.72
A/Mississippi/01/2013	01/08/2013	2013.02	0.741	0.719
A/Santa_Clara/YGA_03074/2013	01/08/2013	2013.02	0.743	0.72
A/Texas/01/2013	01/08/2013	2013.02	0.744	0.721
A/SOUTH_AUSTRALIA/2/2013	01/09/2013	2013.03	0.747	0.724
A/Boston/DOA2-149/2013	01/09/2013	2013.03	0.744	0.721
A/Chicago/YGA_04165/2013	01/09/2013	2013.03	0.743	0.719
A/Houston/JMM_127/2013	01/09/2013	2013.03	0.745	0.722
A/Houston/JMM_128/2013	01/09/2013	2013.03	0.743	0.72
A/Houston/JMM_129/2013	01/09/2013	2013.03	0.744	0.722
A/Houston/JMM_130/2013	01/09/2013	2013.03	0.744	0.721
A/Kentucky/01/2013	01/09/2013	2013.03	0.744	0.722
A/Massachusetts/05/2013	01/09/2013	2013.03	0.744	0.721
A/Santa_Clara/YGA_03017/2013	01/09/2013	2013.03	0.745	0.722
A/Boston/DOA2-236/2013	01/10/2013	2013.03	0.745	0.722
A/Boston/YGA_01163/2013	01/10/2013	2013.03	0.742	0.72
A/Boston/YGA_02027/2013	01/10/2013	2013.03	0.745	0.722
A/Kabul/1514A01305435T/2013	01/10/2013	2013.03	0.742	0.72
A/Santa_Clara/YGA_03069/2013	01/10/2013	2013.03	0.743	0.72
A/Boston/DOA2-202/2013	01/11/2013	2013.03	0.742	0.719
A/Boston/DOA2-229/2013	01/11/2013	2013.03	0.745	0.722
A/Boston/YGA_00039/2013	01/11/2013	2013.03	0.743	0.72
A/Houston/JMM_135/2013	01/11/2013	2013.03	0.746	0.723
A/Nebraska/04/2013	01/11/2013	2013.03	0.744	0.72
A/Delaware/06/2013	01/12/2013	2013.03	0.74	0.718
A/Houston/JMM_139/2013	01/12/2013	2013.03	0.747	0.722
A/Houston/JMM_141/2013	01/12/2013	2013.03	0.743	0.72
A/Houston/JMM_142/2013	01/12/2013	2013.03	0.743	0.72
A/Massachusetts/04/2013	01/12/2013	2013.03	0.741	0.719
A/Santa_Clara/YGA_03038/2013	01/12/2013	2013.03	0.742	0.72
A/Boston/YGA_00044/2013	01/13/2013	2013.04	0.744	0.721
A/Houston/JMM_144/2013	01/13/2013	2013.04	0.744	0.722
A/NEWCASTLE/1/2013	01/14/2013	2013.04	0.741	0.719
A/Boston/YGA_00046/2013	01/14/2013	2013.04	0.747	0.725
A/Boston/YGA_01172/2013	01/14/2013	2013.04	0.745	0.723
A/Boston/YGA_02032/2013	01/14/2013	2013.04	0.745	0.723
A/Houston/JMM_145/2013	01/14/2013	2013.04	0.739	0.716
A/Houston/JMM_168/2013	01/14/2013	2013.04	0.742	0.72
A/Ohio/01/2013	01/14/2013	2013.04	0.745	0.722
A/Santa_Clara/YGA_03080/2013	01/14/2013	2013.04	0.744	0.721
A/Boston/YGA_00049/2013	01/15/2013	2013.04	0.744	0.721
A/Boston/DOA2-144/2013	01/16/2013	2013.04	0.745	0.722
A/Chicago/YGA_04187/2013	01/16/2013	2013.04	0.745	0.723
A/Chicago/YGA_04188/2013	01/16/2013	2013.04	0.746	0.721
A/Singapore/S2013.044/2013	01/16/2013	2013.04	0.744	0.721
A/Boston/DOA2-199/2013	01/17/2013	2013.05	0.743	0.72
A/Boston/DOA2-230/2013	01/17/2013	2013.05	0.746	0.723
A/Houston/JMM_176/2013	01/17/2013	2013.05	0.743	0.72
A/Boston/DOA2-206/2013	01/18/2013	2013.05	0.744	0.722
A/Boston/YGA_01175/2013	01/18/2013	2013.05	0.74	0.718
A/Boston/YGA_01176/2013	01/18/2013	2013.05	0.744	0.721
A/Santa_Clara/YGA_03048/2013	01/18/2013	2013.05	0.745	0.723
A/Boston/YGA_01177/2013	01/19/2013	2013.05	0.744	0.722
A/Houston/JMM_146/2013	01/19/2013	2013.05	0.742	0.719
A/Boston/DOA2-145/2013	01/20/2013	2013.06	0.743	0.719
A/Boston/YGA_00078/2013	01/20/2013	2013.06	0.742	0.72
A/Houston/JMM_164/2013	01/20/2013	2013.06	0.744	0.721
A/Houston/JMM_166/2013	01/20/2013	2013.06	0.746	0.721
A/Santa_Clara/YGA_03020/2013	01/20/2013	2013.06	0.744	0.721
A/Boston/YGA_00079/2013	01/21/2013	2013.06	0.744	0.721
A/Boston/YGA_01183/2013	01/21/2013	2013.06	0.743	0.72
A/Santa_Clara/YGA_03012/2013	01/21/2013	2013.06	0.744	0.722
A/Boston/DOA2-196/2013	01/23/2013	2013.06	0.744	0.721
A/Boston/YGA_01191/2013	01/23/2013	2013.06	0.742	0.719
A/Chicago/YGA_04198/2013	01/23/2013	2013.06	0.744	0.72
A/Santa_Clara/YGA_03008/2013	01/23/2013	2013.06	0.743	0.721
A/Boston/YGA_01193/2013	01/24/2013	2013.07	0.744	0.721
A/Boston/YGA_01194/2013	01/24/2013	2013.07	0.741	0.719
A/Boston/YGA_02043/2013	01/24/2013	2013.07	0.744	0.722
A/California/11/2013	01/24/2013	2013.07	0.745	0.722
A/Santa_Clara/YGA_03044/2013	01/24/2013	2013.07	0.744	0.721
A/Santa_Clara/YGA_03050/2013	01/24/2013	2013.07	0.745	0.722
A/Santa_Clara/YGA_03056/2013	01/24/2013	2013.07	0.743	0.721
A/Santa_Clara/YGA_03079/2013	01/24/2013	2013.07	0.745	0.723
A/Taiwan/80068/2013	01/24/2013	2013.07	0.743	0.72
A/Boston/YGA_00084/2013	01/25/2013	2013.07	0.749	0.727
A/Boston/YGA_02045/2013	01/25/2013	2013.07	0.745	0.722
A/Connecticut/Flu117/2013	01/25/2013	2013.07	0.744	0.722
A/Houston/JMM_150/2013	01/25/2013	2013.07	0.741	0.719
A/Santa_Clara/YGA_03028/2013	01/25/2013	2013.07	0.746	0.724
A/Boston/DOA2-246/2013	01/26/2013	2013.07	0.743	0.72
A/Santa_Clara/YGA_03058/2013	01/26/2013	2013.07	0.746	0.723
A/Almaty/2958/2013	01/27/2013	2013.07	0.744	0.721
A/Connecticut/Flu122/2013	01/27/2013	2013.07	0.745	0.722
A/Connecticut/Flu141/2013	01/28/2013	2013.08	0.747	0.724
A/Thailand/CU-B7536/2013	01/28/2013	2013.08	0.744	0.722
A/Hangzhou/B48/2013	01/29/2013	2013.08	0.744	0.722
A/Boston/YGA_00086/2013	01/29/2013	2013.08	0.744	0.721
A/California/14/2013	01/29/2013	2013.08	0.74	0.718
A/Santa_Clara/YGA_03022/2013	01/29/2013	2013.08	0.743	0.721
A/Houston/JMM_157/2013	01/30/2013	2013.08	0.743	0.721
A/Houston/JMM_169/2013	01/30/2013	2013.08	0.746	0.722
A/Santa_Clara/YGA_03004/2013	01/30/2013	2013.08	0.744	0.722
A/Dhaka/407746/2013	01/31/2013	2013.09	0.742	0.72
A/Michigan/01/2013	01/31/2013	2013.09	0.742	0.719
A/Boston/YGA_00055/2013	02/01/2013	2013.09	0.744	0.721
A/Connecticut/01/2013	02/01/2013	2013.09	0.743	0.72
A/Delaware/08/2013	02/01/2013	2013.09	0.745	0.722
A/Houston/JMM_158/2013	02/01/2013	2013.09	0.745	0.723
A/Rochester/0090/2013	02//2013	2013.09	0.744	0.722
A/Santa_Clara/YGA_03072/2013	02/01/2013	2013.09	0.745	0.723
A/Boston/YGA_00095/2013	02/02/2013	2013.09	0.744	0.721
A/Boston/YGA_01201/2013	02/02/2013	2013.09	0.744	0.721
A/Thailand/CU-B7585/2013	02/02/2013	2013.09	0.743	0.721
A/Santa_Clara/YGA_03070/2013	02/03/2013	2013.09	0.74	0.718
A/Santa_Clara/YGA_03076/2013	02/03/2013	2013.09	0.742	0.718
A/Boston/YGA_00088/2013	02/04/2013	2013.1	0.745	0.722
A/Nevada/04/2013	02/04/2013	2013.1	0.743	0.721
A/Santa_Clara/YGA_03075/2013	02/04/2013	2013.1	0.743	0.718
A/Boston/YGA_01203/2013	02/05/2013	2013.1	0.745	0.722
A/Budapest/1514A07805419T/2013	02/05/2013	2013.1	0.744	0.722
A/Kansas/02/2013	02/05/2013	2013.1	0.745	0.722
A/Oklahoma/06/2013	02/05/2013	2013.1	0.744	0.721
A/Boston/YGA_00061/2013	02/06/2013	2013.1	0.741	0.718
A/Budapest/1514A07805832T/2013	02/06/2013	2013.1	0.744	0.721
A/Kentucky/03/2013	02/07/2013	2013.1	0.743	0.72
A/Seoul/A468/2013	02/07/2013	2013.1	0.746	0.723
A/Singapore/H2013.104/2013	02/07/2013	2013.1	0.742	0.72
A/Connecticut/Flu146/2013	02/08/2013	2013.11	0.744	0.721
A/Thailand/KS10532/2013	02/08/2013	2013.11	0.741	0.719
A/Wyoming/03/2013	02/08/2013	2013.11	0.743	0.72
A/Nebraska/06/2013	02/09/2013	2013.11	0.744	0.721
A/Connecticut/Flu159/2013	02/10/2013	2013.11	0.742	0.717
A/Nicaragua/AGA2-112/2013	02/11/2013	2013.12	0.741	0.718
A/Thailand/PY12558/2013	02/11/2013	2013.12	0.747	0.725
A/Boston/YGA_00063/2013	02/12/2013	2013.12	0.746	0.723
A/Boston/YGA_02054/2013	02/12/2013	2013.12	0.743	0.72
A/Delhi/567/2013	02/12/2013	2013.12	0.745	0.722
A/Brisbane/16/2013	02/13/2013	2013.12	0.748	0.723
A/Delhi/764/2013	02/13/2013	2013.12	0.744	0.721
A/Haryana/706/2013	02/13/2013	2013.12	0.739	0.716
A/Haryana/1256/2013	02/15/2013	2013.13	0.743	0.72
A/Delhi/1183/2013	02/16/2013	2013.13	0.746	0.723
A/Hangzhou/A121/2013	02/17/2013	2013.13	0.743	0.721
A/Delhi/1313/2013	02/17/2013	2013.13	0.745	0.722
A/Haryana/1396/2013	02/17/2013	2013.13	0.744	0.722
A/Taiwan/80158/2013	02/18/2013	2013.13	0.743	0.72
A/Taiwan/80159/2013	02/18/2013	2013.13	0.744	0.721
A/Taiwan/80162/2013	02/18/2013	2013.13	0.743	0.72
A/Hangzhou/A126/2013	02/19/2013	2013.14	0.745	0.723
A/Delhi/1549/2013	02/19/2013	2013.14	0.744	0.721
A/Delhi/1550/2013	02/19/2013	2013.14	0.743	0.721
A/Delhi/1702/2013	02/19/2013	2013.14	0.745	0.723
A/Alaska/02/2013	02/20/2013	2013.14	0.743	0.719
A/Delhi/1720/2013	02/20/2013	2013.14	0.744	0.722
A/Delhi/1782/2013	02/20/2013	2013.14	0.742	0.72
A/California/18/2013	02/21/2013	2013.14	0.744	0.722
A/American_Samoa/4786/2013	02/22/2013	2013.14	0.744	0.722
A/North_Carolina/04/2013	02/22/2013	2013.14	0.742	0.719
A/Tennessee/02/2013	02/22/2013	2013.14	0.74	0.717
A/Delhi/2277/2013	02/23/2013	2013.15	0.745	0.722
A/New_Mexico/06/2013	02/23/2013	2013.15	0.742	0.72
A/Hangzhou/A155/2013	02/25/2013	2013.15	0.741	0.718
A/Thailand/MU-P1/2013	02/25/2013	2013.15	0.746	0.723
A/Thailand/MU-P3/2013	02/25/2013	2013.15	0.746	0.724
A/Mexico_City/1514A00905321T/2013	02/26/2013	2013.16	0.744	0.721
A/SRI_LANKA/27/2013	02/27/2013	2013.16	0.741	0.719
A/Hangzhou/A158/2013	03/01/2013	2013.16	0.744	0.721
A/Taiwan/80222/2013	03/02/2013	2013.17	0.744	0.721
A/SYDNEY/506/2013	03/04/2013	2013.17	0.743	0.72
A/Taiwan/80225/2013	03/04/2013	2013.17	0.747	0.724
A/Wisconsin/06/2013	03/05/2013	2013.17	0.745	0.722
A/Maryland/04/2013	03/06/2013	2013.18	0.744	0.721
A/Minnesota/03/2013	03/06/2013	2013.18	0.746	0.723
A/South_Australia/8/2013	03/06/2013	2013.18	0.747	0.724
A/North_Carolina/05/2013	03/07/2013	2013.18	0.743	0.721
A/Singapore/H2013.181/2013	03/07/2013	2013.18	0.743	0.721
A/New_Jersey/03/2013	03/11/2013	2013.19	0.743	0.72
A/Thailand/CU-B7765/2013	03/18/2013	2013.21	0.744	0.722
A/Florida/08/2013	03/21/2013	2013.22	0.746	0.723
A/North_Carolina/06/2013	03/21/2013	2013.22	0.744	0.722
A/Boston/YGA_00097/2013	03/23/2013	2013.22	0.744	0.721
A/Maryland/05/2013	04/03/2013	2013.26	0.743	0.72
A/Rhode_Island/06/2013	04/03/2013	2013.26	0.742	0.72
A/Alaska/03/2013	04/05/2013	2013.26	0.747	0.724
A/Massachusetts/07/2013	04/05/2013	2013.26	0.743	0.721
A/Ukraine/387/2013	04/06/2013	2013.26	0.744	0.721
A/Wisconsin/08/2013	04/08/2013	2013.27	0.742	0.719
A/New_York/06/2013	04/10/2013	2013.27	0.741	0.719
A/Louisiana/04/2013	04/11/2013	2013.28	0.739	0.717
A/Vietnam/13V_H3-4/2013	04/13/2013	2013.28	0.744	0.721
A/Thailand/CU-B7885/2013	04/22/2013	2013.31	0.743	0.721
A/Boston/YGA_00099/2013	04/23/2013	2013.31	0.743	0.721
A/Alaska/04/2013	04/24/2013	2013.31	0.744	0.722
A/Nanjing/M1/2013	04/26/2013	2013.32	0.743	0.721
A/New_Mexico/11/2013	04/30/2013	2013.33	0.745	0.722
A/Florida/12/2013	05/01/2013	2013.33	0.746	0.723
A/Thailand/CU-B7937/2013	05/01/2013	2013.33	0.743	0.721
A/Iowa/02/2013	05/02/2013	2013.33	0.743	0.72
A/Bangladesh/9334/2013	05/07/2013	2013.35	0.742	0.72
A/Taipei/1514A02605215N/2013	05/07/2013	2013.35	0.746	0.724
A/California/22/2013	05/08/2013	2013.35	0.748	0.725
A/Bangladesh/9269/2013	05/12/2013	2013.36	0.747	0.723
A/Taiwan/80723/2013	05/14/2013	2013.37	0.743	0.721
A/New_Jersey/05/2013	05/15/2013	2013.37	0.742	0.72
A/Singapore/H2013.384/2013	05/20/2013	2013.38	0.744	0.722
A/Brazil/0328/2013	05/22/2013	2013.39	0.741	0.719
A/Alabama/07/2013	05/22/2013	2013.39	0.745	0.722
A/Singapore/H2013.403/2013	05/27/2013	2013.4	0.742	0.72
A/Singapore/H2013.411/2013	05/30/2013	2013.41	0.746	0.724
A/Singapore/H2013.422a/2013	06/03/2013	2013.42	0.744	0.721
A/Singapore/H2013.422c/2013	06/03/2013	2013.42	0.744	0.722
A/Singapore/H2013.422d/2013	06/03/2013	2013.42	0.747	0.725
A/Nicaragua/6962_04/2013	06/04/2013	2013.42	0.741	0.718
A/Singapore/H2013.425/2013	06/04/2013	2013.42	0.743	0.721
A/Thailand/CU-A114/2013	06/04/2013	2013.42	0.745	0.723
A/Singapore/H2013.430b/2013	06/06/2013	2013.43	0.744	0.722
A/Singapore/H2013.447/2013	06/12/2013	2013.45	0.745	0.722
A/Nicaragua/30071_01_TR1/2013	06/14/2013	2013.45	0.741	0.719
A/Victoria/506/2013	06/16/2013	2013.46	0.744	0.722
A/Victoria/505/2013	06/17/2013	2013.46	0.746	0.724
A/Passo_Fundo/LACENRS-1533/2013	06/19/2013	2013.47	0.745	0.723
A/Sydney/28/2013	06/19/2013	2013.47	0.743	0.721
A/Kansas/04/2013	06/20/2013	2013.47	0.743	0.721
A/Thailand/CU-A134/2013	06/20/2013	2013.47	0.744	0.722
A/Nicaragua/6249_03/2013	06/24/2013	2013.48	0.741	0.718
A/Maryland/06/2013	06/25/2013	2013.48	0.743	0.721
A/Nicaragua/7541_02/2013	06/25/2013	2013.48	0.738	0.715
A/Myanmar/13M002/2013	06/27/2013	2013.49	0.744	0.722
A/Nicaragua/5968_01/2013	06/30/2013	2013.5	0.743	0.72
A/South_Australia/29/2013	06/30/2013	2013.5	0.748	0.725
A/Nicaragua/7482_04/2013	07/01/2013	2013.5	0.741	0.719
A/Myanmar/13M004/2013	07/02/2013	2013.5	0.746	0.724
A/Massachusetts/12/2013	07/04/2013	2013.51	0.746	0.724
A/Nicaragua/6678_01/2013	07/04/2013	2013.51	0.744	0.721
A/Utah/07/2013	07/05/2013	2013.51	0.741	0.719
A/Nicaragua/30143_01_tr3/2013	07/05/2013	2013.51	0.743	0.72
A/Hangzhou/A429/2013	07/08/2013	2013.52	0.747	0.724
A/Florida/21/2013	07/08/2013	2013.52	0.746	0.724
A/Nicaragua/5898_06/2013	07/08/2013	2013.52	0.74	0.717
A/Myanmar/13M011/2013	07/09/2013	2013.52	0.744	0.722
A/Massachusetts/11/2013	07/10/2013	2013.52	0.745	0.723
A/Thailand/CU-A166/2013	07/10/2013	2013.52	0.745	0.723
A/Myanmar/13M020/2013	07/11/2013	2013.53	0.744	0.722
A/Myanmar/13M016/2013	07/11/2013	2013.53	0.746	0.724
A/Minnesota/05/2013	07/12/2013	2013.53	0.743	0.721
A/Nicaragua/6889_07/2013	07/12/2013	2013.53	0.742	0.719
A/Santiago/p27d0/2013	07/12/2013	2013.53	0.742	0.719
A/Singapore/H2013.529/2013	07/12/2013	2013.53	0.747	0.724
A/Georgia/03/2013	07/14/2013	2013.53	0.744	0.722
A/Nicaragua/6228_04/2013	07/14/2013	2013.53	0.743	0.72
A/Myanmar/13M044/2013	07/15/2013	2013.54	0.745	0.723
A/Myanmar/13M035/2013	07/15/2013	2013.54	0.747	0.724
A/Myanmar/13M029/2013	07/15/2013	2013.54	0.744	0.722
A/Myanmar/13M061/2013	07/16/2013	2013.54	0.746	0.724
A/Myanmar/13M056/2013	07/16/2013	2013.54	0.744	0.721
A/Myanmar/13M124/2013	07/16/2013	2013.54	0.744	0.722
A/Myanmar/13M070/2013	07/17/2013	2013.54	0.744	0.722
A/Myanmar/13M062/2013	07/17/2013	2013.54	0.744	0.722
A/Singapore/H2013.545/2013	07/18/2013	2013.55	0.74	0.718
A/Myanmar/13M084/2013	07/19/2013	2013.55	0.748	0.726
A/Myanmar/13M076/2013	07/19/2013	2013.55	0.744	0.722
A/Myanmar/13M082/2013	07/19/2013	2013.55	0.747	0.724
A/Victoria/528/2013	07/19/2013	2013.55	0.744	0.722
A/West_Virginia/10/2013	07/19/2013	2013.55	0.744	0.721
A/Perth/508/2013	07/20/2013	2013.55	0.744	0.722
A/Nicaragua/421_02/2013	07/21/2013	2013.55	0.74	0.717
A/Myanmar/13M089/2013	07/22/2013	2013.56	0.744	0.722
A/Myanmar/13M088/2013	07/22/2013	2013.56	0.745	0.723
A/Myanmar/13M087/2013	07/22/2013	2013.56	0.747	0.724
A/Myanmar/13M085/2013	07/22/2013	2013.56	0.747	0.724
A/Costa_Rica/4009/2013	07/23/2013	2013.56	0.744	0.721
A/Nicaragua/5605_09/2013	07/23/2013	2013.56	0.739	0.718
A/Sao_Borja/LACENRS-2679/2013	07/23/2013	2013.56	0.745	0.721
A/Myanmar/13M102/2013	07/24/2013	2013.56	0.746	0.724
A/Myanmar/13M098/2013	07/24/2013	2013.56	0.744	0.722
A/Myanmar/13M109/2013	07/25/2013	2013.56	0.742	0.719
A/Myanmar/13M105/2013	07/25/2013	2013.56	0.744	0.722
A/Costa_Rica/4700/2013	07/26/2013	2013.57	0.744	0.721
A/Myanmar/13M118/2013	07/26/2013	2013.57	0.746	0.724
A/Arkansas/03/2013	07/26/2013	2013.57	0.741	0.719
A/Nicaragua/6322_04/2013	07/26/2013	2013.57	0.741	0.718
A/Nicaragua/5349_05/2013	07/27/2013	2013.57	0.741	0.719
A/Perth/510/2013	07/27/2013	2013.57	0.747	0.725
A/Hangzhou/A469/2013	07/29/2013	2013.58	0.746	0.723
A/Thailand/CU-B8121/2013	08/02/2013	2013.59	0.743	0.721
A/Nicaragua/7699_01/2013	08/06/2013	2013.6	0.738	0.716
A/Santiago/p34d0/2013	08/07/2013	2013.6	0.741	0.719
A/Texas/14/2013	08/08/2013	2013.6	0.747	0.724
A/Ilopolis/LACENRS-3175/2013	08/12/2013	2013.61	0.745	0.723
A/Nicaragua/7628_01/2013	08/12/2013	2013.61	0.741	0.718
A/Rio_Grande/LACENRS-3171/2013	08/12/2013	2013.61	0.746	0.723
A/Arkansas/13/2013	08/15/2013	2013.62	0.741	0.719
A/Hangzhou/A511/2013	08/15/2013	2013.62	0.744	0.721
A/Brisbane/141/2013	08/18/2013	2013.63	0.743	0.721
A/Myanmar/13M300/2013	08/22/2013	2013.64	0.746	0.724
A/Bom_Retiro_do_Sul/LACENRS-3406/2013	08/22/2013	2013.64	0.744	0.721
A/Massachusetts/13/2013	08/22/2013	2013.64	0.747	0.724
A/Nicaragua/7622_01/2013	08/22/2013	2013.64	0.74	0.717
A/Hangzhou/A544/2013	08/27/2013	2013.65	0.742	0.72
A/Quarai/LACENRS-3508/2013	08/28/2013	2013.66	0.746	0.724
A/Perth/164/2013	08/29/2013	2013.66	0.747	0.725
A/Santiago/p36d0/2013	08/29/2013	2013.66	0.739	0.717
A/Thailand/CU-A305/2013	08/29/2013	2013.66	0.745	0.722
A/Santiago/p36d5/2013	09/02/2013	2013.67	0.742	0.719
A/Thailand/CU-C4087/2013	09/04/2013	2013.68	0.744	0.722
A/BRISBANE/165/2013	09/09/2013	2013.69	0.744	0.722
A/Hangzhou/A601/2013	09/15/2013	2013.71	0.742	0.72
A/NORTH_WEST_AUCKLAND/6/2013	09/18/2013	2013.71	0.748	0.725
A/Singapore/H2013.718a/2013	09/19/2013	2013.72	0.74	0.718
A/Massachusetts/14/2013	09/21/2013	2013.72	0.743	0.72
A/Alaska/14/2013	09/23/2013	2013.73	0.747	0.725
A/Thailand/CU-B8364/2013	09/23/2013	2013.73	0.744	0.722
A/Vietnam/13V_H3-8/2013	09/25/2013	2013.73	0.744	0.721
A/Addis_Ababa/1514A07305892N/2013	09/26/2013	2013.74	0.747	0.723
A/North_Carolina/11/2013	10/03/2013	2013.76	0.745	0.722
A/California/28/2013	10/05/2013	2013.76	0.747	0.724
A/Pennsylvania/08/2013	10/06/2013	2013.76	0.749	0.726
A/Louisiana/09/2013	10/07/2013	2013.77	0.747	0.725
A/New_Jersey/10/2013	10/07/2013	2013.77	0.744	0.721
A/Perth/247/2013	10/07/2013	2013.77	0.745	0.723
A/Washington/10/2013	10/07/2013	2013.77	0.742	0.72
A/Hangzhou/A666/2013	10/10/2013	2013.78	0.742	0.719
A/Hangzhou/A662/2013	10/10/2013	2013.78	0.744	0.721
A/Hangzhou/A649/2013	10/10/2013	2013.78	0.742	0.72
A/Thailand/CU-H3567/2013	10/10/2013	2013.78	0.744	0.721
A/Canberra/113/2013	10/11/2013	2013.78	0.746	0.724
A/Singapore/H2013.778/2013	10/11/2013	2013.78	0.746	0.724
A/Hong_Kong/5643/2013	10/12/2013	2013.78	0.744	0.722
A/Brisbane/193/2013	10/14/2013	2013.79	0.744	0.722
A/Victoria/640/2013	10/14/2013	2013.79	0.747	0.724
A/Hangzhou/B600/2013	10/15/2013	2013.79	0.741	0.718
A/Hangzhou/B599/2013	10/15/2013	2013.79	0.74	0.719
A/Hangzhou/A683/2013	10/15/2013	2013.79	0.744	0.721
A/Nicaragua/4860_12/2013	10/15/2013	2013.79	0.741	0.719
A/PERTH/258/2013	10/16/2013	2013.79	0.744	0.722
A/Hangzhou/A691/2013	10/18/2013	2013.8	0.742	0.72
A/Colorado/07/2013	10/18/2013	2013.8	0.746	0.724
A/Hangzhou/A698/2013	10/22/2013	2013.81	0.742	0.72
A/Delaware/10/2013	10/23/2013	2013.81	0.751	0.729
A/Utah/17/2013	10/23/2013	2013.81	0.74	0.718
A/Sydney/1014/2013	10/24/2013	2013.81	0.742	0.72
A/Sydney/1015/2013	10/24/2013	2013.81	0.744	0.722
A/California/34/2013	10/25/2013	2013.82	0.748	0.726
A/Maryland/3959/2013	10/25/2013	2013.82	0.745	0.723
A/Wyoming/05/2013	10/25/2013	2013.82	0.746	0.723
A/California/61/2013	10/28/2013	2013.83	0.747	0.724
A/Texas/31/2013	10/28/2013	2013.83	0.744	0.722
A/North_Dakota/06/2013	10/29/2013	2013.83	0.741	0.719
A/Thailand/CU-A459/2013	10/29/2013	2013.83	0.742	0.72
A/Colorado/11/2013	10/30/2013	2013.83	0.748	0.725
A/Arizona/08/2013	10/31/2013	2013.83	0.748	0.726
A/Kuwait/F179-9291/2013	11//2013	2013.84	0.744	0.721
A/California/62/2013	11/04/2013	2013.84	0.741	0.718
A/CHIANG_RAI/337/2013	11/05/2013	2013.85	0.744	0.721
A/Iowa/08/2013	11/06/2013	2013.85	0.748	0.725
A/Singapore/H2013.852/2013	11/07/2013	2013.85	0.747	0.724
A/Pennsylvania/12/2013	11/09/2013	2013.86	0.748	0.726
A/MALAYSIA/10/2013	11/13/2013	2013.87	0.746	0.724
A/California/36/2013	11/13/2013	2013.87	0.744	0.723
A/Virginia/15/2013	11/13/2013	2013.87	0.747	0.724
A/Thailand/CU-B8736/2013	11/14/2013	2013.87	0.747	0.725
A/Hangzhou/B690/2013	11/15/2013	2013.87	0.742	0.72
A/Hangzhou/A773/2013	11/15/2013	2013.87	0.742	0.72
A/Hangzhou/A765/2013	11/15/2013	2013.87	0.744	0.721
A/SONG_KHLA/3076/2013	11/18/2013	2013.88	0.741	0.719
A/Hangzhou/A779/2013	11/18/2013	2013.88	0.747	0.725
A/Hangzhou/A776/2013	11/18/2013	2013.88	0.749	0.726
A/Arizona/16/2013	11/20/2013	2013.89	0.741	0.719
A/SYDNEY/83/2013	11/21/2013	2013.89	0.742	0.719
A/Hangzhou/B709/2013	11/21/2013	2013.89	0.742	0.72
A/Hangzhou/A789/2013	11/21/2013	2013.89	0.742	0.72
A/Hangzhou/A784/2013	11/21/2013	2013.89	0.742	0.72
A/Canberra/127/2013	11/21/2013	2013.89	0.74	0.718
A/Texas/3964/2013	11/22/2013	2013.89	0.74	0.719
A/Kentucky/14/2013	11/23/2013	2013.9	0.743	0.72
A/Hangzhou/B721/2013	11/25/2013	2013.9	0.742	0.72
A/Hangzhou/B718/2013	11/25/2013	2013.9	0.742	0.72
A/Hangzhou/A800/2013	11/25/2013	2013.9	0.747	0.724
A/Hangzhou/A796/2013	11/25/2013	2013.9	0.749	0.726
A/Singapore/H2013.901/2013	11/25/2013	2013.9	0.744	0.722
A/Hangzhou/B735/2013	11/27/2013	2013.91	0.747	0.725
A/Hangzhou/B728/2013	11/27/2013	2013.91	0.743	0.72
A/Hangzhou/A806/2013	11/27/2013	2013.91	0.747	0.725
A/Hangzhou/A803/2013	11/27/2013	2013.91	0.746	0.723
A/Kentucky/13/2013	11/27/2013	2013.91	0.746	0.724
A/Washington/18/2013	11/29/2013	2013.91	0.747	0.724
A/Connecticut/09/2013	12/01/2013	2013.92	0.747	0.723
A/Delaware/17/2013	12/02/2013	2013.92	0.747	0.724
A/Hangzhou/A825/2013	12/04/2013	2013.93	0.749	0.726
A/Hangzhou/A816/2013	12/04/2013	2013.93	0.749	0.726
A/Hangzhou/A812/2013	12/04/2013	2013.93	0.747	0.725
A/Florida/87/2013	12/04/2013	2013.93	0.744	0.722
A/New_Jersey/14/2013	12/05/2013	2013.93	0.744	0.723
A/Japan/3951/2013	12/06/2013	2013.93	0.743	0.72
A/Texas/93/2013	12/07/2013	2013.93	0.743	0.721
A/Kansas/14/2013	12/09/2013	2013.94	0.745	0.723
A/Singapore/OHC008/2013	12/11/2013	2013.94	0.742	0.719
A/Singapore/OHC005/2013	12/11/2013	2013.94	0.742	0.72
A/Thailand/CU-B8772/2013	12/11/2013	2013.94	0.743	0.72
A/Singapore/TT938/2013	12/12/2013	2013.95	0.742	0.72
A/Singapore/OHC009/2013	12/12/2013	2013.95	0.742	0.72
A/Singapore/OHC010/2013	12/12/2013	2013.95	0.742	0.72
A/Singapore/OHC022/2013	12/13/2013	2013.95	0.742	0.72
A/Singapore/OHC019/2013	12/13/2013	2013.95	0.742	0.72
A/Singapore/OHC016/2013	12/13/2013	2013.95	0.742	0.72
A/Singapore/OHC015/2013	12/13/2013	2013.95	0.742	0.72
A/Wisconsin/36/2013	12/13/2013	2013.95	0.745	0.722
A/Wisconsin/45/2013	12/15/2013	2013.96	0.746	0.724
A/Singapore/TT973/2013	12/16/2013	2013.96	0.746	0.724
A/Michigan/19/2013	12/16/2013	2013.96	0.741	0.719
A/Wisconsin/37/2013	12/17/2013	2013.96	0.746	0.724
A/Thailand/CU-C4364/2013	12/18/2013	2013.96	0.745	0.723
A/Singapore/TT979/2013	12/19/2013	2013.97	0.742	0.719
A/Nebraska/19/2013	12/20/2013	2013.97	0.749	0.726
A/Stockholm/40/2013	12/21/2013	2013.97	0.744	0.722
A/Michigan/21/2013	12/23/2013	2013.98	0.747	0.724
A/Nevada/32/2013	12/25/2013	2013.98	0.744	0.722
A/Washington/46/2013	12/26/2013	2013.99	0.744	0.721
A/Montana/27/2013	12/27/2013	2013.99	0.747	0.723
A/Illinois/08/2013	12/28/2013	2013.99	0.743	0.721
A/Louisiana/39/2013	12/29/2013	2013.99	0.747	0.723
A/Singapore/CGH021/2013	12/30/2013	2014	0.746	0.724
A/Skovde/1/2014	12/31/2014	2014	0.748	0.725
A/New_York/38/2014	12/31/2014	2014	0.747	0.724
A/New_York/39/2014	12/31/2014	2014	0.743	0.721
A/England/50200190/2014	12/31/2014	2014	0.745	0.722
A/England/50200158/2014	12/31/2014	2014	0.744	0.722
A/England/50200115/2014	12/31/2014	2014	0.744	0.722
A/Bethesda/P0056/2014	12/31/2014	2014	0.744	0.722
A/Canada/28A/2014	12/31/2014	2014	0.745	0.723
A/Kuwait/F083/2014	01//2014	2014	0.747	0.724
A/Kuwait/F099/2014	01//2014	2014	0.746	0.723
A/Oregon/01/2014	01/01/2014	2014	0.746	0.724
A/Perth/2/2014	01/01/2014	2014	0.746	0.724
A/Stockholm/2/2014	01/02/2014	2014.01	0.746	0.723
A/England/50220066/2014	01/02/2014	2014.01	0.742	0.72
A/Nagasaki/13N004/2014	01/02/2014	2014.01	0.742	0.719
A/West_Virginia/01/2014	01/03/2014	2014.01	0.745	0.722
A/Texas/06/2014	01/05/2014	2014.01	0.744	0.72
A/Wyoming/02/2014	01/05/2014	2014.01	0.746	0.723
A/Tasmania/3/2014	01/06/2014	2014.02	0.745	0.722
A/Thailand/CU-B8849/2014	01/07/2014	2014.02	0.746	0.723
A/Thailand/CU-C4406/2014	01/07/2014	2014.02	0.745	0.723
A/Lebanon/14L41/2014	01/09/2014	2014.03	0.746	0.723
A/Maine/01/2014	01/10/2014	2014.03	0.744	0.721
A/Sydney/8/2014	01/11/2014	2014.03	0.747	0.724
A/Maryland/03/2014	01/12/2014	2014.03	0.748	0.725
A/Nagasaki/13N007/2014	01/13/2014	2014.04	0.742	0.72
A/Hokkaido/13H009/2014	01/14/2014	2014.04	0.746	0.724
A/Kentucky/3952/2014	01/15/2014	2014.04	0.747	0.724
A/California/02/2014	01/16/2014	2014.04	0.742	0.72
A/South_Dakota/01/2014	01/16/2014	2014.04	0.746	0.724
A/Indiana/02/2014	01/17/2014	2014.05	0.742	0.719
A/California/03/2014	01/18/2014	2014.05	0.737	0.715
A/Alaska/01/2014	01/19/2014	2014.05	0.741	0.718
A/Colorado/04/2014	01/19/2014	2014.05	0.746	0.723
A/Vermont/01/2014	01/19/2014	2014.05	0.743	0.72
A/Rio_Grande_do_Sul/23/2014	01/20/2014	2014.06	0.743	0.72
A/Maryland/05/2014	01/20/2014	2014.06	0.748	0.725
A/New_York/05/2014	01/21/2014	2014.06	0.745	0.723
A/New_Hampshire/03/2014	01/21/2014	2014.06	0.748	0.726
A/Lebanon/14L45/2014	01/22/2014	2014.06	0.747	0.725
A/Hokkaido/13H011/2014	01/22/2014	2014.06	0.749	0.727
A/Nagasaki/13N020/2014	01/23/2014	2014.06	0.741	0.718
A/Iowa/01/2014	01/24/2014	2014.07	0.745	0.722
A/Kyoto/13K012/2014	01/24/2014	2014.07	0.744	0.722
A/New_York/04/2014	01/25/2014	2014.07	0.747	0.723
A/Sydney/20/2014	01/26/2014	2014.07	0.747	0.723
A/Canberra/3/2014	01/27/2014	2014.07	0.745	0.722
A/California/04/2014	01/29/2014	2014.08	0.742	0.72
A/Niigata/13NU003/2014	01/30/2014	2014.08	0.743	0.721
A/Lebanon/14L56/2014	01/31/2014	2014.09	0.745	0.723
A/California/07/2014	01/31/2014	2014.09	0.745	0.723
A/Stockholm/4/2014	02/01/2014	2014.09	0.744	0.721
A/Florida/12/2014	02/03/2014	2014.09	0.744	0.721
A/Nagasaki/13N049/2014	02/03/2014	2014.09	0.739	0.716
A/Minnesota/02/2014	02/04/2014	2014.1	0.748	0.724
A/South_Korea/3955/2014	02/04/2014	2014.1	0.742	0.72
A/Texas/13/2014	02/04/2014	2014.1	0.747	0.725
A/California/05/2014	02/05/2014	2014.1	0.746	0.723
A/Japan/3950/2014	02/05/2014	2014.1	0.743	0.72
A/Niigata/13F071/2014	02/05/2014	2014.1	0.746	0.723
A/Stockholm/06/2014	02/06/2014	2014.1	0.742	0.72
A/Gavle/1/2014	02/06/2014	2014.1	0.745	0.723
A/Stockholm/6/2014	02/06/2014	2014.1	0.744	0.721
A/Stockholm/5/2014	02/06/2014	2014.1	0.743	0.72
A/Iowa/03/2014	02/06/2014	2014.1	0.747	0.723
A/Newcastle/20/2014	02/07/2014	2014.1	0.743	0.72
A/Maryland/07/2014	02/08/2014	2014.11	0.747	0.725
A/South_Korea/3954/2014	02/09/2014	2014.11	0.741	0.718
A/Sydney/71/2014	02/09/2014	2014.11	0.746	0.723
A/Lebanon/14L78/2014	02/10/2014	2014.11	0.747	0.725
A/Iowa/04/2014	02/10/2014	2014.11	0.748	0.725
A/Kentucky/02/2014	02/10/2014	2014.11	0.747	0.724
A/New_York/07/2014	02/10/2014	2014.11	0.747	0.723
A/Rhode_Island/05/2014	02/10/2014	2014.11	0.747	0.724
A/Oklahoma/3963/2014	02/11/2014	2014.12	0.747	0.724
A/South_Korea/3957/2014	02/11/2014	2014.12	0.742	0.719
A/Sweden/1/2014	02/12/2014	2014.12	0.743	0.72
A/Mexico/711/2014	02/12/2014	2014.12	0.741	0.719
A/Japan/3949/2014	02/12/2014	2014.12	0.744	0.721
A/Nebraska/02/2014	02/13/2014	2014.12	0.746	0.723
A/Pennsylvania/12/2014	02/14/2014	2014.12	0.739	0.716
A/Hawaii/02/2014	02/15/2014	2014.13	0.746	0.723
A/Sydney/37/2014	02/15/2014	2014.13	0.745	0.723
A/Brazil/9879/2014	02/17/2014	2014.13	0.747	0.725
A/Brisbane/43/2014	02/17/2014	2014.13	0.749	0.725
A/Niigata/13F173/2014	02/17/2014	2014.13	0.743	0.72
A/Brazil/0769/2014	02/19/2014	2014.14	0.747	0.724
A/Cheongju/G1532/2014	02/19/2014	2014.14	0.741	0.718
A/Nagasaki/13N053/2014	02/20/2014	2014.14	0.743	0.72
A/Stockholm/13/2014	02/21/2014	2014.14	0.746	0.724
A/Washington/08/2014	02/22/2014	2014.14	0.746	0.723
A/Kuwait/F167/2014	03//2014	2014.16	0.747	0.725
A/Sydney/26/2014	03/01/2014	2014.16	0.738	0.715
A/Brazil/6069/2014	03/03/2014	2014.17	0.744	0.721
A/Nagasaki/13N063/2014	03/03/2014	2014.17	0.741	0.719
A/Niigata/13F335/2014	03/03/2014	2014.17	0.751	0.727
A/Georgia/02/2014	03/04/2014	2014.17	0.741	0.719
A/Kansas/04/2014	03/04/2014	2014.17	0.745	0.723
A/Colorado/08/2014	03/06/2014	2014.18	0.748	0.725
A/Thailand/CU-H3626/2014	03/07/2014	2014.18	0.747	0.724
A/Wisconsin/06/2014	03/09/2014	2014.19	0.744	0.721
A/Hawaii/09/2014	03/10/2014	2014.19	0.741	0.719
A/Massachusetts/05/2014	03/10/2014	2014.19	0.746	0.722
A/Nebraska/04/2014	03/11/2014	2014.19	0.747	0.723
A/Perth/522/2014	03/11/2014	2014.19	0.745	0.723
A/California/12/2014	03/12/2014	2014.19	0.746	0.723
A/Washington/10/2014	03/13/2014	2014.2	0.745	0.723
A/Connecticut/03/2014	03/16/2014	2014.2	0.747	0.723
A/South_Dakota/03/2014	03/16/2014	2014.2	0.745	0.722
A/Tasmania/11/2014	03/16/2014	2014.2	0.742	0.719
A/Parana/87/2014	03/17/2014	2014.21	0.744	0.721
A/New_Hampshire/09/2014	03/23/2014	2014.22	0.745	0.722
A/Alabama/3945/2014	03/24/2014	2014.23	0.74	0.717
A/Delaware/3947/2014	03/25/2014	2014.23	0.746	0.723
A/Palau/6775/2014	03/26/2014	2014.23	0.742	0.719
A/Palau/6759/2014	03/26/2014	2014.23	0.742	0.719
A/California/11/2014	03/26/2014	2014.23	0.748	0.725
A/Nagasaki/13N100/2014	03/29/2014	2014.24	0.746	0.723
A/New_Mexico/07/2014	03/29/2014	2014.24	0.739	0.717
A/New_Mexico/06/2014	03/30/2014	2014.24	0.747	0.724
A/Kentucky/06/2014	03/31/2014	2014.25	0.749	0.725
A/Thailand/CU-CB166/2014	04/01/2014	2014.25	0.745	0.723
A/Massachusetts/06/2014	04/02/2014	2014.25	0.747	0.724
A/Delaware/07/2014	04/03/2014	2014.26	0.746	0.723
A/Virginia/07/2014	04/03/2014	2014.26	0.745	0.722
A/New_Mexico/10/2014	04/05/2014	2014.26	0.747	0.724
A/Stockholm/15/2014	04/07/2014	2014.27	0.744	0.721
A/Brisbane/100/2014	04/07/2014	2014.27	0.747	0.724
A/Missouri/04/2014	04/07/2014	2014.27	0.745	0.723
A/New_Mexico/08/2014	04/07/2014	2014.27	0.739	0.717
A/Vermont/03/2014	04/10/2014	2014.27	0.747	0.723
A/North_Carolina/15/2014	04/12/2014	2014.28	0.742	0.719
A/NC/4690/2014	04/13/2014	2014.28	0.743	0.721
A/Utah/07/2014	04/13/2014	2014.28	0.743	0.72
A/Iowa/06/2014	04/14/2014	2014.29	0.746	0.723
A/North_Carolina/13/2014	04/15/2014	2014.29	0.742	0.719
A/Colorado/3946/2014	04/15/2014	2014.29	0.747	0.725
A/Pennsylvania/27/2014	04/15/2014	2014.29	0.747	0.724
A/Washington/3965/2014	04/15/2014	2014.29	0.746	0.723
A/Uganda/583/2014	04/17/2014	2014.29	0.744	0.721
A/Alaska/06/2014	04/17/2014	2014.29	0.741	0.719
A/Massachusetts/3960/2014	04/17/2014	2014.29	0.745	0.722
A/New_Mexico/09/2014	04/19/2014	2014.3	0.747	0.725
A/New_Zealand/316/2014	04/21/2014	2014.3	0.742	0.719
A/Nigeria/942/2014	04/22/2014	2014.31	0.748	0.725
A/Victoria/806/2014	04/28/2014	2014.32	0.742	0.72
A/Hong_Kong/5738/2014	04/30/2014	2014.33	0.747	0.724
A/Maryland/19/2014	05/01/2014	2014.33	0.746	0.723
A/Utah/08/2014	05/01/2014	2014.33	0.747	0.725
A/Maryland/18/2014	05/02/2014	2014.33	0.747	0.724
A/Kansas/06/2014	05/05/2014	2014.34	0.743	0.72
A/Texas/17/2014	05/05/2014	2014.34	0.747	0.725
A/Victoria/503/2014	05/05/2014	2014.34	0.745	0.723
A/Brazil/2035/2014	05/07/2014	2014.35	0.744	0.722
A/Nigeria/928/2014	05/14/2014	2014.37	0.747	0.724
A/Maryland/23/2014	05/16/2014	2014.37	0.745	0.722
A/Dominican_Republic/8490/2014	05/22/2014	2014.39	0.746	0.723
A/Alaska/26/2014	05/22/2014	2014.39	0.743	0.72
A/Wisconsin/11/2014	05/22/2014	2014.39	0.742	0.72
A/Uganda/1590/2014	05/26/2014	2014.4	0.745	0.722
A/Utah/10/2014	05/27/2014	2014.4	0.747	0.723
A/Dominican_Republic/8483/2014	05/28/2014	2014.4	0.746	0.723
A/Nevada/11/2014	05/28/2014	2014.4	0.742	0.719
A/Viamao/LACENRS-733/2014	05/28/2014	2014.4	0.745	0.723
A/Alaska/18/2014	06/02/2014	2014.42	0.745	0.722
A/Nigeria/71/2014	06/02/2014	2014.42	0.748	0.725
A/Sydney/85/2014	06/03/2014	2014.42	0.739	0.717
A/Tasmania/15/2014	06/04/2014	2014.42	0.742	0.72
A/Brazil/4146/2014	06/07/2014	2014.43	0.744	0.721
A/Bangladesh/10009/2014	06/09/2014	2014.44	0.741	0.719
A/Cameroon/14V-3881/2014	06/09/2014	2014.44	0.742	0.719
A/Texas/34/2014	06/10/2014	2014.44	0.74	0.717
A/Nigeria/120/2014	06/10/2014	2014.44	0.742	0.719
A/Newcastle/22/2014	06/16/2014	2014.46	0.747	0.724
A/Thailand/CU-B10282/2014	06/16/2014	2014.46	0.744	0.721
A/Bolivia/667/2014	06/17/2014	2014.46	0.747	0.725
A/Bolivia/716/2014	06/18/2014	2014.46	0.747	0.725
A/South_Australia/40/2014	06/20/2014	2014.47	0.741	0.719
A/Bage/LACENRS-1200/2014	06/23/2014	2014.48	0.745	0.724
A/Bolivia/751/2014	06/24/2014	2014.48	0.747	0.725
A/Myanmar/14M039/2014	06/24/2014	2014.48	0.742	0.719
A/Sydney/103/2014	06/24/2014	2014.48	0.743	0.72
A/Nicaragua/7402/2014	06/25/2014	2014.48	0.745	0.723
A/Victoria/27/2014	06/25/2014	2014.48	0.741	0.719
A/South_Australia/55/2014	06/29/2014	2014.49	0.742	0.719
A/Argentina/11093/2014	07/01/2014	2014.5	0.749	0.727
A/Myanmar/14M187/2014	07/02/2014	2014.5	0.742	0.719
A/Farroupilha/LACENRS-1297/2014	07/02/2014	2014.5	0.744	0.722
A/Paraguay/0049/2014	07/03/2014	2014.5	0.741	0.718
A/South_Australia/1005/2014	07/03/2014	2014.5	0.745	0.722
A/Argentina/11071/2014	07/04/2014	2014.51	0.745	0.722
A/Myanmar/13M006/2013	07/04/2014	2014.51	0.744	0.722
A/Brazil/3972/2014	07/06/2014	2014.51	0.749	0.727
A/Brazil/623/2014	07/07/2014	2014.52	0.748	0.725
A/Canoas/LACENRS-1317/2014	07/07/2014	2014.52	0.746	0.723
A/Ilopolis/LACENRS-1322/2014	07/07/2014	2014.52	0.747	0.725
A/Myanmar/14M122/2014	07/08/2014	2014.52	0.742	0.719
A/Costa_Rica/2303/2014	07/09/2014	2014.52	0.744	0.722
A/Porto_Alegre/LACENRS-1406/2014	07/11/2014	2014.53	0.748	0.725
A/Myanmar/14M059/2014	07/14/2014	2014.53	0.742	0.719
A/Porto_Alegre/LACENRS-1447/2014	07/15/2014	2014.54	0.749	0.726
A/Paraguay/0095/2014	07/16/2014	2014.54	0.746	0.723
A/Argentina/11126/2014	07/17/2014	2014.54	0.745	0.722
A/Victoria/528/2014	07/17/2014	2014.54	0.745	0.723
A/Hawaii/47/2014	07/18/2014	2014.55	0.746	0.723
A/Hawaii/44/2014	07/18/2014	2014.55	0.744	0.721
A/Alaska/29/2014	07/18/2014	2014.55	0.741	0.719
A/Alegrete/LACENRS-1624/2014	07/18/2014	2014.55	0.746	0.725
A/Tak/1845/2014	07/20/2014	2014.55	0.742	0.719
A/Hawaii/46/2014	07/20/2014	2014.55	0.741	0.718
A/Brazil/367/2014	07/21/2014	2014.55	0.747	0.724
A/Stockholm/17/2014	07/23/2014	2014.56	0.744	0.722
A/Hawaii/45/2014	07/26/2014	2014.57	0.747	0.725
A/Nagasaki/13N101/2014	07/29/2014	2014.58	0.744	0.722
A/CANBERRA/82/2014	07/31/2014	2014.58	0.744	0.722
A/Paraguay/0094/2014	08/01/2014	2014.58	0.747	0.725
A/South_Carolina/03/2014	08/03/2014	2014.59	0.744	0.721
A/Beijing-Xicheng/13100/2014	08/04/2014	2014.59	0.741	0.719
A/Venezuela/07/2014	08/04/2014	2014.59	0.743	0.721
A/Myanmar/14M240/2014	08/04/2014	2014.59	0.742	0.719
A/Thailand/CU-B10509/2014	08/04/2014	2014.59	0.74	0.718
A/NEWCASTLE/54/2014	08/05/2014	2014.6	0.747	0.724
A/Wisconsin/27/2014	08/05/2014	2014.6	0.742	0.719
A/Cambodia/870/2014	08/05/2014	2014.6	0.742	0.719
A/Thailand/CU-B10521/2014	08/05/2014	2014.6	0.742	0.719
A/Laos/768/2014	08/06/2014	2014.6	0.74	0.718
A/Florida/33/2014	08/06/2014	2014.6	0.746	0.722
A/California/18/2014	08/08/2014	2014.6	0.746	0.724
A/Hawaii/36/2014	08/08/2014	2014.6	0.742	0.719
A/Hawaii/35/2014	08/10/2014	2014.61	0.747	0.725
A/California/17/2014	08/11/2014	2014.61	0.742	0.719
A/Hawaii/38/2014	08/11/2014	2014.61	0.747	0.725
A/Victoria/115/2014	08/12/2014	2014.61	0.747	0.725
A/Wisconsin/21/2014	08/12/2014	2014.61	0.748	0.725
A/Hawaii/39/2014	08/13/2014	2014.62	0.747	0.725
A/Hawaii/37/2014	08/13/2014	2014.62	0.747	0.725
A/New_Caledonia/71/2014	08/13/2014	2014.62	0.744	0.722
A/Michigan/08/2014	08/14/2014	2014.62	0.748	0.726
A/Michigan/07/2014	08/14/2014	2014.62	0.748	0.726
A/Vietnam/594/2014	08/15/2014	2014.62	0.742	0.719
A/Minnesota/20/2014	08/15/2014	2014.62	0.74	0.718
A/Stockholm/18/2014	08/16/2014	2014.62	0.744	0.722
[truncated: 3,823 more rows]

## Sheet: NA-CAI
Strain Name	Collection Date1	Collection Date2	CAI-Human	CAI-Pig
A/Perth/16/2009	04/07/2009	2009.27	0.761	0.733
A/Singapore/H2009.332C/2009	05/01/2009	2009.33	0.76	0.733
A/Singapore/S2009.332b/2009	05/01/2009	2009.33	0.758	0.731
A/Singapore/H2009.334C/2009	05/02/2009	2009.33	0.76	0.733
A/Singapore/S2009.362b/2009	05/12/2009	2009.36	0.761	0.734
A/Singapore/S2009.362c/2009	05/12/2009	2009.36	0.759	0.732
A/Singapore/S2009.364c/2009	05/13/2009	2009.36	0.76	0.733
A/Djibouti/N04765/2009	05/18/2009	2009.38	0.762	0.735
A/Djibouti/N04767/2009	05/18/2009	2009.38	0.762	0.735
A/Djibouti/N04776/2009	05/18/2009	2009.38	0.762	0.735
A/Singapore/S2009.378a/2009	05/18/2009	2009.38	0.76	0.733
A/Singapore/H2009.389b/2009	05/22/2009	2009.39	0.758	0.732
A/Philippines/2191/2009	05/26/2009	2009.4	0.759	0.732
A/Singapore/S2009.436/2009	06/08/2009	2009.44	0.76	0.734
A/Singapore/GP586/2009	06/10/2009	2009.44	0.76	0.733
A/Thailand/CU-B4/2009	06/13/2009	2009.45	0.761	0.734
A/Singapore/C2009.458V/2009	06/16/2009	2009.46	0.762	0.735
A/Thailand/CU-H16/2009	06/17/2009	2009.46	0.76	0.733
A/Singapore/GP638/2009	06/20/2009	2009.47	0.76	0.733
A/Thailand/CU-B106/2009	06/22/2009	2009.47	0.758	0.731
A/Singapore/H2009.485/2009	06/26/2009	2009.48	0.76	0.734
A/Dakar/WRAIR0011T/2009	06/29/2009	2009.49	0.759	0.732
A/Singapore/C2009.496/2009	06/30/2009	2009.5	0.76	0.733
A/Singapore/H2009.510/2009	07/05/2009	2009.51	0.759	0.732
A/Singapore/C2009.515/2009	07/07/2009	2009.52	0.759	0.732
A/Singapore/C2009.518V/2009	07/08/2009	2009.52	0.76	0.733
A/Thailand/CU-B590/2009	07/11/2009	2009.53	0.759	0.732
A/Thailand/CU-B657/2009	07/11/2009	2009.53	0.758	0.732
A/Uganda/MUWRP-058/2009	07/14/2009	2009.53	0.759	0.733
A/Australia/2/2009	07/16/2009	2009.54	0.76	0.733
A/Australia/18/2009	07/21/2009	2009.55	0.76	0.733
A/Australia/19/2009	07/21/2009	2009.55	0.759	0.733
A/Australia/22/2009	07/21/2009	2009.55	0.762	0.734
A/Australia/30/2009	07/23/2009	2009.56	0.758	0.732
A/Australia/34/2009	07/24/2009	2009.56	0.761	0.734
A/Singapore/GP1891/2009	07/24/2009	2009.56	0.761	0.734
A/Philippines/FLU_PHD_0142_CP2/2009	07/27/2009	2009.57	0.761	0.734
A/Uganda/MUWRP-062/2009	07/28/2009	2009.57	0.758	0.731
A/Dakar/WRAIR0013N/2009	07/29/2009	2009.58	0.758	0.731
A/Australia/55/2009	07/30/2009	2009.58	0.758	0.731
A/Singapore/C2009.589/2009	08/03/2009	2009.59	0.761	0.734
A/Uganda/MUWRP-065/2009	08/05/2009	2009.6	0.759	0.733
A/Mumbai/261/2009	08/09/2009	2009.61	0.762	0.735
A/Mumbai/2349/2009	08/12/2009	2009.61	0.76	0.733
A/Uganda/MUWRP-070/2009	08/12/2009	2009.61	0.757	0.731
A/Mumbai/2516/2009	08/13/2009	2009.62	0.762	0.735
A/Mumbai/2559/2009	08/14/2009	2009.62	0.763	0.736
A/Singapore/GP3303/2009	08/25/2009	2009.65	0.759	0.732
A/Alappey/MCVR449/2009	08/27/2009	2009.65	0.758	0.732
A/Singapore/S2009.655/2009	08/27/2009	2009.65	0.761	0.734
A/Umea/4/2009/	09/02/2009	2009.67	0.763	0.735
A/Uganda/MUWRP-086/2009	09/02/2009	2009.67	0.76	0.734
A/Oregon/34/2009	09/03/2009	2009.67	0.762	0.735
A/Qingdao/1045/2009	09/03/2009	2009.67	0.759	0.732
A/Qingdao/1046/2009	09/03/2009	2009.67	0.759	0.732
A/Guangdong/1105/2009	09/04/2009	2009.68	0.759	0.732
A/Mumbai/3021/2009	09/04/2009	2009.68	0.761	0.734
A/Qingdao/1115/2009	09/06/2009	2009.68	0.763	0.736
A/Qingdao/1116/2009	09/06/2009	2009.68	0.762	0.735
A/Qingdao/1118/2009	09/06/2009	2009.68	0.763	0.735
A/Mumbai/3067/2009	09/07/2009	2009.68	0.762	0.735
A/Mumbai/3103/2009	09/09/2009	2009.69	0.76	0.734
A/Qingdao/1157/2009	09/09/2009	2009.69	0.76	0.733
A/Mumbai/3196/2009	09/13/2009	2009.7	0.763	0.735
A/Qingdao/1231/2009	09/14/2009	2009.7	0.759	0.733
A/Mumbai/3258/2009	09/15/2009	2009.71	0.762	0.735
A/Qingdao/1295/2009	09/16/2009	2009.71	0.76	0.734
A/Malappuram/MCVR678/2009	09/17/2009	2009.71	0.759	0.733
A/Qingdao/1329/2009	09/17/2009	2009.71	0.761	0.734
A/Qingdao/1346/2009	09/17/2009	2009.71	0.765	0.739
A/Hong_Kong/26560/2009	09/18/2009	2009.71	0.762	0.735
A/India/2710/2009	09/19/2009	2009.72	0.76	0.733
A/Qingdao/2168/2009	09/21/2009	2009.72	0.761	0.734
A/Kentucky/21/2009	09/22/2009	2009.73	0.759	0.732
A/Qingdao/2182/2009	09/22/2009	2009.73	0.759	0.732
A/Qingdao/2199/2009	09/22/2009	2009.73	0.761	0.734
A/Nebraska/21/2009	09/25/2009	2009.73	0.761	0.734
A/Hawaii/31/2009	09/28/2009	2009.74	0.76	0.733
A/Malappuram/MCVR821/2009	09/28/2009	2009.74	0.758	0.732
A/Tennessee/15/2009	09/28/2009	2009.74	0.76	0.733
A/Tennessee/16/2009	09/28/2009	2009.74	0.762	0.736
A/Vermont/22/2009	09/30/2009	2009.75	0.76	0.733
A/Thailand/PY08064/2009	10/12/2009	2009.78	0.762	0.735
A/Singapore/C2009.784/2009	10/13/2009	2009.78	0.759	0.733
A/Cambodia/NHRCC00003/2009	10/14/2009	2009.79	0.758	0.731
A/Cambodia/NHRCC00010/2009	10/15/2009	2009.79	0.758	0.731
A/Oregon/36/2009	10/19/2009	2009.8	0.762	0.736
A/Singapore/C2009.803bV/2009	10/20/2009	2009.8	0.762	0.735
A/Thailand/KS08309/2009	10/29/2009	2009.83	0.763	0.736
A/Thailand/CU-B1672/2009	10/30/2009	2009.83	0.761	0.734
A/Florida/26/2009	11/01/2009	2009.84	0.759	0.733
A/Calicut/MCVR1621/2009	11/07/2009	2009.85	0.761	0.735
A/Bangkok/FLU_PMKA0055_CP2/2009	11/09/2009	2009.86	0.759	0.733
A/Singapore/C2009.863/2009	11/11/2009	2009.86	0.759	0.732
A/New_York/6630/2009	11/13/2009	2009.87	0.76	0.733
A/Singapore/N1604/2009	11/30/2009	2009.91	0.759	0.733
A/Singapore/C2009.934/2009	12/07/2009	2009.93	0.758	0.731
A/Singapore/N1607/2009	12/09/2009	2009.94	0.76	0.733
A/Thailand/CU-H1071/2009	12/10/2009	2009.94	0.758	0.732
A/Calicut/MCVR2506/2009	12/23/2009	2009.98	0.761	0.733
A/Texas/24/2010	12/31/2010	2010	0.757	0.731
A/Massachusetts/06/2010	12/31/2010	2010	0.757	0.731
A/District_Of_Columbia/02/2010	12/31/2010	2010	0.757	0.73
A/Georgia/24/2010	12/31/2010	2010	0.757	0.731
A/Tianjin-Hexi/18/2010	01/05/2010	2010.01	0.759	0.732
A/Beijing-Zhaoyang/141/2010	01/06/2010	2010.02	0.761	0.734
A/Pennsylvania/02/2010	01/07/2010	2010.02	0.759	0.733
A/Tennessee/F1026/2010	01/07/2010	2010.02	0.758	0.732
A/Singapore/C2010.036V/2010	01/13/2010	2010.04	0.762	0.735
A/Singapore/C2010.049/2010	01/18/2010	2010.05	0.761	0.734
A/Thailand/CU-H1285/2010	01/21/2010	2010.06	0.759	0.732
A/Rhode_Island/01/2010	01/26/2010	2010.07	0.761	0.733
A/California/14/2010	02/23/2010	2010.15	0.76	0.733
A/Tianjin-Nankai/1842/2010	03/01/2010	2010.16	0.757	0.731
A/Qinghai/178/2010	03/15/2010	2010.2	0.757	0.73
A/Connecticut/04/2010	03/17/2010	2010.21	0.757	0.73
A/Singapore/H2010.211/2010	03/18/2010	2010.21	0.759	0.732
A/Managua/305-10/2010	03/19/2010	2010.21	0.756	0.73
A/Tianjin-Nankai/1912/2010	03/24/2010	2010.23	0.757	0.73
A/New_York/05/2010	03/25/2010	2010.23	0.757	0.73
A/Thailand/CU-H1817/2010	03/25/2010	2010.23	0.758	0.731
A/Singapore/C2010.241/2010	03/29/2010	2010.24	0.757	0.731
A/Virginia/03/2010	04/02/2010	2010.25	0.763	0.736
A/Heilongjiang-Longsha/160/2010	04/09/2010	2010.27	0.757	0.73
A/Pennsylvania/05/2010	04/13/2010	2010.28	0.758	0.731
A/Singapore/H2010.301/2010	04/20/2010	2010.3	0.76	0.733
A/Netherlands/009/2010	04/21/2010	2010.3	0.755	0.728
A/Singapore/C2010.304V/2010	04/21/2010	2010.3	0.762	0.735
A/Singapore/S2010.304b/2010	04/21/2010	2010.3	0.76	0.733
A/Singapore/C2010.307/2010	04/22/2010	2010.31	0.762	0.735
A/Singapore/C2010.310/2010	04/23/2010	2010.31	0.755	0.729
A/Singapore/H2010.321C/2010	04/27/2010	2010.32	0.76	0.733
A/Singapore/H2010.323/2010	04/28/2010	2010.32	0.761	0.733
A/Singapore/C2010.337/2010	05/03/2010	2010.34	0.76	0.733
A/Singapore/C2010.345/2010	05/06/2010	2010.35	0.767	0.739
A/Singapore/S2010.345c/2010	05/06/2010	2010.35	0.755	0.729
A/California/10/2010	05/07/2010	2010.35	0.759	0.732
A/Singapore/S2010.348/2010	05/07/2010	2010.35	0.762	0.735
A/Kansas/06/2010	05/11/2010	2010.36	0.755	0.729
A/Singapore/S2010.359a/2010	05/11/2010	2010.36	0.761	0.733
A/Tianjin-Hexi/1266/2010	05/12/2010	2010.36	0.757	0.73
A/Singapore/S2010.362b/2010	05/12/2010	2010.36	0.762	0.734
A/Singapore/H2010.370C/2010	05/15/2010	2010.37	0.762	0.735
A/Managua/3345.02/2010	05/17/2010	2010.38	0.756	0.73
A/Singapore/H2010.389/2010	05/22/2010	2010.39	0.762	0.735
A/SRI_LANKA/7/2010	05/25/2010	2010.4	0.762	0.735
A/Brisbane/11/2010	05/26/2010	2010.4	0.762	0.735
A/Managua/5099.03/2010	05/28/2010	2010.4	0.754	0.728
A/Nicaragua/5867_01/2010	05/30/2010	2010.41	0.756	0.73
A/Nicaragua/5991_01/2010	05/30/2010	2010.41	0.756	0.73
A/Singapore/C2010.416/2010	06/01/2010	2010.42	0.755	0.729
A/Singapore/S2010.416a/2010	06/01/2010	2010.42	0.762	0.734
A/Managua/511.03/2010	06/02/2010	2010.42	0.757	0.731
A/Managua/1181.03/2010	06/03/2010	2010.42	0.756	0.73
A/Managua/4855.03/2010	06/03/2010	2010.42	0.757	0.731
A/Managua/5664.02/2010	06/03/2010	2010.42	0.756	0.73
A/Managua/1422.03/2010	06/04/2010	2010.42	0.757	0.731
A/Nicaragua/5913_01/2010	06/04/2010	2010.42	0.758	0.731
A/Trivandrum/MCVR2977/2010	06/05/2010	2010.43	0.758	0.731
A/Managua/4456.02/2010	06/06/2010	2010.43	0.757	0.731
A/Managua/5898.02/2010	06/06/2010	2010.43	0.756	0.73
A/Managua/3209.01/2010	06/07/2010	2010.43	0.757	0.73
A/Managua/3408.02/2010	06/07/2010	2010.43	0.758	0.732
A/Managua/4203.02/2010	06/07/2010	2010.43	0.756	0.73
A/Nicaragua/5969_01/2010	06/07/2010	2010.43	0.756	0.731
A/Panama/307149/2010	06/08/2010	2010.44	0.759	0.732
A/Managua/5806.01/2010	06/08/2010	2010.44	0.756	0.73
A/Managua/5871.02/2010	06/08/2010	2010.44	0.758	0.731
A/Managua/3659.02/2010	06/09/2010	2010.44	0.757	0.731
A/Managua/2867.01/2010	06/10/2010	2010.44	0.757	0.731
A/Managua/4076.04/2010	06/10/2010	2010.44	0.756	0.73
A/Managua/90.01/2010	06/12/2010	2010.45	0.757	0.731
A/Hawaii/09/2010	06/15/2010	2010.45	0.762	0.735
A/New_York/20342/2010	06/16/2010	2010.46	0.761	0.735
A/New_York/20343/2010	06/16/2010	2010.46	0.76	0.733
A/Singapore/H2010.463/2010	06/18/2010	2010.46	0.762	0.735
A/CAMBODIA/1/2010	06/21/2010	2010.47	0.755	0.729
A/Singapore/C2010.471aV/2010	06/21/2010	2010.47	0.76	0.733
A/Singapore/TT382/2010	06/22/2010	2010.47	0.76	0.732
A/Singapore/GP3268/2010	06/24/2010	2010.48	0.761	0.734
A/Ho_Chi_Minh/518.6/2010	06/27/2010	2010.49	0.755	0.729
A/Pennsylvania/10/2010	06/28/2010	2010.49	0.763	0.737
A/Santo_Domingo/WRAIR3514T/2010	06/29/2010	2010.49	0.762	0.735
A/Santo_Domingo/WRAIR3516N/2010	06/29/2010	2010.49	0.763	0.737
A/Managua/3424.01/2010	06/30/2010	2010.5	0.757	0.731
A/Singapore/GP3333/2010	07/01/2010	2010.5	0.755	0.729
A/Managua/2492.04/2010	07/02/2010	2010.5	0.757	0.731
A/Malappuram/MCVR4244/2010	07/06/2010	2010.51	0.755	0.728
A/Iowa/06/2010	07/08/2010	2010.52	0.757	0.731
A/Stockholm/4/2010	07/08/2010	2010.52	0.759	0.732
A/Kannur/MCVR4388/2010	07/09/2010	2010.52	0.76	0.734
A/Calicut/MCVR4536/2010	07/12/2010	2010.53	0.759	0.732
A/Singapore/C2010.529/2010	07/12/2010	2010.53	0.762	0.735
A/Wisconsin/07/2010	07/12/2010	2010.53	0.761	0.734
A/Alabama/05/2010	07/13/2010	2010.53	0.755	0.728
A/Ho_Chi_Minh/551.7/2010	07/15/2010	2010.54	0.759	0.732
A/Ho_Chi_Minh/552.7/2010	07/15/2010	2010.54	0.756	0.729
A/Michigan/04/2010	07/16/2010	2010.54	0.764	0.737
A/Ho_Chi_Minh/567.7/2010	07/17/2010	2010.54	0.756	0.729
A/Texas/04/2010	07/21/2010	2010.55	0.758	0.731
A/Alaska/02/2010	07/22/2010	2010.56	0.762	0.736
A/California/16/2010	07/23/2010	2010.56	0.757	0.731
A/Singapore/H2010.559C/2010	07/23/2010	2010.56	0.753	0.727
A/Ho_Chi_Minh/589.7/2010	07/24/2010	2010.56	0.755	0.729
A/Ohio/01/2010	07/24/2010	2010.56	0.758	0.731
A/Ho_Chi_Minh/594.7/2010	07/25/2010	2010.56	0.756	0.729
A/Singapore/H2010.564C/2010	07/25/2010	2010.56	0.753	0.726
A/Singapore/C2010.567/2010	07/26/2010	2010.57	0.76	0.733
A/Kenya/6063/2010	07/27/2010	2010.57	0.76	0.734
A/Ho_Chi_Minh/607.7/2010	07/27/2010	2010.57	0.754	0.727
A/Nevada/03/2010	07/27/2010	2010.57	0.758	0.731
A/Pennsylvania/08/2010	07/27/2010	2010.57	0.757	0.73
A/Singapore/H2010.570/2010	07/27/2010	2010.57	0.755	0.728
[truncated: 9,232 more rows]

## Sheet: NP-CAI
Strain Name	Collection Date1	Collection Date2	CAI-Human	CAI-Pig
[truncated: 6,835 more rows]

[truncated: 4 more sheets: NS-CAI, PA-CAI, PB1-CAI, PB2-CAI]
