# Supplementary material for: Origin and Evolution of H1N1/pdm2009: A Codon Usage Perspective
Source: Front Microbiol. 2020 Jul 14;11:1615. doi: 10.3389/fmicb.2020.01615 (PMC7372903; doi:10.3389/fmicb.2020.01615)
Supplement: TABLE S4 — The mean CAI values and statistical analysis of eight genes from three lineages of SIVs. [file Table_4.XLSX]

## Sheet: Wilcoxon
Mean ± SD value of CAI with repect to human host among each segment belonging to different lineages of SIVs
	HA	MP	NA	NP	NS	PA	PB1	PB2
Csw	0.748064 ± 0.0041252	0.715106 ± 0.0044635	0.751262 ± 0.0047167	0.749043 ± 0.0025956	0.728617 ± 0.0071126	0.756553 ± 0.0042977	0.746936 ± 0.0046877	0.724957 ± 0.003956
EAsw	0.759381 ± 0.0068512	0.746132 ± 0.0051545	0.764127 ± 0.0048921	0.762504 ± 0.0058378	0.724612 ± 0.0063692	0.760783 ± 0.0040349	0.750597 ± 0.0035871	0.72655 ± 0.003612
TRsw	0.746333 ± 0.0039184	0.723274 ± 0.002241	0.750069 ± 0.0049637	0.754548 ± 0.0048033	0.716065 ± 0.0049086	0.767323 ± 0.003243	0.755952 ± 0.0027427	0.752581 ± 0.0041153
Statistical analysis of Wilcoxon rank sum test between CAI values of specific lineages
HA	Csw	EAsw	TRsw		MP	Csw	EAsw	TRsw
Csw					Csw
EAsw	P<0.001				EAsw	P<0.001
TRsw	ns	P<0.001			TRsw	p<0.05	P<0.001
NA	Csw	EAsw	TRsw		NP	Csw	EAsw	TRsw
Csw					Csw
EAsw	P<0.001				EAsw	P<0.001
TRsw	ns	P<0.001			TRsw	P<0.001	P<0.001
NS	Csw	EAsw	TRsw		PA	Csw	EAsw	TRsw
Csw					Csw
EAsw	P<0.05				EAsw	P<0.001
TRsw	P<0.001	P<0.001			TRsw	P<0.001	P<0.001
PB1	Csw	EAsw	TRsw		PB2	Csw	EAsw	TRsw
Csw					Csw
EAsw	P<0.05				EAsw	ns
TRsw	P<0.001	P<0.001			TRsw	P<0.001	P<0.001
ns: No significant

## Sheet: Sheet1
0.748064	±	0.0041252	0.748064 ± 0.0041252
0.759381	±	0.0068512	0.759381 ± 0.0068512
0.746333	±	0.0039184	0.746333 ± 0.0039184
	±		±
0.715106	±	0.0044635	0.715106 ± 0.0044635
0.746132	±	0.0051545	0.746132 ± 0.0051545
0.723274	±	0.002241	0.723274 ± 0.002241
	±		±
0.751262	±	0.0047167	0.751262 ± 0.0047167
0.764127	±	0.0048921	0.764127 ± 0.0048921
0.750069	±	0.0049637	0.750069 ± 0.0049637
	±		±
0.749043	±	0.0025956	0.749043 ± 0.0025956
0.762504	±	0.0058378	0.762504 ± 0.0058378
0.754548	±	0.0048033	0.754548 ± 0.0048033
	±		±
	±		±
0.728617	±	0.0071126	0.728617 ± 0.0071126
0.724612	±	0.0063692	0.724612 ± 0.0063692
0.716065	±	0.0049086	0.716065 ± 0.0049086
	±		±
0.756553	±	0.0042977	0.756553 ± 0.0042977
0.760783	±	0.0040349	0.760783 ± 0.0040349
0.767323	±	0.003243	0.767323 ± 0.003243
0.746936	±	0.0046877	0.746936 ± 0.0046877
0.750597	±	0.0035871	0.750597 ± 0.0035871
0.755952	±	0.0027427	0.755952 ± 0.0027427
0.724957	±	0.003956	0.724957 ± 0.003956
0.72655	±	0.003612	0.72655 ± 0.003612
0.752581	±	0.0041153	0.752581 ± 0.0041153
